# Supplementary material for: Ovule identity mediated by pre-mRNA processing in Arabidopsis
Source: PLoS Genet. 2018 Jan 12;14(1):e1007182. doi: 10.1371/journal.pgen.1007182 (PMC5785034; doi:10.1371/journal.pgen.1007182)
Supplement: S1 Dataset — File in MS Excel format containing the results of the differential expression analysis in three separate tabs for (a) Col-0 versus h1h2, (b) Col-0 versus h1h2P, and (c) h1h2 versus h1h2P. Each tab contains the normalized average expression values (expressed as FPKM; fragments per kilobase of gene per million fragments mapped) and the lower and upper limits of the confidence interval for each genotype, as determined by the Cufflinks software package. (XLSX) [file pgen.1007182.s013.xlsx]

## Sheet: Col-0 vs hua1 hua2
Differential gene expression between Col-0 and hua1 hua2
gene_id	locus	wt_FPKM	wt_conf_lo	wt_conf_hi	h1h2_FPKM	h1h2_conf_lo	h1h2_conf_hi	log2(fold_change)	test_stat	p_value	q_value	significant	status
AT1G01010	Chr1:3630-5899	3.35243	1.3385	5.36637	3.2699	1.31507	5.22472	-0.0359636	-0.0588263	0.93445	0.999108	no	OK
AT1G01020	Chr1:5927-8737	9.03831	4.05737	14.0192	13.3579	6.75832	19.9575	0.563572	1.05559	0.1427	0.632997	no	OK
AT1G01030	Chr1:11648-13714	9.5711	5.03845	14.1038	10.7027	5.86408	15.5412	0.161213	0.341348	0.6337	0.999108	no	OK
AT1G01040	Chr1:23145-33153	17.0122	7.72743	26.297	13.4744	5.68129	21.2675	-0.336348	-0.586352	0.40385	0.920123	no	OK
AT1G01046	Chr1:23145-33153	7.06801	0	30.4517	20.1386	0	139.296	1.51059	0.308913	0.55385	0.986653	no	OK
AT1G01050	Chr1:23145-33153	94.3629	35.7639	152.962	112.01	48.5703	175.449	0.247331	0.407946	0.5573	0.987823	no	OK
AT1G01060	Chr1:33378-37871	76.5994	45.4141	107.785	55.4212	33.0619	77.7806	-0.466894	-1.12926	0.11575	0.57558	no	OK
AT1G01070	Chr1:38751-40944	0.688762	0	1.40666	0.793943	0.0478483	1.54004	0.205031	0.202534	0.7704	0.999108	no	OK
AT1G01073	Chr1:44676-44787	0	0	0	0	0	0	0	0	1	1	no	NOTEST
AT1G01080	Chr1:45295-47019	46.8838	28.2802	65.4873	56.7546	34.5256	78.9837	0.27565	0.685383	0.3272	0.8628	no	OK
AT1G01090	Chr1:47484-49286	217.606	120.741	314.471	158.437	92.9897	223.885	-0.457808	-1.04508	0.13625	0.618885	no	OK
AT1G01100	Chr1:50074-51199	520.687	270.915	770.459	855.905	482.768	1229.04	0.717033	1.5335	0.03035	0.294784	no	OK
AT1G01110	Chr1:52238-54692	25.6807	14.7183	36.6431	25.2904	14.9155	35.6653	-0.0220931	-0.0517322	0.94145	0.999108	no	OK
AT1G01115	Chr1:56623-56740	0	0	0	0	0	0	0	0	1	1	no	NOTEST
AT1G01120	Chr1:57268-59167	32.6946	19.6697	45.7196	37.9465	23.0884	52.8046	0.214912	0.533364	0.4506	0.945998	no	OK
AT1G01130	Chr1:61904-63811	25.8537	9.91176	41.7955	15.736	4.41959	27.0524	-0.716302	-1.04824	0.1424	0.632303	no	OK
AT1G01140	Chr1:64165-67625	52.6856	32.1037	73.2676	56.7117	34.5838	78.8397	0.106238	0.266739	0.69895	0.999108	no	OK
AT1G01150	Chr1:70114-72138	0.786732	0	1.59166	0.740145	0	1.49018	-0.0880657	-0.0847796	0.9036	0.999108	no	OK
AT1G01160	Chr1:72338-74737	113.35	35.3133	191.386	83.2587	38.806	127.711	-0.445108	-0.708256	0.32245	0.858711	no	OK
AT1G01170	Chr1:72338-74737	133.575	0	319.552	166.769	57.7427	275.795	0.320206	0.288592	0.6257	0.999108	no	OK
AT1G01180	Chr1:75582-76758	2.48481	0.707899	4.26172	2.05051	0.499373	3.60164	-0.277154	-0.369095	0.60225	0.998388	no	OK
AT1G01183	Chr1:78931-79032	0	0	0	0	0	0	0	0	1	1	no	NOTEST
AT1G01190	Chr1:83044-84864	0.633194	0.0371795	1.22921	0.0205329	0	0.0955932	-4.94664	-1.81663	0.2469	0.782811	no	OK
AT1G01200	Chr1:86514-88213	1.84597	0.322761	3.36918	1.7231	0.255485	3.19071	-0.0993763	-0.116171	0.87085	0.999108	no	OK
AT1G01210	Chr1:88897-89745	44.7194	23.0024	66.4363	53.4093	29.5574	77.2612	0.256191	0.538318	0.4312	0.936122	no	OK
AT1G01220	Chr1:91375-95651	8.57428	4.85203	12.2965	13.4579	8.06951	18.8462	0.650363	1.52666	0.0312	0.298392	no	OK
AT1G01225	Chr1:95986-97407	11.3548	5.45007	17.2595	10.3433	4.8644	15.8222	-0.134605	-0.251384	0.72155	0.999108	no	OK
AT1G01230	Chr1:97455-99240	34.7534	19.0328	50.474	40.6415	23.159	58.124	0.225799	0.501459	0.4811	0.960772	no	OK
AT1G01240	Chr1:99893-101834	25.0215	14.2396	35.8035	17.8093	9.84285	25.7758	-0.490538	-1.09487	0.1259	0.596269	no	OK
AT1G01250	Chr1:104490-105330	11.3412	4.88287	17.7996	10.1599	4.3017	16.0182	-0.158685	-0.271451	0.70245	0.999108	no	OK
AT1G01260	Chr1:108945-111609	15.4451	9.13384	21.7563	14.893	8.77579	21.0101	-0.0525177	-0.12566	0.8615	0.999108	no	OK
AT1G01270	Chr1:111889-111961	0	0	0	0	0	0	0	0	1	1	no	NOTEST
AT1G01280	Chr1:112262-113947	68.1458	41.1442	95.1475	26.8068	15.7815	37.8321	-1.34603	-3.26735	5e-05	0.00289789	yes	OK
AT1G01290	Chr1:114285-116108	22.2422	12.015	32.4693	28.6013	16.3184	40.8842	0.362784	0.799351	0.25665	0.793038	no	OK
AT1G01300	Chr1:116942-118764	282.115	129.478	434.751	198.267	112.822	283.712	-0.508837	-1.0198	0.15005	0.648952	no	OK
AT1G01305	Chr1:119396-119997	1.01372	0	2.31	0.18976	0	0.67063	-2.41741	-1.18066	0.1224	0.589014	no	OK
AT1G01310	Chr1:120153-130577	0.337924	0	5.794	0.39879	0	5.89204	0.238931	0	1	1	no	NOTEST
AT1G01320	Chr1:120153-130577	60.7449	33.2305	88.2593	53.3489	30.2612	76.4366	-0.187303	-0.414483	0.55145	0.985867	no	OK
AT1G01340	Chr1:132327-135831	1.55407	0.560361	2.54779	0.915701	0.240268	1.59113	-0.763107	-1.0837	0.12595	0.596323	no	OK
AT1G01350	Chr1:136123-138162	28.9779	17.0999	40.8559	31.3731	18.6373	44.1089	0.114576	0.275328	0.6908	0.999108	no	OK
AT1G01355	Chr1:138512-139568	0.516353	0	1.28605	0.216243	0	0.668042	-1.2557	0	1	1	no	NOTEST
AT1G01360	Chr1:141970-143183	30.1953	16.0508	44.3398	32.9767	18.877	47.0763	0.127121	0.277862	0.6867	0.999108	no	OK
AT1G01370	Chr1:143563-145684	39.1129	22.4857	55.74	39.156	22.568	55.744	0.00159114	0.00367537	0.995	0.999393	no	OK
AT1G01380	Chr1:147152-147942	0.320293	0	0.924914	1.25456	0	2.71324	1.96971	1.23163	0.2016	0.731814	no	OK
AT1G01390	Chr1:148119-149806	0.23178	0	0.530859	0.549878	0.0233762	1.07638	1.24636	1.07531	0.1283	0.601224	no	OK
AT1G01400	Chr1:150688-152210	10.1184	4.79949	15.4373	1.4405	0.250005	2.63099	-2.81234	-3.9805	5e-05	0.00289789	yes	OK
AT1G01410	Chr1:153112-154198	0.0989469	0	0.316655	0.0490784	0	0.169854	-1.01157	0	1	1	no	NOTEST
AT1G01420	Chr1:154491-156011	0.195355	0	0.51701	0.130735	0	0.342862	-0.579454	0	1	1	no	NOTEST
AT1G01430	Chr1:156800-158655	19.1845	11.1029	27.2662	20.7813	12.0891	29.4736	0.115344	0.269357	0.70515	0.999108	no	OK
AT1G01440	Chr1:159855-162572	12.2277	6.91625	17.5392	11.3213	6.41251	16.23	-0.111119	-0.25099	0.72165	0.999108	no	OK
AT1G01448	Chr1:163418-166239	7.94907	1.95481	13.9433	6.44288	1.9579	10.9279	-0.30308	-0.409405	0.5317	0.980321	no	OK
AT1G01450	Chr1:163418-166239	7.41691	2.21413	12.6197	5.64771	1.44455	9.85087	-0.393153	-0.532922	0.45155	0.946625	no	OK
AT1G01453	Chr1:166588-167842	0.0320335	0	0.172024	0.0165026	0	0.155228	-0.956884	0	1	1	no	NOTEST
AT1G01460	Chr1:168722-171165	0.745028	0.0133895	1.47667	0.0805889	0	0.249857	-3.20864	-1.91843	0.0494	0.378268	no	OK
AT1G01470	Chr1:172145-172948	7.78275	2.84111	12.7244	16.4997	7.80407	25.1953	1.08409	1.82128	0.01305	0.180123	no	OK
AT1G01471	Chr1:173250-173466	0	0	0	0	0	0	0	0	1	1	no	NOTEST
AT1G01480	Chr1:175781-178400	0.0854136	0	0.253041	0.349042	0	0.720653	2.03086	0	1	1	no	NOTEST
AT1G01490	Chr1:180058-182358	80.9658	48.6854	113.246	81.3881	49.1467	113.629	0.007504	0.018509	0.97945	0.999108	no	OK
AT1G01500	Chr1:185132-186923	11.4618	6.06544	16.8581	10.5893	5.51281	15.6659	-0.114218	-0.235651	0.73735	0.999108	no	OK
AT1G01510	Chr1:187210-190056	40.0035	24.3271	55.6799	44.4113	27.0936	61.7289	0.1508	0.378153	0.5932	0.996009	no	OK
AT1G01520	Chr1:190595-192139	1.94075	0.320959	3.56054	0.937957	0	1.92941	-1.04902	-1.07977	0.1358	0.61816	no	OK
AT1G01530	Chr1:192639-193670	0.0531638	0	0.212681	0.0546355	0	0.213699	0.0393955	0	1	1	no	NOTEST
AT1G01540	Chr1:195779-198684	50.6315	30.6419	70.621	53.8719	32.8542	74.8895	0.0894973	0.223528	0.75425	0.999108	no	OK
AT1G01550	Chr1:199638-201775	92.1122	55.5904	128.634	103.556	62.8094	144.303	0.16895	0.419291	0.54655	0.984358	no	OK
AT1G01560	Chr1:202135-204335	2.25759	0.688627	3.82655	2.94892	1.0058	4.89204	0.385405	0.55789	0.4288	0.934989	no	OK
AT1G01570	Chr1:205175-207435	4.88305	2.08776	7.67834	3.79767	1.51131	6.08402	-0.362669	-0.605194	0.39205	0.913496	no	OK
AT1G01580	Chr1:209394-213041	0.207932	0	0.450429	0.0971273	0	0.242477	-1.09816	0	1	1	no	NOTEST
AT1G01590	Chr1:214228-217304	6.3974	3.10557	9.68923	3.61157	1.61379	5.60935	-0.82486	-1.5136	0.0328	0.306848	no	OK
AT1G01600	Chr1:218993-221286	39.0601	23.7891	54.3311	46.38	28.2372	64.5228	0.247808	0.621158	0.38025	0.904886	no	OK
AT1G01610	Chr1:221690-224340	132.02	71.9068	192.133	75.6794	46.0022	105.357	-0.802783	-1.85198	0.01015	0.154503	no	OK
AT1G01620	Chr1:225664-227302	408.893	220.763	597.023	401.21	218.403	584.016	-0.027367	-0.0585901	0.9356	0.999108	no	OK
AT1G01630	Chr1:229012-230917	72.1646	42.2226	102.107	60.8313	36.9108	84.7519	-0.246477	-0.597727	0.3955	0.916272	no	OK
AT1G01640	Chr1:230993-232508	4.66504	1.62904	7.70104	3.00938	0.815813	5.20295	-0.632423	-0.897214	0.198	0.727517	no	OK
AT1G01650	Chr1:232840-237817	30.8175	18.579	43.0561	33.8684	20.5628	47.174	0.136189	0.337975	0.6349	0.999108	no	OK
AT1G01660	Chr1:240056-242608	4.10153	1.76576	6.4373	1.67075	0.471155	2.87035	-1.29566	-1.95997	0.0091	0.143693	no	OK
AT1G01670	Chr1:242842-245988	6.76683	3.16865	10.365	3.24792	1.17923	5.31661	-1.05896	-1.76933	0.0163	0.206003	no	OK
AT1G01680	Chr1:246410-248367	0.0956037	0	0.306775	0.32288	0	0.789293	1.75586	0	1	1	no	NOTEST
AT1G01690	Chr1:249140-252462	16.6985	9.57188	23.8251	20.3292	11.8751	28.7832	0.283836	0.660328	0.33675	0.871197	no	OK
AT1G01695	Chr1:252946-254495	1.95297	0.519805	3.38613	1.92064	0.519416	3.32187	-0.0240781	-0.0322573	0.96005	0.999108	no	OK
AT1G01700	Chr1:259494-261474	1.7532	0.42476	3.08164	3.02347	1.10849	4.93845	0.786215	1.10364	0.1206	0.587023	no	OK
AT1G01710	Chr1:262827-267771	28.0281	16.9797	39.0764	25.7583	15.6154	35.9012	-0.121833	-0.303132	0.6573	0.999108	no	OK
AT1G01720	Chr1:268329-270775	73.7881	42.8111	104.765	48.5491	27.5868	69.5113	-0.603944	-1.39026	0.0506	0.383037	no	OK
AT1G01725	Chr1:268329-270775	35.9994	0	96.8109	42.0241	0	84.636	0.223243	0.157081	0.79665	0.999108	no	OK
AT1G01730	Chr1:270955-272061	69.241	41.4923	96.9897	62.1178	37.1996	87.0359	-0.15662	-0.382911	0.58265	0.994074	no	OK
AT1G01740	Chr1:272110-274569	3.19572	1.25413	5.13732	3.04708	1.17121	4.92294	-0.0687153	-0.110134	0.87275	0.999108	no	OK
AT1G01750	Chr1:275365-278448	0.982273	0	2.7899	0.67955	0	2.26737	-0.531544	-0.247752	0.76025	0.999108	no	OK
AT1G01760	Chr1:275365-278448	4.29495	1.63857	6.95133	3.04261	0.986503	5.09871	-0.497334	-0.752614	0.2882	0.825904	no	OK
AT1G01770	Chr1:278614-284245	8.09246	3.69856	12.4864	8.2198	4.11868	12.3209	0.0225251	0.0423473	0.95165	0.999108	no	OK
AT1G01780	Chr1:278614-284245	12.8164	2.41189	23.2208	8.66981	1.36871	15.9709	-0.563915	-0.66833	0.35085	0.882414	no	OK
AT1G01790	Chr1:284609-291094	23.8002	14.5224	33.0781	23.7326	14.4783	32.987	-0.00410249	-0.0103147	0.9878	0.999393	no	OK
AT1G01800	Chr1:293341-295040	69.1593	41.4711	96.8475	81.984	50.0122	113.956	0.245419	0.608741	0.37685	0.902691	no	OK
AT1G01810	Chr1:295220-295859	7.33965	2.17755	12.5017	4.8402	1.27387	8.40653	-0.600645	-0.817464	0.25645	0.793038	no	OK
AT1G01820	Chr1:296000-298120	62.3739	37.2301	87.5177	74.8862	45.5656	104.207	0.263758	0.650661	0.3526	0.88397	no	OK
AT1G01830	Chr1:298534-302315	27.1046	16.3467	37.8626	28.2305	17.0446	39.4163	0.0587132	0.14513	0.83675	0.999108	no	OK
AT1G01840	Chr1:303536-306287	8.32908	0.290261	16.3679	6.37357	0	13.6255	-0.386055	-0.358698	0.6113	0.999108	no	OK
AT1G01860	Chr1:303536-306287	11.5522	5.38913	17.7152	13.8498	6.83183	20.8679	0.261708	0.493082	0.48915	0.963665	no	OK
AT1G01870	Chr1:306383-306456	0	0	0	0	0	0	0	0	1	1	no	NOTEST
AT1G01880	Chr1:306479-309109	6.05403	2.99119	9.11687	7.79687	4.12986	11.4639	0.364999	0.732518	0.3007	0.838182	no	OK
AT1G01890	Chr1:309274-309347	0	0	0	0	0	0	0	0	1	1	no	NOTEST
AT1G01900	Chr1:310315-315902	5.27928	0	11.3073	8.92787	1.66405	16.1917	0.757974	0.749456	0.268	0.804508	no	OK
AT1G01910	Chr1:310315-315902	44.2249	24.2686	64.1811	52.9277	28.6781	77.1773	0.259165	0.558695	0.43005	0.935676	no	OK
AT1G01920	Chr1:316127-319650	27.7802	16.6536	38.9069	29.5161	17.7877	41.2445	0.0874417	0.214856	0.7537	0.999108	no	OK
AT1G01930	Chr1:319835-322860	13.0755	7.44008	18.7109	12.9593	7.36327	18.5554	-0.0128745	-0.0292542	0.9693	0.999108	no	OK
AT1G01940	Chr1:323026-324917	53.8015	31.217	76.386	58.6774	34.2	83.1548	0.125159	0.293185	0.68115	0.999108	no	OK
AT1G01950	Chr1:325378-337582	13.5025	1.52263	25.4823	19.1277	3.02087	35.2345	0.502436	0.56942	0.4244	0.932608	no	OK
AT1G01960	Chr1:325378-337582	25.1144	13.6338	36.5949	30.1354	15.9433	44.3275	0.262946	0.555398	0.425	0.9328	no	OK
AT1G01970	Chr1:338290-340077	18.2107	10.4692	25.9522	18.5707	10.6959	26.4455	0.0282418	0.0652043	0.9241	0.999108	no	OK
AT1G01980	Chr1:340171-341999	0.840751	0.038661	1.64284	0	0	0	-inf	-nan	5e-05	0.00289789	yes	OK
AT1G01990	Chr1:343165-344341	45.0672	25.943	64.1914	26.2023	15.041	37.3635	-0.782384	-1.80389	0.01105	0.162589	no	OK
AT1G02000	Chr1:345811-347592	17.7994	9.79375	25.805	7.41612	3.77046	11.0618	-1.26309	-2.62798	0.0005	0.0186143	yes	OK
AT1G02010	Chr1:347890-352480	11.5889	6.63176	16.546	8.04645	4.42303	11.6699	-0.526318	-1.17476	0.0923	0.519156	no	OK
AT1G02020	Chr1:352636-354969	14.7978	8.42534	21.1703	8.61832	4.74451	12.4921	-0.779906	-1.73688	0.0132	0.181221	no	OK
AT1G02030	Chr1:355320-357258	1.76723	0.586286	2.94817	0.857362	0.146253	1.56847	-1.04351	-1.35817	0.062	0.426686	no	OK
AT1G02040	Chr1:358103-359078	0.676751	0	1.46308	0.613611	0	1.34777	-0.141303	-0.117452	0.8685	0.999108	no	OK
AT1G02050	Chr1:359116-360518	196.155	113.645	278.665	80.1284	48.832	111.425	-1.29161	-3.11937	5e-05	0.00289789	yes	OK
AT1G02060	Chr1:360917-363094	8.59557	4.66855	12.5226	6.74313	3.51708	9.96917	-0.350177	-0.733834	0.28865	0.826117	no	OK
AT1G02065	Chr1:365208-367340	192.925	93.2352	292.615	55.1913	33.545	76.8376	-1.80553	-3.85838	5e-05	0.00289789	yes	OK
AT1G02070	Chr1:370256-370967	9.68582	3.51119	15.8604	7.73395	2.54425	12.9236	-0.324669	-0.486283	0.4905	0.964122	no	OK
AT1G02074	Chr1:372063-372210	0	0	0	2.5352	1.23185	3.83855	inf	0	1	1	no	NOTEST
AT1G02080	Chr1:373334-386847	35.1677	20.0602	50.2752	31.9822	18.5629	45.4015	-0.136981	-0.316231	0.6407	0.999108	no	OK
AT1G02090	Chr1:387276-389647	121.514	72.5388	170.489	91.297	55.1799	127.414	-0.412483	-1.01253	0.1472	0.64357	no	OK
AT1G02100	Chr1:389811-392816	51.3503	30.7022	71.9984	34.7793	20.8053	48.7534	-0.562144	-1.37094	0.05135	0.385828	no	OK
AT1G02110	Chr1:392830-395528	49.4142	28.7646	70.0639	29.0315	17.6302	40.4328	-0.767306	-1.85489	0.0086	0.138635	no	OK
AT1G02120	Chr1:395760-399897	58.2613	35.4755	81.0472	54.4538	33.2186	75.6891	-0.0975052	-0.244743	0.72585	0.999108	no	OK
AT1G02130	Chr1:400034-401882	94.2711	57.1741	131.368	80.2126	48.8672	111.558	-0.232988	-0.582401	0.40105	0.919092	no	OK
AT1G02136	Chr1:402692-402961	0	0	0	0	0	0	0	0	1	1	no	NOTEST
AT1G02140	Chr1:403189-404456	223.326	135.518	311.134	197.077	119.501	274.653	-0.180392	-0.449486	0.5153	0.973701	no	OK
AT1G02145	Chr1:404599-408619	22.234	13.0395	31.4284	27.6769	16.4526	38.9011	0.315914	0.756127	0.28025	0.816816	no	OK
AT1G02150	Chr1:408621-410611	63.1125	38.3312	87.8939	54.5269	33.2837	75.7701	-0.210958	-0.528715	0.44825	0.944663	no	OK
AT1G02160	Chr1:410747-411597	88.8332	47.4106	130.256	106.423	60.3547	152.492	0.260645	0.567905	0.41905	0.929312	no	OK
AT1G02170	Chr1:411778-414645	36.8457	16.2222	57.4692	20.5229	8.9721	32.0737	-0.844262	-1.47448	0.0443	0.359036	no	OK
AT1G02180	Chr1:411778-414645	23.8101	0	49.9266	32.0933	13.6547	50.5318	0.430695	0.482199	0.4341	0.937702	no	OK
AT1G02190	Chr1:415078-418010	190.696	89.6044	291.787	124.868	73.0215	176.715	-0.610865	-1.25761	0.07755	0.479877	no	OK
AT1G02205	Chr1:418747-422438	424.768	117.926	731.61	227.639	120.308	334.971	-0.899924	-1.44622	0.05035	0.381894	no	OK
AT1G02210	Chr1:427547-427811	0	0	0	0	0	0	0	0	1	1	no	NOTEST
AT1G02220	Chr1:428813-430647	0.164473	0	0.426362	0.85859	0.0771988	1.63998	2.38412	1.80209	0.0459	0.365807	no	OK
AT1G02228.1	Chr1:433030-433819	0	0	0	0	0	0	0	0	1	1	no	NOTEST
AT1G02230	Chr1:435173-436776	0.562598	0	1.22002	0.857315	0	1.7321	0.60772	0.543066	0.45245	0.946913	no	OK
AT1G02250	Chr1:437950-439559	0.245199	0	0.612889	0.345181	0	0.795504	0.493403	0	1	1	no	NOTEST
AT1G02260	Chr1:440440-442877	20.4255	12.1589	28.692	19.3792	11.4958	27.2626	-0.0758581	-0.183263	0.79535	0.999108	no	OK
AT1G02270	Chr1:443148-446235	18.6213	10.6317	26.6108	16.5996	9.46541	23.7338	-0.165804	-0.37849	0.59255	0.995938	no	OK
AT1G02280	Chr1:448462-450426	87.7621	52.3773	123.147	120.133	72.787	167.479	0.452966	1.11374	0.1126	0.568108	no	OK
AT1G02290	Chr1:450526-452737	18.4701	10.6934	26.2468	18.3019	10.5813	26.0226	-0.0131951	-0.0306911	0.9649	0.999108	no	OK
AT1G02300	Chr1:453287-455463	15.2522	7.89779	22.6065	21.0322	11.8362	30.2282	0.463587	0.987345	0.1556	0.658981	no	OK
AT1G02305	Chr1:455687-460696	53.5148	32.0518	74.9777	69.0087	41.4104	96.6069	0.36684	0.897883	0.20255	0.733494	no	OK
AT1G02310	Chr1:455687-460696	0.546437	0	2.68921	0.546457	0	2.97005	5.29668e-05	1.24032e-05	0.9722	0.999108	no	OK
AT1G02320	Chr1:461827-461974	0	0	0	0	0	0	0	0	1	1	no	NOTEST
AT1G02330	Chr1:462074-463612	113.254	66.4221	160.085	78.5488	47.8246	109.273	-0.527897	-1.2857	0.0659	0.440225	no	OK
AT1G02335	Chr1:463854-464924	3.94601	1.13745	6.75457	3.14026	0.760297	5.52021	-0.329513	-0.439359	0.53645	0.981619	no	OK
AT1G02340	Chr1:465717-467844	14.8819	7.8806	21.8833	24.9382	14.3272	35.5492	0.744797	1.62771	0.0174	0.214331	no	OK
AT1G02350	Chr1:469817-470693	2.79656	0	6.00007	5.79233	0.832722	10.7519	1.05049	1.01827	0.15575	0.659012	no	OK
AT1G02360	Chr1:471989-473160	0.0901395	0	0.290612	0.559754	0	1.21301	2.63456	1.45415	0.15565	0.658981	no	OK
AT1G02370	Chr1:474499-476511	13.3965	7.43046	19.3625	17.7821	10.2931	25.2711	0.408571	0.924064	0.1926	0.719235	no	OK
AT1G02380	Chr1:476999-478971	7.50016	3.34053	11.6598	7.09185	3.05153	11.1322	-0.0807591	-0.14081	0.8448	0.999108	no	OK
AT1G02390	Chr1:480851-483292	2.51783	0.928312	4.10735	1.03427	0.228104	1.84045	-1.28356	-1.774	0.01425	0.190056	no	OK
AT1G02391	Chr1:483763-483919	0	0	0	0	0	0	0	0	1	1	no	NOTEST
AT1G02400	Chr1:486800-489577	1.74296	0.420768	3.06515	1.05033	0.146241	1.95441	-0.730703	-0.882889	0.212	0.745327	no	OK
AT1G02405	Chr1:489978-490505	0.464737	0	1.29061	0.143028	0	0.487795	-1.70011	0	1	1	no	NOTEST
AT1G02410	Chr1:490924-492926	37.819	22.2945	53.3435	37.3376	22.0621	52.613	-0.0184843	-0.0442145	0.95055	0.999108	no	OK
AT1G02420	Chr1:493682-496062	7.63843	3.67666	11.6002	6.25926	2.82262	9.69589	-0.287285	-0.527296	0.4581	0.949384	no	OK
AT1G02430	Chr1:493682-496062	0.737445	0	2.972	1.32693	0	4.18834	0.847484	0.315898	0.7541	0.999108	no	OK
AT1G02440	Chr1:496585-497479	0.276473	0	0.788426	0.744558	0	1.78319	1.42925	0.854634	0.34615	0.878071	no	OK
AT1G02450	Chr1:497975-498516	32.5433	16.2388	48.8479	32.2471	16.0676	48.4267	-0.0131909	-0.0257902	0.9705	0.999108	no	OK
AT1G02460	Chr1:504672-507204	1.59468	0.409347	2.78001	1.27738	0.339304	2.21545	-0.320081	-0.42466	0.54545	0.984185	no	OK
AT1G02470	Chr1:511764-513624	15.1061	7.15658	23.0556	10.4929	4.64908	16.3368	-0.525713	-0.951142	0.1774	0.694754	no	OK
AT1G02475	Chr1:513842-515404	33.6936	19.2067	48.1805	36.219	20.838	51.6001	0.104274	0.2392	0.7329	0.999108	no	OK
AT1G02480	Chr1:515493-515566	0	0	0	0	0	0	0	0	1	1	no	NOTEST
AT1G02490	Chr1:516617-516734	0	0	0	0	0	0	0	0	1	1	no	NOTEST
AT1G02500	Chr1:518250-520437	303.176	154.556	451.795	247.862	139.574	356.151	-0.290616	-0.613546	0.37355	0.899835	no	OK
AT1G02510	Chr1:520497-521668	11.2258	5.47635	16.9753	4.16339	1.47088	6.85589	-1.43099	-2.40472	0.001	0.0315567	yes	OK
AT1G02520	Chr1:523650-528745	3.67385	1.90054	5.44716	1.25799	0.49907	2.01691	-1.54617	-2.77429	0.0001	0.00527114	yes	OK
AT1G02530	Chr1:529794-534677	0.795783	0.261052	1.33051	0.960054	0.347169	1.57294	0.270741	0.404946	0.56925	0.99112	no	OK
AT1G02540	Chr1:534826-535699	0.522082	0	1.19317	0.0879301	0	0.315217	-2.56985	-1.23408	0.14735	0.643679	no	OK
AT1G02550	Chr1:536482-537211	0	0	0	0	0	0	0	0	1	1	no	NOTEST
AT1G02560	Chr1:537859-540109	169.132	100.027	238.237	173.493	102.998	243.988	0.0367301	0.0883647	0.89875	0.999108	no	OK
AT1G02570	Chr1:541334-542240	0	0	0	0	0	0	0	0	1	1	no	NOTEST
AT1G02575	Chr1:543109-544007	0	0	0	0	0	0	0	0	1	1	no	NOTEST
AT1G02580	Chr1:544782-549202	0.0347977	0	0.117987	0.0202809	0	0.0704798	-0.778868	0	1	1	no	NOTEST
AT1G02590	Chr1:552137-552761	0	0	0	0	0	0	0	0	1	1	no	NOTEST
AT1G02600	Chr1:552137-552761	0	0	0	0	0	0	0	0	1	1	no	NOTEST
AT1G02610	Chr1:553049-555994	2.7954	0.682681	4.90813	2.00212	0.367669	3.63657	-0.481528	-0.600036	0.40145	0.919092	no	OK
AT1G02620	Chr1:557091-557986	0.45601	0	1.13909	0.154529	0	0.473999	-1.56118	0	1	1	no	NOTEST
AT1G02630	Chr1:560609-562424	1.88688	0.585871	3.18789	2.37466	0.850755	3.89856	0.331717	0.488206	0.49165	0.964472	no	OK
AT1G02640	Chr1:564204-567769	34.0034	20.4363	47.5704	23.1311	13.9885	32.2736	-0.555845	-1.37204	0.0524	0.389967	no	OK
AT1G02650	Chr1:568703-570418	0.987283	0.166932	1.80763	1.06787	0.191648	1.94409	0.113203	0.134386	0.85375	0.999108	no	OK
AT1G02660	Chr1:571954-574981	4.79494	2.43061	7.15926	3.46898	1.6203	5.31765	-0.467002	-0.891689	0.2087	0.74109	no	OK
AT1G02670	Chr1:576045-580299	6.79093	3.43764	10.1442	5.1771	2.41907	7.93512	-0.391466	-0.747105	0.29445	0.831766	no	OK
AT1G02680	Chr1:580624-582310	33.8738	19.1265	48.6211	36.7918	21.123	52.4606	0.119215	0.271365	0.6969	0.999108	no	OK
AT1G02681	Chr1:582412-582922	0.9357	0	2.25592	0.248875	0	0.880726	-1.91063	-0.911909	0.19725	0.725949	no	OK
AT1G02690	Chr1:584259-587219	39.0606	23.5483	54.5729	57.0616	34.8423	79.2809	0.546804	1.36291	0.0523	0.389317	no	OK
AT1G02700	Chr1:588328-589480	0.1926	0	0.505087	0.281818	0	0.697451	0.549155	0	1	1	no	NOTEST
AT1G02710	Chr1:589705-589996	8.26842	0	16.6157	1.99861	0	5.09305	-2.04862	-1.5365	0.07075	0.456888	no	OK
AT1G02720	Chr1:591825-594236	32.489	18.7085	46.2696	22.2356	13.0385	31.4327	-0.547082	-1.28014	0.07225	0.462425	no	OK
AT1G02730	Chr1:594572-598657	50.4846	30.1066	70.8626	71.1827	41.1555	101.21	0.495683	1.17696	0.0938	0.523065	no	OK
AT1G02740	Chr1:599415-602038	13.9436	7.46925	20.4179	13.765	7.33637	20.1936	-0.0185982	-0.0391496	0.95605	0.999108	no	OK
AT1G02750	Chr1:602496-604292	18.783	9.86756	27.6984	20.6541	11.1232	30.185	0.137004	0.286904	0.6851	0.999108	no	OK
AT1G02760	Chr1:604401-604474	0	0	0	0	0	0	0	0	1	1	no	NOTEST
AT1G02770	Chr1:604872-606693	3.1215	1.00953	5.23346	0.601151	0	1.23775	-2.37644	-2.62158	0.0029	0.0672184	no	OK
AT1G02780	Chr1:607807-609465	929.117	443.321	1414.91	960.597	454.996	1466.2	0.0480715	0.0898251	0.89715	0.999108	no	OK
AT1G02790	Chr1:610390-612324	3.20884	1.20943	5.20826	0.0404427	0	0.14288	-6.31003	-3.35359	0.1431	0.633997	no	OK
AT1G02800	Chr1:613215-616191	110.987	61.5862	160.389	51.8191	31.5962	72.0419	-1.09884	-2.57333	0.00055	0.0200288	yes	OK
AT1G02810	Chr1:618264-620480	4.88608	2.30158	7.47058	6.60317	3.31965	9.88668	0.43448	0.829649	0.2439	0.779674	no	OK
AT1G02813	Chr1:620677-621289	199.579	121.145	278.013	122.681	73.0108	172.352	-0.702046	-1.72486	0.0142	0.189759	no	OK
AT1G02816	Chr1:621460-622469	19.7503	10.489	29.0116	24.3491	13.502	35.1962	0.301998	0.647284	0.34485	0.876864	no	OK
AT1G02820	Chr1:623764-624475	2.85052	0.203367	5.49768	1.9457	0	3.92468	-0.550938	-0.554543	0.43605	0.93854	no	OK
AT1G02830	Chr1:625144-625608	0.473442	0	1.22708	0	0	0	-inf	0	1	1	no	NOTEST
AT1G02840	Chr1:626740-629819	162.157	95.0803	229.235	176.856	104.996	248.717	0.125183	0.299294	0.66935	0.999108	no	OK
AT1G02850	Chr1:630504-633259	38.4245	23.3513	53.4977	44.4292	27.0318	61.8265	0.209481	0.523937	0.46165	0.949916	no	OK
AT1G02860	Chr1:635143-638677	7.20812	0.559394	13.8569	7.30516	0.0143347	14.596	0.0192916	0.019679	0.97955	0.999108	no	OK
AT1G02870	Chr1:635143-638677	64.2435	35.8791	92.6079	71.3329	40.2994	102.366	0.151017	0.337754	0.6217	0.999108	no	OK
AT1G02880	Chr1:642751-644903	45.3925	26.2846	64.5003	47.8041	28.5108	67.0974	0.0746824	0.177534	0.79865	0.999108	no	OK
AT1G02890	Chr1:645091-651907	21.8218	13.2609	30.3828	26.1785	15.9654	36.3916	0.26261	0.658001	0.3498	0.881732	no	OK
AT1G02900	Chr1:653764-654343	35.3125	18.2175	52.4075	24.9992	11.9584	38.0399	-0.4983	-0.97066	0.16015	0.666212	no	OK
AT1G02910	Chr1:655576-658148	26.9129	15.7196	38.1062	35.561	21.3034	49.8187	0.402001	0.964684	0.1652	0.674804	no	OK
AT1G02920	Chr1:658656-659771	1.65003	0.0866878	3.21338	5.88471	2.18186	9.58756	1.83448	2.23596	0.00635	0.113643	no	OK
AT1G02930	Chr1:661176-662456	19.256	10.0961	28.4159	29.3103	16.4218	42.1989	0.606101	1.29706	0.0659	0.440225	no	OK
AT1G02940	Chr1:663078-664128	0.463676	0	1.14792	0.83375	0	1.79588	0.846498	0.626426	0.39615	0.916436	no	OK
AT1G02950	Chr1:665151-666452	3.88939	1.13498	6.6438	5.95019	2.24161	9.65877	0.613392	0.901364	0.1991	0.728695	no	OK
AT1G02952	Chr1:665151-666452	0.19813	0	0.988399	0.202018	0	1.05127	0.0280405	0	1	1	no	NOTEST
AT1G02960	Chr1:666871-669837	20.6896	12.0241	29.3551	25.4849	15.0244	35.9453	0.300736	0.71093	0.30565	0.843448	no	OK
AT1G02965	Chr1:671660-672814	0.0509969	0	0.318642	0.0521216	0	0.318559	0.031474	0	1	1	no	NOTEST
AT1G02970	Chr1:673305-676378	7.59358	3.89169	11.2955	9.28946	4.95959	13.6193	0.290814	0.597732	0.38595	0.908988	no	OK
AT1G02980	Chr1:677868-681310	4.90232	2.397	7.40764	1.79569	0.63757	2.95381	-1.44893	-2.441	0.00095	0.0303828	yes	OK
AT1G02990	Chr1:681395-687315	8.87871	5.27887	12.4786	9.53997	5.6251	13.4548	0.103634	0.249044	0.7222	0.999108	no	OK
AT1G03000	Chr1:687889-692560	13.0619	7.70727	18.4165	15.1975	9.10296	21.2921	0.218475	0.528134	0.4563	0.948592	no	OK
AT1G03010	Chr1:693479-696382	0.165555	0	0.397738	0.0605756	0	0.171281	-1.4505	0	1	1	no	NOTEST
AT1G03020	Chr1:698206-698515	0	0	0	0	0	0	0	0	1	1	no	NOTEST
AT1G03022	Chr1:699120-699246	0	0	0	0	0	0	0	0	1	1	no	NOTEST
AT1G03030	Chr1:701477-703864	28.3846	16.61	40.1592	26.9379	15.7504	38.1255	-0.0754693	-0.178235	0.7979	0.999108	no	OK
AT1G03040	Chr1:703905-706631	63.807	38.7209	88.893	64.726	39.16	90.2919	0.0206305	0.0513186	0.94415	0.999108	no	OK
AT1G03050	Chr1:707725-711803	0.327235	0	0.979601	0	0	0	-inf	0	1	1	no	NOTEST
AT1G03055	Chr1:707725-711803	2.30768	0	4.69041	1.53893	0.181144	2.89673	-0.584514	-0.596633	0.39425	0.915369	no	OK
AT1G03060	Chr1:712472-726891	9.22775	5.62472	12.8308	9.96744	6.07432	13.8606	0.111244	0.279238	0.6879	0.999108	no	OK
AT1G03070	Chr1:729900-731557	0.726267	0	1.4897	0.371147	0	0.89725	-0.96851	-0.760817	0.2832	0.819182	no	OK
AT1G03080	Chr1:731610-738056	36.1208	20.9021	51.3395	32.8349	19.5214	46.1484	-0.137601	-0.326221	0.64335	0.999108	no	OK
AT1G03090	Chr1:739678-746479	18.5006	10.5417	26.4595	19.1793	10.9357	27.4229	0.0519805	0.118496	0.86675	0.999108	no	OK
AT1G03100	Chr1:739678-746479	2.44779	0	5.37662	3.0551	0	6.51897	0.31974	0.268902	0.70405	0.999108	no	OK
AT1G03103	Chr1:747196-748057	0	0	0	0	0	0	0	0	1	1	no	NOTEST
AT1G03106	Chr1:748101-749034	0.0199625	0	0.144691	0.0393323	0	0.167872	0.978418	0	1	1	no	NOTEST
AT1G03110	Chr1:749245-751963	20.4523	11.7277	29.1769	30.0898	17.9271	42.2525	0.557009	1.31395	0.0599	0.419246	no	OK
AT1G03120	Chr1:752270-753140	3.93141	0.59832	7.26451	4.94073	1.07951	8.80194	0.329676	0.396362	0.559	0.988605	no	OK
AT1G03130	Chr1:753306-754198	523.646	267.951	779.34	353.478	207.152	499.805	-0.566968	-1.2278	0.0827	0.493442	no	OK
AT1G03140	Chr1:754370-756303	84.7604	51.0913	118.429	68.9069	41.9985	95.8154	-0.298741	-0.743484	0.29015	0.827688	no	OK
AT1G03150	Chr1:756413-758612	35.8011	19.8156	51.7866	44.81	25.5373	64.0826	0.323815	0.72408	0.29565	0.832907	no	OK
AT1G03160	Chr1:761281-766158	21.7869	13.1763	30.3974	23.9053	14.5575	33.2532	0.133874	0.333809	0.6295	0.999108	no	OK
AT1G03170	Chr1:769631-770684	28.7562	16.3568	41.1555	38.1063	22.3511	53.8614	0.406156	0.942529	0.1812	0.701843	no	OK
AT1G03180	Chr1:773410-775344	9.09009	4.31133	13.8688	9.05487	4.18087	13.9289	-0.00560046	-0.0103188	0.9878	0.999393	no	OK
AT1G03190	Chr1:775526-780062	10.5889	6.07362	15.1042	10.7389	6.17342	15.3045	0.0202965	0.0467282	0.9472	0.999108	no	OK
AT1G03200	Chr1:780601-781285	5.99751	0.93689	11.0581	4.52414	0.534437	8.51385	-0.40672	-0.461961	0.50585	0.970617	no	OK
AT1G03210	Chr1:782947-784240	24.8162	13.1377	36.4946	27.0865	14.8084	39.3647	0.126297	0.267957	0.69785	0.999108	no	OK
AT1G03220	Chr1:787121-788651	18.0758	10.2758	25.8759	22.8729	13.2817	32.4641	0.339577	0.782377	0.2649	0.801439	no	OK
AT1G03230	Chr1:790090-791592	39.5535	23.086	56.0209	35.8542	21.4948	50.2137	-0.141661	-0.339944	0.6351	0.999108	no	OK
AT1G03240	Chr1:792221-792986	0.831513	0	2.07446	0.700566	0	1.80388	-0.247218	-0.157837	0.8403	0.999108	no	OK
AT1G03250	Chr1:793352-795376	35.872	21.2195	50.5244	40.5215	24.021	57.0219	0.17583	0.422621	0.55185	0.985874	no	OK
AT1G03260	Chr1:795531-798463	10.5408	5.3611	15.7205	11.2461	5.80578	16.6865	0.0934471	0.187868	0.79055	0.999108	no	OK
AT1G03270	Chr1:799190-802436	7.58299	3.69793	11.468	9.71651	5.00436	14.4287	0.357672	0.702855	0.30975	0.847273	no	OK
AT1G03280	Chr1:803034-807066	40.4791	24.6207	56.3375	44.2092	26.9416	61.4768	0.12717	0.318677	0.6503	0.999108	no	OK
AT1G03290	Chr1:807360-810868	30.1447	17.9657	42.3237	34.3213	20.8059	47.8366	0.187201	0.459987	0.51255	0.972743	no	OK
AT1G03300	Chr1:811032-813086	11.7767	6.5638	16.9896	11.9438	6.71353	17.1741	0.020326	0.0452545	0.95085	0.999108	no	OK
AT1G03310	Chr1:813470-816749	13.4119	7.8416	18.9822	18.2807	10.9738	25.5875	0.446802	1.07457	0.12455	0.593381	no	OK
AT1G03320	Chr1:817026-817767	0.89772	0	1.96465	0.652428	0	1.59433	-0.460446	-0.341351	0.6383	0.999108	no	OK
AT1G03330	Chr1:817982-819563	96.2182	56.6673	135.769	132.797	80.8983	184.695	0.464836	1.13614	0.10845	0.558818	no	OK
AT1G03340	Chr1:819661-821317	2.62132	0.739658	4.50297	2.30035	0.678101	3.92259	-0.18844	-0.259602	0.7031	0.999108	no	OK
AT1G03350	Chr1:822637-824393	32.4676	19.4553	45.4799	39.3633	23.9113	54.8153	0.277851	0.686604	0.32845	0.863955	no	OK
AT1G03360	Chr1:824536-826358	28.3634	15.7004	41.0263	42.3297	25.2469	59.4126	0.577643	1.3306	0.056	0.403667	no	OK
AT1G03365	Chr1:826568-830383	18.1433	10.729	25.5575	15.069	8.97324	21.1647	-0.267853	-0.645774	0.3517	0.883364	no	OK
AT1G03370	Chr1:830626-835361	8.21537	4.7775	11.6532	9.69992	5.71525	13.6846	0.239648	0.566544	0.4219	0.931028	no	OK
AT1G03380	Chr1:835784-840940	11.4359	6.76143	16.1105	8.05557	4.68072	11.4304	-0.505517	-1.19729	0.08975	0.513089	no	OK
AT1G03390	Chr1:841032-842418	9.51424	4.79056	14.2379	4.21707	1.68984	6.74429	-1.17385	-2.09103	0.0055	0.104073	no	OK
AT1G03400	Chr1:842746-844190	14.1695	7.39999	20.939	8.29352	3.86535	12.7217	-0.772728	-1.49515	0.03505	0.318063	no	OK
AT1G03410	Chr1:844435-847739	3.49556	0.054661	6.93645	2.44406	0	5.05314	-0.516241	-0.49285	0.472	0.955721	no	OK
AT1G03420.1	Chr1:844435-847739	51.3084	29.0931	73.5236	40.5219	22.7082	58.3356	-0.340493	-0.764997	0.2699	0.806596	no	OK
AT1G03430	Chr1:847872-849500	26.0352	14.5665	37.5038	22.8084	12.5204	33.0964	-0.190898	-0.419747	0.55085	0.985794	no	OK
AT1G03440	Chr1:852365-854032	13.3513	7.21633	19.4862	12.0609	6.56817	17.5537	-0.146637	-0.314214	0.65825	0.999108	no	OK
AT1G03445	Chr1:854409-859701	0.289627	0	0.586017	0.199251	0	0.43394	-0.539607	0	1	1	no	NOTEST
AT1G03457	Chr1:860787-864125	24.6401	14.6016	34.6786	21.8017	12.8624	30.7409	-0.17657	-0.42348	0.5442	0.983743	no	OK
AT1G03470	Chr1:865914-867733	47.8822	28.3166	67.4479	37.4307	22.0041	52.8573	-0.355268	-0.84861	0.2303	0.769974	no	OK
AT1G03475	Chr1:869050-871211	117.177	70.3292	164.025	146.773	87.9485	205.598	0.324901	0.795631	0.24945	0.785176	no	OK
AT1G03490	Chr1:871873-872906	0.816697	0	1.77592	0.116639	0	0.36814	-2.80776	-1.58524	0.1378	0.621535	no	OK
AT1G03495	Chr1:873183-874935	3.09951	1.12678	5.07225	3.17247	1.26917	5.07578	0.0335663	0.0532013	0.93625	0.999108	no	OK
AT1G03502	Chr1:875357-875471	0	0	0	0	0	0	0	0	1	1	no	NOTEST
AT1G03506	Chr1:875517-875604	0	0	0	0	0	0	0	0	1	1	no	NOTEST
AT1G03510	Chr1:876257-877547	3.65675	1.32332	5.99019	3.41552	1.24505	5.58599	-0.098457	-0.151561	0.83335	0.999108	no	OK
AT1G03515	Chr1:877647-877719	0	0	0	0	0	0	0	0	1	1	no	NOTEST
AT1G03520	Chr1:877861-880158	8.52643	4.34456	12.7083	11.4897	6.20477	16.7746	0.430323	0.8872	0.20835	0.740849	no	OK
AT1G03530	Chr1:880495-883391	26.703	15.9844	37.4216	14.514	8.54799	20.4801	-0.879555	-2.12229	0.00335	0.0745149	no	OK
AT1G03540	Chr1:883781-885611	3.82459	1.66425	5.98494	2.16932	0.770674	3.56798	-0.818059	-1.32303	0.05775	0.411002	no	OK
AT1G03545	Chr1:885622-887956	2.35762	0	5.86276	1.98532	0	4.32304	-0.247962	-0.18125	0.791	0.999108	no	OK
AT1G03550	Chr1:885622-887956	14.2417	7.05923	21.4242	8.95163	3.98947	13.9138	-0.669902	-1.2392	0.0815	0.490645	no	OK
AT1G03560	Chr1:890155-892410	9.91631	5.51476	14.3179	9.82013	5.47321	14.1671	-0.0140606	-0.0310946	0.965	0.999108	no	OK
AT1G03570	Chr1:892513-892585	0	0	0	0	0	0	0	0	1	1	no	NOTEST
AT1G03580	Chr1:892846-894052	0.259653	0	0.642458	0.217804	0	0.546275	-0.253558	0	1	1	no	NOTEST
AT1G03590	Chr1:894253-897518	37.8515	22.7123	52.9908	47.0311	28.6755	65.3867	0.313263	0.77711	0.27675	0.813486	no	OK
AT1G03600	Chr1:898875-899655	329.743	195.704	463.781	276.007	166.656	385.359	-0.256634	-0.626763	0.36935	0.897317	no	OK
AT1G03610	Chr1:900886-903003	19.2972	11.1357	27.4587	14.6844	8.19369	21.175	-0.394112	-0.893087	0.20445	0.735472	no	OK
AT1G03620	Chr1:904318-906186	7.74493	3.08542	12.4044	3.21188	0.846247	5.57751	-1.26984	-1.85105	0.01045	0.156674	no	OK
AT1G03630	Chr1:907641-909376	91.8652	55.7503	127.98	102.112	62.1175	142.107	0.152568	0.381129	0.59565	0.996571	no	OK
AT1G03640	Chr1:909810-909883	0	0	0	0	0	0	0	0	1	1	no	NOTEST
AT1G03650	Chr1:910022-911193	5.47054	1.60423	9.33686	6.6962	2.47136	10.921	0.291659	0.426772	0.54895	0.985313	no	OK
AT1G03660	Chr1:911435-911759	5.56111	0	11.3537	5.69861	0	11.8302	0.0352373	0.032619	0.9686	0.999108	no	OK
AT1G03670	Chr1:914221-916222	0.00882125	0	0.0680426	0.0258099	0	0.0896255	1.54887	0	1	1	no	NOTEST
AT1G03680	Chr1:916818-918064	226.048	132.148	319.948	173.865	106.002	241.727	-0.378668	-0.920949	0.18125	0.701993	no	OK
AT1G03687	Chr1:918298-920507	19.6182	11.1086	28.1278	20.001	11.3084	28.6937	0.0278852	0.0629562	0.93125	0.999108	no	OK
AT1G03700	Chr1:920949-921901	6.31695	1.7051	10.9288	2.89244	0.427606	5.35727	-1.12694	-1.39223	0.0465	0.367505	no	OK
AT1G03710	Chr1:923425-924726	56.6067	33.1118	80.1016	44.6456	25.6612	63.63	-0.342455	-0.798948	0.2502	0.785894	no	OK
AT1G03720	Chr1:924995-926373	1.66598	0.148782	3.18318	1.59121	0.1392	3.04321	-0.0662485	-0.0712376	0.9241	0.999108	no	OK
AT1G03730	Chr1:930827-931895	16.5445	8.71477	24.3743	15.0304	7.76745	22.2933	-0.138476	-0.283824	0.68475	0.999108	no	OK
AT1G03740	Chr1:933511-937043	9.62896	5.57357	13.6844	9.57456	5.54471	13.6044	-0.00817453	-0.0190323	0.97845	0.999108	no	OK
AT1G03743	Chr1:937206-937287	0	0	0	0	0	0	0	0	1	1	no	NOTEST
AT1G03746	Chr1:937400-937485	0	0	0	0	0	0	0	0	1	1	no	NOTEST
AT1G03750	Chr1:937919-943377	4.59447	1.27009	7.91886	5.18901	1.6166	8.76142	0.175559	0.243679	0.717	0.999108	no	OK
AT1G03760	Chr1:937919-943377	19.9908	9.88488	30.0967	20.5947	10.1704	31.0191	0.0429389	0.0832094	0.90665	0.999108	no	OK
AT1G03770	Chr1:944571-947483	7.80986	3.94943	11.6703	4.45857	1.95271	6.96443	-0.808715	-1.49787	0.03655	0.324611	no	OK
AT1G03780	Chr1:947519-951827	53.4706	31.5449	75.3963	44.9428	27.3468	62.5388	-0.250656	-0.612901	0.38335	0.907414	no	OK
AT1G03790	Chr1:954524-956097	0.0106154	0	0.0810371	0.0505691	0	0.17462	2.2521	0	1	1	no	NOTEST
AT1G03800	Chr1:957260-957998	1.15379	0	2.42789	1.52822	0.0620342	2.9944	0.405469	0.384253	0.58785	0.995013	no	OK
AT1G03810	Chr1:958758-959609	0.443021	0	1.17106	0.135943	0	0.62977	-1.70438	0	1	1	no	NOTEST
AT1G03820	Chr1:959868-960728	48.3564	26.3324	70.3804	43.1827	25.0446	61.3208	-0.163253	-0.365283	0.60885	0.999108	no	OK
AT1G03830	Chr1:962015-966757	16.0001	9.6797	22.3204	16.6372	10.0262	23.2483	0.0563382	0.139391	0.8445	0.999108	no	OK
AT1G03840	Chr1:967502-970130	1.17119	0.261733	2.08065	1.55619	0.444502	2.66787	0.410039	0.538733	0.4406	0.940416	no	OK
AT1G03850	Chr1:976096-977761	9.07624	3.41749	14.735	6.39448	2.11044	10.6785	-0.505269	-0.76537	0.2878	0.825524	no	OK
AT1G03860	Chr1:979307-981885	73.8004	44.6958	102.905	96.9972	59.1817	134.813	0.394314	0.98574	0.1672	0.678419	no	OK
AT1G03870	Chr1:982505-983540	36.3833	20.5561	52.2105	22.0962	12.1466	32.0458	-0.71948	-1.59307	0.02575	0.270034	no	OK
AT1G03880	Chr1:985750-988146	0.030507	0	0.126193	0	0	0	-inf	0	1	1	no	NOTEST
AT1G03890	Chr1:989197-991020	0.0220872	0	0.0951431	0	0	0	-inf	0	1	1	no	NOTEST
AT1G03900	Chr1:991138-993118	94.515	56.8673	132.163	78.2346	47.7122	108.757	-0.272737	-0.678124	0.3319	0.867432	no	OK
AT1G03905	Chr1:993399-995784	3.52715	1.11245	5.94185	5.26126	2.09855	8.42397	0.576904	0.877828	0.21305	0.747024	no	OK
AT1G03910	Chr1:996114-1000437	58.9466	35.5719	82.3212	52.7292	31.9861	73.4722	-0.160807	-0.399101	0.56225	0.989279	no	OK
AT1G03920	Chr1:1001320-1004383	2.57374	1.02215	4.12533	1.4436	0.417388	2.4698	-0.8342	-1.24072	0.085	0.500728	no	OK
AT1G03930	Chr1:1004768-1008370	14.406	8.44277	20.3691	15.0342	8.81626	21.2521	0.061579	0.145889	0.8371	0.999108	no	OK
AT1G03935	Chr1:1008809-1008896	0	0	0	0	0	0	0	0	1	1	no	NOTEST
AT1G03940	Chr1:1009541-1011056	4.63018	1.9861	7.27427	3.5805	1.40733	5.75368	-0.370906	-0.617003	0.38495	0.90854	no	OK
AT1G03950	Chr1:1011171-1013365	10.7962	5.04084	16.5515	11.5832	5.58012	17.5862	0.10151	0.189274	0.7868	0.999108	no	OK
AT1G03960	Chr1:1013714-1017929	13.1795	7.61577	18.7432	14.0277	8.1399	19.9155	0.0899825	0.209545	0.7679	0.999108	no	OK
AT1G03970	Chr1:1018099-1022108	12.2255	3.82717	20.6238	8.36485	2.04678	14.6829	-0.547481	-0.743373	0.2923	0.829756	no	OK
AT1G03980	Chr1:1018099-1022108	9.25089	4.40137	14.1004	6.57335	2.94149	10.2052	-0.492964	-0.897276	0.20395	0.734427	no	OK
AT1G03982	Chr1:1022250-1023719	0.0401615	0	0.163499	0	0	0	-inf	0	1	1	no	NOTEST
AT1G03990	Chr1:1024846-1027616	2.79572	1.11727	4.47417	1.28668	0.401108	2.17224	-1.11957	-1.69937	0.01605	0.204055	no	OK
AT1G04000	Chr1:1028105-1029119	72.9379	39.9117	105.964	27.4082	15.4562	39.3603	-1.41206	-3.11391	0.0001	0.00527114	yes	OK
AT1G04010	Chr1:1031199-1036237	13.9438	8.16286	19.7248	11.3982	6.48518	16.3112	-0.290825	-0.67413	0.33855	0.872509	no	OK
AT1G04020	Chr1:1036536-1040224	13.9452	8.03328	19.8571	18.3817	10.9516	25.8118	0.398502	0.943124	0.18135	0.702028	no	OK
AT1G04030	Chr1:1040382-1043864	14.949	7.93876	21.9593	11.6608	5.57366	17.7479	-0.358387	-0.708016	0.31885	0.855742	no	OK
AT1G04040	Chr1:1040382-1043864	8.1547	0.967952	15.3415	12.244	3.40398	21.084	0.586367	0.713502	0.31285	0.849866	no	OK
AT1G04050	Chr1:1045597-1049297	11.7004	6.79108	16.6097	8.72376	4.86579	12.5817	-0.423533	-0.963142	0.17275	0.687004	no	OK
AT1G04070	Chr1:1050552-1051186	33.3369	17.1546	49.5192	39.1484	21.1277	57.1691	0.231833	0.480422	0.4812	0.960772	no	OK
AT1G04080	Chr1:1051311-1056827	66.9331	39.413	94.4533	81.6171	48.1807	115.053	0.286151	0.683455	0.34115	0.874589	no	OK
AT1G04090	Chr1:1057150-1059419	2.06	0.74528	3.37473	1.43259	0.403301	2.46187	-0.524023	-0.755928	0.28505	0.821828	no	OK
AT1G04100	Chr1:1059505-1061191	5.30689	2.1234	8.49038	5.11486	2.12267	8.10705	-0.053172	-0.0879722	0.8989	0.999108	no	OK
AT1G04110	Chr1:1061456-1063784	3.28764	1.47794	5.09734	3.71452	1.7266	5.70243	0.176123	0.318025	0.654	0.999108	no	OK
AT1G04120	Chr1:1064449-1071047	34.2798	20.5882	47.9713	38.2911	22.7731	53.8091	0.159653	0.388972	0.58085	0.993581	no	OK
AT1G04130	Chr1:1073426-1080630	22.1064	0	45.8032	25.8622	1.34326	50.3811	0.22638	0.219301	0.7548	0.999108	no	OK
AT1G04140	Chr1:1073426-1080630	45.7072	25.1618	66.2527	39.4177	21.7152	57.1202	-0.213578	-0.465973	0.5081	0.971456	no	OK
AT1G04150	Chr1:1081207-1084246	3.32769	1.56052	5.09486	4.19224	2.12807	6.25642	0.333202	0.637837	0.3674	0.895646	no	OK
AT1G04160	Chr1:1086494-1096146	7.19178	4.1583	10.2253	5.68291	3.2253	8.14053	-0.339718	-0.779593	0.2679	0.804443	no	OK
AT1G04170	Chr1:1096945-1099898	100.49	60.0495	140.93	106.09	63.7929	148.386	0.0782312	0.191447	0.782	0.999108	no	OK
AT1G04171	Chr1:1100443-1100608	0	0	0	0	0	0	0	0	1	1	no	NOTEST
AT1G04180	Chr1:1104622-1105988	0.041071	0	0.166953	0.0273016	0	0.127115	-0.589136	0	1	1	no	NOTEST
AT1G04190	Chr1:1106427-1108715	44.1051	26.2033	62.007	57.9936	35.272	80.7151	0.394947	0.970532	0.16565	0.675882	no	OK
AT1G04200	Chr1:1109481-1114107	22.1854	13.3328	31.038	20.967	12.656	29.278	-0.0814915	-0.200858	0.77145	0.999108	no	OK
AT1G04210	Chr1:1114404-1122526	21.0348	0.363195	41.7063	30.0371	15.0317	45.0426	0.513971	0.646319	0.3051	0.842835	no	OK
AT1G04220	Chr1:1114404-1122526	67.8776	16.4843	119.271	39.9901	13.0762	66.9041	-0.76329	-1.04454	0.14945	0.647673	no	OK
AT1G04230	Chr1:1125517-1128168	15.7098	8.64501	22.7747	17.123	9.54116	24.7049	0.12427	0.272972	0.7036	0.999108	no	OK
AT1G04240	Chr1:1128187-1129551	9.41852	4.40625	14.4308	12.8951	6.64578	19.1444	0.453249	0.872968	0.20615	0.737701	no	OK
AT1G04250	Chr1:1136257-1138613	5.5577	2.23935	8.87605	7.07076	3.01501	11.1265	0.347376	0.581634	0.414	0.925495	no	OK
AT1G04260	Chr1:1140527-1141365	48.1226	28.1092	68.136	41.0376	23.3563	58.7188	-0.229769	-0.531918	0.44775	0.944351	no	OK
AT1G04270	Chr1:1141603-1143053	597.07	322.548	871.593	827.18	435.332	1219.03	0.470301	0.987607	0.16045	0.666876	no	OK
AT1G04280	Chr1:1143435-1146654	20.7496	12.1976	29.3016	23.5007	13.9829	33.0185	0.179619	0.430927	0.53885	0.982449	no	OK
AT1G04290	Chr1:1147522-1148533	22.7636	9.92509	35.602	20.6801	9.65072	31.7094	-0.138486	-0.247327	0.7167	0.999108	no	OK
AT1G04295	Chr1:1147522-1148533	14.4542	0	30.028	14.6999	1.17323	28.2265	0.0243146	0.0237891	0.97205	0.999108	no	OK
AT1G04300	Chr1:1148596-1154652	44.2818	25.3948	63.1687	26.4188	16.1831	36.6545	-0.745147	-1.79271	0.0158	0.201958	no	OK
AT1G04310	Chr1:1154763-1157711	12.603	7.30622	17.8998	10.5189	5.98861	15.0493	-0.260779	-0.600758	0.3952	0.915955	no	OK
AT1G04320	Chr1:1159022-1159093	0	0	0	0	0	0	0	0	1	1	no	NOTEST
AT1G04330	Chr1:1161310-1161982	0.817606	0	1.81239	0.735193	0	1.79327	-0.153282	-0.112754	0.86845	0.999108	no	OK
AT1G04340	Chr1:1163096-1164851	57.1903	33.4125	80.9681	86.9988	52.6697	121.328	0.605225	1.46373	0.0365	0.324354	no	OK
AT1G04350	Chr1:1165164-1166768	11.2173	5.88746	16.5471	9.6785	4.93602	14.421	-0.212867	-0.432349	0.5286	0.97955	no	OK
AT1G04360	Chr1:1167456-1168878	2.58617	0.852078	4.32026	1.3765	0.310347	2.44265	-0.909816	-1.23116	0.08485	0.500417	no	OK
AT1G04370	Chr1:1175176-1175578	0	0	0	0	0	0	0	0	1	1	no	NOTEST
AT1G04380	Chr1:1176920-1178407	0.0674336	0	0.221823	0.0945668	0	0.29116	0.487865	0	1	1	no	NOTEST
AT1G04390	Chr1:1179362-1183704	4.76179	2.46243	7.06115	6.25602	3.41292	9.09912	0.393741	0.823164	0.241	0.777369	no	OK
AT1G04400	Chr1:1185549-1188517	64.3306	38.6412	90.02	75.3035	45.4143	105.193	0.227212	0.559436	0.4324	0.936868	no	OK
AT1G04410	Chr1:1189077-1191412	253.312	140.641	365.984	355.41	192.335	518.486	0.48857	1.05987	0.1233	0.590709	no	OK
AT1G04420	Chr1:1191607-1193884	38.3099	22.8859	53.7339	47.8664	29.0278	66.705	0.321296	0.791112	0.25855	0.794929	no	OK
AT1G04425	Chr1:1194186-1196889	27.5219	12.1549	42.8889	26.3536	10.9414	41.7657	-0.0625828	-0.107299	0.87745	0.999108	no	OK
AT1G04430	Chr1:1198117-1201527	33.7497	20.4294	47.0701	38.905	23.8067	54.0033	0.205079	0.513625	0.4582	0.949392	no	OK
AT1G04440	Chr1:1202254-1205803	20.4796	12.109	28.8503	24.6553	14.8011	34.5096	0.267709	0.649194	0.35515	0.886277	no	OK
AT1G04445	Chr1:1207343-1207862	0	0	0	0	0	0	0	0	1	1	no	NOTEST
AT1G04450	Chr1:1208520-1209874	0.0622871	0	0.244838	0	0	0	-inf	0	1	1	no	NOTEST
AT1G04457	Chr1:1210318-1210549	0.770126	0	1.78842	0	0	0	-inf	0	1	1	no	NOTEST
AT1G04470	Chr1:1211048-1214662	0.0913247	0	0.221135	0.00873383	0	0.0412925	-3.38632	0	1	1	no	NOTEST
AT1G04480	Chr1:1216094-1217467	212.635	115.996	309.273	348.289	209.071	487.507	0.711908	1.63058	0.0196	0.230836	no	OK
AT1G04490	Chr1:1217947-1220137	0.0476555	0	0.17989	0.166735	0	0.437538	1.80684	0	1	1	no	NOTEST
AT1G04500	Chr1:1221432-1224366	0.608977	0.0304299	1.18752	0.0522757	0	0.181534	-3.54218	-1.85382	0.10035	0.540026	no	OK
AT1G04501	Chr1:1224551-1224680	0	0	0	0	0	0	0	0	1	1	no	NOTEST
AT1G04510	Chr1:1226574-1230827	64.8738	39.2033	90.5443	59.4481	36.0745	82.8218	-0.126004	-0.313145	0.65665	0.999108	no	OK
AT1G04520	Chr1:1231577-1234032	47.249	28.6383	65.8597	56.1425	34.2192	78.0658	0.24881	0.621882	0.3769	0.902691	no	OK
AT1G04530	Chr1:1234175-1236034	77.375	46.5679	108.182	85.8848	52.4257	119.344	0.150535	0.37463	0.59995	0.998092	no	OK
AT1G04540	Chr1:1237255-1239061	4.12148	1.80403	6.43893	3.7703	1.60661	5.934	-0.128482	-0.221691	0.74945	0.999108	no	OK
AT1G04550	Chr1:1240374-1242121	50.0818	29.1934	70.9702	64.387	38.8113	89.9627	0.362484	0.872456	0.21635	0.750967	no	OK
AT1G04555	Chr1:1242557-1244244	6.66365	2.51026	10.817	7.89617	3.33959	12.4528	0.24484	0.399597	0.569	0.990958	no	OK
AT1G04560	Chr1:1244946-1246059	0.0447247	0	0.182391	0.0222244	0	0.164549	-1.00893	0	1	1	no	NOTEST
AT1G04570	Chr1:1246727-1248775	2.85172	1.13982	4.56363	2.13479	0.774026	3.49556	-0.417738	-0.661384	0.3511	0.882701	no	OK
AT1G04580	Chr1:1252121-1257510	0.585181	0.168173	1.00219	0.924938	0.327622	1.52225	0.660473	0.952077	0.17535	0.690625	no	OK
AT1G04590	Chr1:1258576-1261426	40.3157	24.1203	56.5111	48.4401	29.2712	67.609	0.264859	0.651142	0.3521	0.883524	no	OK
AT1G04600	Chr1:1262122-1272376	1.0914	0.457142	1.72566	0.625387	0.205767	1.04501	-0.803357	-1.25464	0.07595	0.474832	no	OK
AT1G04610	Chr1:1279387-1281618	0.187889	0	0.456325	0.217122	0	0.50013	0.208626	0	1	1	no	NOTEST
AT1G04620	Chr1:1282740-1286584	17.2726	9.75039	24.7948	24.7552	14.6059	34.9046	0.519247	1.20348	0.08695	0.505843	no	OK
AT1G04625	Chr1:1287830-1291112	0.0255522	0	0.513451	0.0262664	0	0.53657	0.0397689	0	1	1	no	NOTEST
AT1G04630	Chr1:1287830-1291112	72.3983	42.9362	101.86	81.1607	48.2348	114.087	0.164826	0.397651	0.56565	0.990274	no	OK
AT1G04635	Chr1:1291313-1291995	7.71184	2.4652	12.9585	16.6918	7.70326	25.6803	1.11399	1.77986	0.01275	0.177491	no	OK
AT1G04640	Chr1:1292079-1293357	23.5991	12.7166	34.4816	33.0037	18.6603	47.3471	0.483897	1.05864	0.1374	0.621092	no	OK
AT1G04645	Chr1:1293769-1294263	15.8131	5.72478	25.9014	11.3747	3.45924	19.2902	-0.475288	-0.697926	0.2999	0.837162	no	OK
AT1G04650	Chr1:1294892-1299002	3.67606	1.83627	5.51586	2.77656	1.29385	4.25927	-0.404862	-0.766872	0.2686	0.805135	no	OK
AT1G04660	Chr1:1300485-1301773	15.208	8.23137	22.1846	13.3474	6.69896	19.9959	-0.18827	-0.385425	0.57445	0.991898	no	OK
AT1G04670	Chr1:1301860-1302724	0	0	0	0.0605159	0	0.281606	inf	0	1	1	no	NOTEST
AT1G04680	Chr1:1303528-1307884	86.6269	52.0795	121.174	81.166	48.912	113.42	-0.0939399	-0.231315	0.7385	0.999108	no	OK
AT1G04684	Chr1:1310429-1310579	0	0	0	0	0	0	0	0	1	1	no	NOTEST
AT1G04690	Chr1:1313563-1315750	77.4449	45.3822	109.508	112.992	68.2206	157.763	0.544978	1.31835	0.0636	0.431919	no	OK
AT1G04700	Chr1:1316253-1320919	2.4375	1.141	3.734	1.48766	0.624474	2.35085	-0.712354	-1.25459	0.0814	0.490584	no	OK
AT1G04710	Chr1:1321903-1324782	21.6006	12.6268	30.5743	23.1754	13.6176	32.7333	0.101527	0.240435	0.73245	0.999108	no	OK
AT1G04720	Chr1:1324922-1324960	0	0	0	0	0	0	0	0	1	1	no	NOTEST
AT1G04730	Chr1:1325295-1331086	8.72339	4.96137	12.4854	8.9261	5.08841	12.7638	0.0331423	0.0754484	0.91375	0.999108	no	OK
AT1G04750	Chr1:1331465-1333567	93.5984	53.8649	133.332	140.03	84.9609	195.099	0.58118	1.39229	0.0464	0.367232	no	OK
AT1G04760	Chr1:1334759-1336070	16.7407	7.66058	25.8208	18.1398	8.45598	27.8236	0.115801	0.210939	0.7642	0.999108	no	OK
AT1G04770	Chr1:1336370-1337849	52.8621	30.6891	75.035	50.1723	29.3317	71.0129	-0.0753427	-0.176933	0.79665	0.999108	no	OK
AT1G04778	Chr1:1339891-1340327	0.380747	0	1.07731	1.25093	0	3.56369	1.71609	0.914658	0.35565	0.886755	no	OK
AT1G04780	Chr1:1340668-1343584	43.5795	25.56	61.599	27.6981	16.8463	38.55	-0.653861	-1.59131	0.0266	0.274977	no	OK
AT1G04790	Chr1:1345035-1348451	26.567	16.0625	37.0715	25.4561	15.3841	35.5281	-0.0616244	-0.152727	0.8228	0.999108	no	OK
AT1G04800	Chr1:1348451-1349286	123.854	75.4203	172.288	82.6679	48.5927	116.743	-0.583246	-1.42305	0.04245	0.351331	no	OK
AT1G04810	Chr1:1350179-1355442	22.9258	13.9649	31.8867	25.4498	15.5042	35.3954	0.150685	0.377941	0.5967	0.996905	no	OK
AT1G04820	Chr1:1356190-1358386	571	249.379	892.621	540.278	253.481	827.074	-0.0797883	-0.142911	0.838	0.999108	no	OK
AT1G04830	Chr1:1358573-1362019	17.8621	10.2634	25.4608	16.1673	9.19141	23.1432	-0.143825	-0.329055	0.63355	0.999108	no	OK
AT1G04840	Chr1:1362866-1364962	1.87109	0.656403	3.08578	1.78149	0.581921	2.98105	-0.0707981	-0.104933	0.88075	0.999108	no	OK
AT1G04850	Chr1:1365117-1368844	112.486	67.6832	157.288	99.3551	60.2484	138.462	-0.179076	-0.443333	0.5205	0.976031	no	OK
AT1G04860	Chr1:1369053-1373101	11.3144	6.67886	15.9499	11.795	7.01282	16.5771	0.060017	0.144346	0.839	0.999108	no	OK
AT1G04870	Chr1:1373233-1375762	35.4004	21.3025	49.4982	41.5918	25.1775	58.0062	0.232537	0.574967	0.4181	0.928551	no	OK
AT1G04880	Chr1:1375960-1379185	20.84	12.0662	29.6139	8.39766	4.25711	12.5382	-1.3113	-2.8038	0.0002	0.00926802	yes	OK
AT1G04890	Chr1:1380381-1382599	0.0798614	0	0.222509	0.0487695	0	0.148705	-0.71152	0	1	1	no	NOTEST
AT1G04900	Chr1:1383840-1391187	13.1955	0.488218	25.9028	16.9962	5.75188	28.2406	0.365167	0.433283	0.52235	0.976795	no	OK
AT1G04910	Chr1:1383840-1391187	31.5822	15.6668	47.4977	28.109	14.3006	41.9175	-0.16808	-0.331092	0.63835	0.999108	no	OK
AT1G04920	Chr1:1391501-1395864	1.73161	0.733132	2.73008	2.03567	0.90298	3.16836	0.233393	0.403779	0.56715	0.990538	no	OK
AT1G04930	Chr1:1396290-1399053	17.4287	9.16647	25.6909	9.71763	4.78573	14.6495	-0.842789	-1.68233	0.01765	0.216203	no	OK
AT1G04940	Chr1:1399173-1407501	71.5413	29.3758	113.707	71.2262	30.6093	111.843	-0.00636835	-0.010765	0.98765	0.999393	no	OK
AT1G04945	Chr1:1399173-1407501	11.8658	0	25.4201	9.4833	0	21.0532	-0.323354	-0.268209	0.69725	0.999108	no	OK
AT1G04950	Chr1:1399173-1407501	26.2328	9.16376	43.3018	28.1504	10.4472	45.8537	0.101785	0.155931	0.82565	0.999108	no	OK
AT1G04960	Chr1:1407800-1410868	27.7304	15.9476	39.5131	22.1711	12.8067	31.5355	-0.322789	-0.746901	0.2931	0.830499	no	OK
AT1G04970	Chr1:1411169-1413627	23.1645	12.9836	33.3453	21.3493	12.3699	30.3286	-0.117727	-0.268284	0.7002	0.999108	no	OK
AT1G04980	Chr1:1413643-1416144	17.6023	9.84456	25.3601	14.6184	8.10946	21.1273	-0.267979	-0.592983	0.4026	0.919503	no	OK
AT1G04985	Chr1:1416342-1418482	63.077	37.4167	88.7373	41.9712	24.6854	59.2569	-0.587716	-1.40743	0.04715	0.370177	no	OK
AT1G04990	Chr1:1419079-1421789	33.5809	19.5058	47.6561	22.514	13.2789	31.7491	-0.576823	-1.36351	0.05715	0.408664	no	OK
AT1G05000	Chr1:1425592-1428782	1.88772	0.312516	3.46293	1.53965	0.291045	2.78826	-0.294041	-0.350315	0.6195	0.999108	no	OK
AT1G05010	Chr1:1431189-1432858	12.7187	6.59264	18.8447	31.1458	18.3579	43.9336	1.29209	2.83015	0.00015	0.0073599	yes	OK
AT1G05020	Chr1:1435253-1437667	3.049	1.3575	4.7405	0.925221	0.246941	1.6035	-1.72047	-2.5943	0.00035	0.0140284	yes	OK
AT1G05030	Chr1:1438151-1441417	8.46872	4.42213	12.5153	8.50997	4.44517	12.5748	0.00701038	0.0143844	0.98275	0.999329	no	OK
AT1G05040	Chr1:1447368-1448448	0.191546	0	0.542608	0.0484023	0	0.260182	-1.98454	0	1	1	no	NOTEST
AT1G05055	Chr1:1448717-1450887	10.889	5.63112	16.1468	14.6239	8.08068	21.1672	0.425464	0.895979	0.1914	0.717271	no	OK
AT1G05060	Chr1:1451029-1452872	25.6269	14.3286	36.9253	21.9684	11.9857	31.9511	-0.22223	-0.486587	0.4925	0.96479	no	OK
AT1G05061	Chr1:1453215-1454260	1.61999	0.282614	2.95736	1.75537	0.291583	3.21916	0.115794	0.136801	0.8442	0.999108	no	OK
AT1G05065	Chr1:1454968-1455220	12.7731	0.49657	25.0496	13.1361	0.944346	25.3279	0.0404324	0.0419515	0.9652	0.999108	no	OK
AT1G05070	Chr1:1457062-1458744	46.3925	27.1825	65.6026	47.1474	27.6689	66.6259	0.0232851	0.0551859	0.93535	0.999108	no	OK
AT1G05080	Chr1:1459090-1460579	1.64739	0.332074	2.9627	0.171886	0	0.456505	-3.26066	-2.45891	0.01035	0.156008	no	OK
AT1G05085	Chr1:1460987-1461670	0	0	0	0	0	0	0	0	1	1	no	NOTEST
AT1G05090	Chr1:1463201-1465622	1.01672	0.262767	1.77067	1.01814	0.247939	1.78834	0.00201442	0.00263619	0.984	0.999383	no	OK
AT1G05100	Chr1:1469609-1470881	2.16179	0.623697	3.69988	2.39441	0.69627	4.09254	0.147441	0.203464	0.7717	0.999108	no	OK
AT1G05120	Chr1:1471405-1476078	21.6402	13.0784	30.202	19.8548	11.9717	27.7378	-0.124229	-0.307253	0.66095	0.999108	no	OK
AT1G05135	Chr1:1477499-1478821	5.72837	2.50854	8.9482	6.20896	2.61163	9.8063	0.116227	0.199603	0.77215	0.999108	no	OK
AT1G05136	Chr1:1478922-1479063	0	0	0	0	0	0	0	0	1	1	no	NOTEST
AT1G05140	Chr1:1482547-1484056	35.5004	21.2077	49.7931	33.1863	19.8191	46.5536	-0.0972466	-0.236719	0.73365	0.999108	no	OK
AT1G05150	Chr1:1484066-1486960	30.6741	18.5984	42.7498	40.4045	24.6009	56.2081	0.397493	0.992961	0.1547	0.65768	no	OK
AT1G05160	Chr1:1487377-1490947	13.9789	8.05299	19.9049	13.3902	7.61427	19.1661	-0.062079	-0.142296	0.8389	0.999108	no	OK
AT1G05170	Chr1:1491110-1494248	10.9102	6.02661	15.7938	12.2492	6.80415	17.6942	0.167005	0.366998	0.60375	0.999035	no	OK
AT1G05180	Chr1:1498113-1501824	29.3076	17.6407	40.9744	35.9893	21.8776	50.101	0.296295	0.735104	0.29555	0.832816	no	OK
AT1G05190	Chr1:1502343-1503830	318.352	187.331	449.374	434.968	247.938	621.998	0.450285	1.04876	0.1353	0.61725	no	OK
AT1G05200	Chr1:1504959-1510281	8.03644	3.42459	12.6483	9.68287	4.44375	14.922	0.268879	0.472595	0.5073	0.970918	no	OK
AT1G05205	Chr1:1504959-1510281	55.621	19.8214	91.4206	78.3458	33.0265	123.665	0.494226	0.79173	0.25425	0.790529	no	OK
AT1G05210	Chr1:1510403-1511683	21.7637	10.6826	32.8448	37.0029	20.7237	53.2821	0.765717	1.57752	0.02745	0.28029	no	OK
AT1G05220	Chr1:1511906-1518805	0.174506	0	1.58057	0.496078	0	3.51773	1.50729	0	1	1	no	NOTEST
AT1G05230	Chr1:1511906-1518805	14.9779	8.60907	21.3467	21.9639	13.2815	30.6462	0.552299	1.31877	0.06605	0.44075	no	OK
AT1G05240	Chr1:1521136-1522681	0	0	0	0	0	0	0	0	1	1	no	NOTEST
AT1G05250	Chr1:1525600-1527234	0	0	0	0	0	0	0	0	1	1	no	NOTEST
AT1G05260	Chr1:1529766-1531439	25.3186	14.433	36.2042	9.78318	4.76994	14.7964	-1.37182	-2.84305	5e-05	0.00289789	yes	OK
AT1G05270	Chr1:1531640-1534410	37.0269	22.068	51.9858	31.3029	18.4175	44.1884	-0.242276	-0.582323	0.4052	0.920774	no	OK
AT1G05280	Chr1:1535443-1537525	0.0786827	0	0.25137	0.0107329	0	0.0863287	-2.87401	0	1	1	no	NOTEST
AT1G05290	Chr1:1539151-1540562	0.031548	0	0.132743	0.0162552	0	0.117267	-0.956649	0	1	1	no	NOTEST
AT1G05291	Chr1:1541347-1542432	0.196128	0	0.583792	0.0572152	0	0.266278	-1.77733	0	1	1	no	NOTEST
AT1G05300	Chr1:1545105-1547849	1.52716	0.344887	2.70944	0.940525	0.120274	1.76077	-0.699315	-0.831326	0.24595	0.782177	no	OK
AT1G05310	Chr1:1550542-1552517	0.153969	0	0.405641	0.127763	0	0.336651	-0.26917	0	1	1	no	NOTEST
AT1G05320	Chr1:1553602-1557733	15.2382	8.95492	21.5215	18.93	11.3573	26.5027	0.312983	0.755241	0.28285	0.818842	no	OK
AT1G05330	Chr1:1558169-1558583	1.43669	0	2.95225	1.4613	0	3.5717	0.0245068	0.0189963	0.9499	0.999108	no	OK
AT1G05340	Chr1:1558843-1559903	2.08269	0.187207	3.97817	2.57896	0.336415	4.82151	0.308344	0.33959	0.64385	0.999108	no	OK
AT1G05350	Chr1:1560677-1564123	23.2628	13.4588	33.0669	32.8313	19.6876	45.9751	0.497049	1.1854	0.08985	0.513328	no	OK
AT1G05360	Chr1:1564597-1567465	25.4947	15.0155	35.974	22.9602	13.5205	32.3999	-0.151063	-0.360221	0.6085	0.999108	no	OK
AT1G05370	Chr1:1569191-1572280	3.48362	1.36427	5.60298	2.37169	0.788781	3.95459	-0.554674	-0.851458	0.22865	0.768203	no	OK
AT1G05380	Chr1:1576862-1582614	14.2629	8.55466	19.9711	14.9369	9.07741	20.7964	0.0666176	0.164793	0.8151	0.999108	no	OK
AT1G05385	Chr1:1582670-1583718	21.049	10.2333	31.8647	20.1352	10.0564	30.2141	-0.0640305	-0.123741	0.85975	0.999108	no	OK
AT1G05390	Chr1:1583771-1583845	0	0	0	0	0	0	0	0	1	1	no	NOTEST
AT1G05400	Chr1:1584072-1587778	3.04785	0	9.37987	0.869731	0	3.44434	-1.80915	-0.693491	0.4897	0.963955	no	OK
AT1G05410	Chr1:1584072-1587778	20.1653	11.3828	28.9477	22.3501	13.0779	31.6224	0.148412	0.342053	0.6248	0.999108	no	OK
AT1G05420	Chr1:1590072-1590753	41.9285	20.1353	63.7216	12.9344	5.57445	20.2944	-1.69671	-3.05204	0.00015	0.0073599	yes	OK
AT1G05430	Chr1:1594056-1595818	43.8867	25.9585	61.8149	46.8577	27.9379	65.7774	0.0944999	0.22808	0.74715	0.999108	no	OK
AT1G05440	Chr1:1596006-1597848	16.9666	9.49671	24.4365	19.3785	11.1104	27.6465	0.191756	0.433592	0.53405	0.980962	no	OK
AT1G05450	Chr1:1599910-1605027	0.494647	0	4.05255	0.102621	0	1.16576	-2.26907	0	1	1	no	NOTEST
AT1G05460	Chr1:1599910-1605027	19.5222	11.7177	27.3267	11.0469	6.51157	15.5822	-0.821479	-1.98733	0.0043	0.0885611	no	OK
AT1G05470	Chr1:1607356-1611703	13.9641	8.24258	19.6857	16.0227	9.54307	22.5024	0.198395	0.477743	0.49385	0.965877	no	OK
AT1G05490	Chr1:1618601-1623452	7.52005	4.40092	10.6392	4.64323	2.59563	6.69083	-0.695615	-1.59288	0.02265	0.249834	no	OK
AT1G05500	Chr1:1624954-1629224	25.8031	15.1535	36.4528	40.0247	24.3892	55.6602	0.633343	1.54499	0.02825	0.28483	no	OK
AT1G05510	Chr1:1629445-1630863	0.0562503	0	0.223188	0.0183906	0	0.139842	-1.61289	0	1	1	no	NOTEST
AT1G05520	Chr1:1630899-1635711	25.0848	15.2015	34.9681	25.7347	15.6288	35.8406	0.0369041	0.0919688	0.89105	0.999108	no	OK
AT1G05530	Chr1:1636495-1637863	0.357089	0	0.833243	0.100333	0	0.282083	-1.83149	0	1	1	no	NOTEST
AT1G05540	Chr1:1639285-1640811	34.8909	20.4556	49.3261	35.6294	20.995	50.2638	0.0302195	0.0718593	0.9176	0.999108	no	OK
AT1G05550	Chr1:1640958-1643917	6.99035	2.8942	11.0865	7.03485	3.27589	10.7938	0.0091551	0.0160043	0.9807	0.999108	no	OK
AT1G05560	Chr1:1645497-1647162	11.3131	1.80939	20.8167	4.67441	0.143658	9.20516	-1.27513	-1.37817	0.06615	0.441131	no	OK
AT1G05562	Chr1:1645497-1647162	30.4854	13.7829	47.1879	23.3049	12.16	34.4497	-0.387488	-0.738649	0.29035	0.827952	no	OK
AT1G05570	Chr1:1647705-1659437	15.9293	9.62424	22.2344	16.6719	10.122	23.2218	0.0657376	0.163409	0.814	0.999108	no	OK
AT1G05575	Chr1:1661690-1662187	0.992604	0	2.12232	1.45712	0	3.24732	0.553825	0.458435	0.5974	0.996905	no	OK
AT1G05577	Chr1:1662369-1664398	0.39018	0	0.846434	0.209142	0	0.509761	-0.899656	0	1	1	no	NOTEST
AT1G05580	Chr1:1665432-1668904	0.503484	0.0193153	0.987653	0	0	0	-inf	0	1	1	no	NOTEST
AT1G05590	Chr1:1669349-1671876	20.6135	12.2053	29.0216	17.8519	10.5367	25.1671	-0.207508	-0.497537	0.4842	0.962397	no	OK
AT1G05600	Chr1:1671935-1673856	5.89862	2.62965	9.16759	7.56768	3.79893	11.3364	0.359474	0.668838	0.3298	0.865147	no	OK
AT1G05610	Chr1:1673860-1675934	0.638608	0.022697	1.25452	0.99026	0.148645	1.83188	0.632878	0.682504	0.31555	0.852474	no	OK
AT1G05615	Chr1:1677506-1678270	0	0	0	0	0	0	0	0	1	1	no	NOTEST
AT1G05620	Chr1:1679157-1681710	24.4087	14.0338	34.7836	29.7422	17.3556	42.1288	0.285117	0.664216	0.3386	0.872509	no	OK
AT1G05630	Chr1:1682317-1687363	13.2371	8.00561	18.4686	13.7535	8.31824	19.1888	0.0552111	0.136945	0.84695	0.999108	no	OK
AT1G05640	Chr1:1687435-1689501	4.60587	2.12745	7.08429	5.46257	2.63288	8.29226	0.246106	0.456775	0.5081	0.971456	no	OK
AT1G05650	Chr1:1690263-1692126	0.0148232	0	0.1105	0	0	0	-inf	0	1	1	no	NOTEST
AT1G05660	Chr1:1694285-1696058	0	0	0	0	0	0	0	0	1	1	no	NOTEST
AT1G05670	Chr1:1697586-1701025	6.02541	3.30279	8.74803	5.5559	2.98874	8.12305	-0.11704	-0.251058	0.71985	0.999108	no	OK
AT1G05675	Chr1:1701115-1702749	0.255902	0	0.614941	0.252844	0	0.60723	-0.0173418	0	1	1	no	NOTEST
AT1G05680	Chr1:1703091-1704691	7.69642	3.71412	11.6787	5.03754	2.2167	7.85837	-0.61147	-1.11183	0.10985	0.562043	no	OK
AT1G05690	Chr1:1707010-1709347	7.31431	3.59659	11.032	3.3451	1.33402	5.35618	-1.12867	-1.98747	0.0069	0.120108	no	OK
AT1G05700	Chr1:1709795-1713245	0.0431677	0	0.141181	0.0410798	0	0.12993	-0.0715243	0	1	1	no	NOTEST
AT1G05710	Chr1:1714949-1717276	45.2713	23.7965	66.746	54.0462	31.218	76.8744	0.255597	0.557869	0.4182	0.92864	no	OK
AT1G05720	Chr1:1717446-1720303	44.9987	20.5852	69.4122	57.1267	29.0666	85.1869	0.344283	0.652145	0.34515	0.877012	no	OK
AT1G05730	Chr1:1717446-1720303	12.0054	1.96716	22.0436	13.0576	2.30501	23.8103	0.121215	0.143188	0.84285	0.999108	no	OK
AT1G05740	Chr1:1720673-1721309	0	0	0	0	0	0	0	0	1	1	no	NOTEST
AT1G05750	Chr1:1721508-1724734	3.47598	1.60557	5.34639	3.37776	1.58092	5.17459	-0.0413545	-0.0757669	0.9148	0.999108	no	OK
AT1G05760	Chr1:1721508-1724734	3.61563	0	9.77526	4.50331	0	10.3377	0.316737	0.205155	0.7786	0.999108	no	OK
AT1G05770	Chr1:1725387-1726283	1.02302	0	2.14832	0.764496	0	1.68007	-0.420255	-0.358276	0.60185	0.998388	no	OK
AT1G05780	Chr1:1726607-1728404	15.4344	7.05671	23.812	20.4039	10.0042	30.8035	0.402697	0.749755	0.28275	0.818842	no	OK
AT1G05785	Chr1:1730248-1732626	17.1161	8.09788	26.1344	16.2296	7.56232	24.8968	-0.0767317	-0.141791	0.8399	0.999108	no	OK
AT1G05790	Chr1:1732870-1737489	14.4061	8.37502	20.4372	15.2898	8.94189	21.6377	0.0858877	0.201942	0.7785	0.999108	no	OK
AT1G05800	Chr1:1741203-1742619	0	0	0	0	0	0	0	0	1	1	no	NOTEST
AT1G05805	Chr1:1744772-1747693	30.7936	18.1306	43.4566	23.4484	13.6238	33.273	-0.393142	-0.928353	0.19095	0.716816	no	OK
AT1G05810	Chr1:1748313-1749460	8.04929	3.3098	12.7888	8.98461	3.81985	14.1494	0.158595	0.26718	0.70275	0.999108	no	OK
AT1G05820	Chr1:1749681-1753990	2.08753	0.714447	3.46062	2.17911	0.755457	3.60276	0.0619407	0.0926225	0.8969	0.999108	no	OK
AT1G05830	Chr1:1754243-1761817	21.178	13.0013	29.3547	20.8107	12.6206	29.0007	-0.025242	-0.0634714	0.9309	0.999108	no	OK
AT1G05835	Chr1:1762223-1766281	171.828	75.1331	268.522	158.102	78.605	237.599	-0.120106	-0.220633	0.7586	0.999108	no	OK
AT1G05840	Chr1:1762223-1766281	20.7244	4.35694	37.0919	21.5109	8.35432	34.6675	0.0537333	0.0745716	0.91305	0.999108	no	OK
AT1G05850	Chr1:1766502-1768695	311.357	160.794	461.921	243.271	138.865	347.677	-0.356005	-0.763319	0.27445	0.811354	no	OK
AT1G05860	Chr1:1769013-1771115	20.4	11.2757	29.5243	21.1231	11.7815	30.4648	0.050255	0.110761	0.87555	0.999108	no	OK
AT1G05870	Chr1:1771456-1773293	60.7136	35.7309	85.6964	68.6342	40.7418	96.5266	0.176907	0.424051	0.55345	0.986591	no	OK
AT1G05880	Chr1:1775642-1778553	0.00968046	0	0.101288	0	0	0	-inf	0	1	1	no	NOTEST
AT1G05890	Chr1:1779255-1784529	47.4131	28.9899	65.8363	39.4546	24.0618	54.8474	-0.265092	-0.667408	0.3478	0.879762	no	OK
AT1G05894	Chr1:1784802-1786292	0.472955	0	1.0018	1.56568	0.410659	2.7207	1.72701	1.78721	0.0266	0.274977	no	OK
AT1G05900	Chr1:1786855-1789676	11.3811	5.92398	16.8383	12.4646	6.66693	18.2623	0.131197	0.272261	0.6963	0.999108	no	OK
AT1G05910	Chr1:1790223-1796647	19.3428	11.7789	26.9067	17.424	10.5927	24.2553	-0.150719	-0.377327	0.58725	0.994922	no	OK
AT1G05920	Chr1:1796777-1798254	2.69331	0.948365	4.43825	0.41359	0	0.889098	-2.70311	-2.83953	0.0033	0.0736948	no	OK
AT1G05925	Chr1:1798900-1799062	0	0	0	0	0	0	0	0	1	1	no	NOTEST
AT1G05930	Chr1:1799417-1800933	2.19676	0.491349	3.90217	0.588757	0	1.29963	-1.89963	-1.83458	0.02175	0.244762	no	OK
AT1G05940	Chr1:1801161-1803984	26.0174	15.1428	36.8921	20.479	12.0876	28.8704	-0.345334	-0.817896	0.2491	0.784795	no	OK
AT1G05950	Chr1:1804400-1807471	15.737	9.11775	22.3563	15.1813	8.79886	21.5638	-0.0518634	-0.120898	0.86485	0.999108	no	OK
AT1G05960	Chr1:1807972-1815474	24.4065	14.6762	34.1368	22.7161	13.8484	31.5839	-0.103549	-0.25727	0.70985	0.999108	no	OK
AT1G05970	Chr1:1816055-1817282	23.4612	12.1359	34.7866	28.4511	15.566	41.3362	0.278206	0.582667	0.40185	0.919163	no	OK
AT1G05980	Chr1:1817399-1817471	0	0	0	0	0	0	0	0	1	1	no	NOTEST
AT1G05990	Chr1:1818446-1819040	0	0	0	0.0391945	0	0.260852	inf	0	1	1	no	NOTEST
AT1G06000	Chr1:1820307-1821918	53.9989	15.6261	92.3716	50.0628	21.5682	78.5573	-0.109191	-0.166257	0.8064	0.999108	no	OK
AT1G06002	Chr1:1820307-1821918	128.454	51.9919	204.916	96.7542	41.8049	151.703	-0.408858	-0.688934	0.34205	0.875297	no	OK
AT1G06010	Chr1:1822617-1823997	40.8348	20.3993	61.2703	68.1203	39.4588	96.7818	0.738285	1.5654	0.02445	0.261013	no	OK
AT1G06020	Chr1:1824547-1826101	0.470954	0	1.04627	0.122012	0	0.377893	-1.94856	0	1	1	no	NOTEST
AT1G06030	Chr1:1826879-1828161	5.05514	1.92167	8.18861	0.881854	0	1.78057	-2.51914	-2.92772	0.00115	0.0349329	yes	OK
AT1G06040	Chr1:1828412-1829890	201.982	118.063	285.901	140.969	84.2616	197.676	-0.518849	-1.24376	0.0796	0.485745	no	OK
AT1G06050	Chr1:1830604-1832555	5.05369	2.01947	8.08792	5.69073	2.41146	8.97	0.171276	0.285318	0.68875	0.999108	no	OK
AT1G06060	Chr1:1832942-1837648	38.3647	11.8521	64.8773	32.6432	11.2903	53.9962	-0.232995	-0.339443	0.6314	0.999108	no	OK
AT1G06070	Chr1:1832942-1837648	36.3214	18.1014	54.5415	29.2195	14.8058	43.6332	-0.313889	-0.618502	0.38335	0.907414	no	OK
AT1G06080	Chr1:1843567-1846302	25.8346	14.215	37.4543	30.704	17.8035	43.6045	0.24912	0.561106	0.4301	0.935676	no	OK
AT1G06090	Chr1:1847882-1849693	0.0156887	0	0.116391	0.0304382	0	0.133611	0.956157	0	1	1	no	NOTEST
AT1G06100	Chr1:1851529-1853019	0.10456	0	0.332955	3.34332	0.889823	5.79681	4.99888	3.00735	0.13345	0.613115	no	OK
AT1G06110	Chr1:1853076-1855031	34.5351	20.6939	48.3763	37.8057	22.6778	52.9337	0.130541	0.319535	0.65235	0.999108	no	OK
AT1G06120	Chr1:1855942-1857718	0	0	0	0	0	0	0	0	1	1	no	NOTEST
AT1G06130	Chr1:1857766-1860730	31.1393	18.4385	43.8402	32.6364	19.1304	46.1424	0.0677438	0.161627	0.82025	0.999108	no	OK
AT1G06135	Chr1:1862196-1862742	0	0	0	0.0890447	0	0.413774	inf	0	1	1	no	NOTEST
AT1G06137	Chr1:1863543-1863750	0	0	0	0	0	0	0	0	1	1	no	NOTEST
AT1G06140	Chr1:1864795-1866472	1.42194	0.336201	2.50768	1.85126	0.586588	3.11594	0.380648	0.515045	0.4543	0.94761	no	OK
AT1G06148	Chr1:1874884-1877528	0.0811081	0	0.26536	0.0305212	0	0.166822	-1.41003	0	1	1	no	NOTEST
AT1G06150	Chr1:1867014-1873718	20.8154	12.5377	29.093	25.154	15.2097	35.0984	0.273141	0.675269	0.3377	0.871907	no	OK
AT1G06160	Chr1:1883003-1883934	0.339689	0	0.845886	0.420383	0	1.00888	0.307491	0	1	1	no	NOTEST
AT1G06170	Chr1:1884980-1886897	31.338	18.318	44.358	11.1194	5.95252	16.2863	-1.49483	-3.32454	5e-05	0.00289789	yes	OK
AT1G06180	Chr1:1889407-1891158	29.5902	16.4162	42.7642	25.5977	14.0428	37.1526	-0.209106	-0.457213	0.51715	0.974124	no	OK
AT1G06190	Chr1:1892272-1894148	50.3749	30.3212	70.4287	51.5003	31.3623	71.6382	0.0318735	0.0791849	0.9056	0.999108	no	OK
AT1G06200	Chr1:1894335-1896935	53.9482	30.7884	77.108	74.9741	45.3419	104.606	0.474816	1.12803	0.10485	0.550703	no	OK
AT1G06210	Chr1:1897202-1899208	42.215	25.4034	59.0266	49.2277	29.7987	68.6566	0.221714	0.548192	0.44215	0.940953	no	OK
AT1G06220	Chr1:1899963-1904873	42.5543	25.749	59.3595	46.0743	27.9206	64.2279	0.114658	0.284931	0.68455	0.999108	no	OK
AT1G06225	Chr1:1905974-1906226	0	0	0	0	0	0	0	0	1	1	no	NOTEST
AT1G06230	Chr1:1906962-1910848	63.8073	38.0327	89.5818	50.8709	30.9381	70.8036	-0.326882	-0.805233	0.25895	0.795485	no	OK
AT1G06240	Chr1:1911121-1913205	14.6497	8.1395	21.1598	10.4602	5.46615	15.4543	-0.485954	-1.03285	0.14335	0.634422	no	OK
AT1G06250	Chr1:1913255-1914895	12.8211	6.84373	18.7985	5.23959	2.22008	8.25911	-1.29099	-2.4144	0.00105	0.0326999	yes	OK
AT1G06260	Chr1:1914942-1917661	16.9363	2.44276	31.4297	4.68715	0	9.55363	-1.85333	-1.90955	0.01475	0.19429	no	OK
AT1G06265	Chr1:1914942-1917661	21.7092	11.5369	31.8815	8.81644	4.49251	13.1404	-1.30004	-2.657	0.00015	0.0073599	yes	OK
AT1G06270	Chr1:1918087-1919760	9.77427	5.05723	14.4913	8.64168	4.36595	12.9174	-0.177676	-0.356372	0.6056	0.999108	no	OK
AT1G06280	Chr1:1920306-1920949	116.845	69.5025	164.188	47.536	26.5341	68.538	-1.2975	-3.00053	5e-05	0.00289789	yes	OK
AT1G06290	Chr1:1922351-1926278	28.8995	17.5392	40.2599	34.3197	20.8699	47.7695	0.247991	0.619354	0.37795	0.903063	no	OK
AT1G06310	Chr1:1926790-1930258	1.51027	0.47781	2.54273	1.59351	0.524241	2.66278	0.0774028	0.112017	0.8715	0.999108	no	OK
AT1G06320	Chr1:1930522-1931449	2.97559	0.468948	5.48222	2.26317	0.218539	4.30779	-0.394831	-0.443111	0.53065	0.980118	no	OK
AT1G06330	Chr1:1931670-1932266	0	0	0	0	0	0	0	0	1	1	no	NOTEST
AT1G06340	Chr1:1933283-1934014	0.861319	0	1.87924	0.480515	0	1.18113	-0.841965	-0.621897	0.40325	0.91982	no	OK
AT1G06350	Chr1:1935292-1936819	65.1823	39.1543	91.2104	72.3093	43.876	100.742	0.149699	0.370308	0.59465	0.996207	no	OK
AT1G06360	Chr1:1938962-1940459	44.9287	26.4743	63.3832	56.6402	34.2534	79.0269	0.334187	0.812733	0.2496	0.785368	no	OK
AT1G06370	Chr1:1942842-1944934	8.91343	4.38382	13.443	6.87965	3.2265	10.5328	-0.373645	-0.704745	0.31945	0.85593	no	OK
AT1G06380	Chr1:1945123-1946076	21.5914	11.6439	31.539	23.3826	12.7257	34.0396	0.114976	0.24595	0.7227	0.999108	no	OK
AT1G06390	Chr1:1946787-1952785	92.3966	42.4486	142.345	72.1814	33.0936	111.269	-0.356213	-0.645373	0.36365	0.8923	no	OK
AT1G06400	Chr1:1946787-1952785	82.8073	14.2049	151.41	93.966	34.7966	153.135	0.182381	0.242969	0.72315	0.999108	no	OK
AT1G06410	Chr1:1954849-1958756	66.5882	39.5431	93.6333	58.5859	35.1483	82.0234	-0.184714	-0.449168	0.5181	0.974724	no	OK
AT1G06420	Chr1:1958922-1959947	99.1224	60.0295	138.215	67.6497	40.5947	94.7046	-0.551128	-1.36025	0.05245	0.390151	no	OK
AT1G06430	Chr1:1960057-1963011	21.0829	12.4174	29.7485	19.6674	11.7228	27.612	-0.100266	-0.241194	0.72995	0.999108	no	OK
AT1G06440	Chr1:1963379-1965051	1.77977	0.507723	3.05183	2.25176	0.781701	3.72181	0.339356	0.485994	0.47845	0.959434	no	OK
AT1G06450	Chr1:1965839-1969561	15.0011	2.74851	27.2538	11.3193	2.77239	19.8662	-0.406284	-0.506354	0.46015	0.949837	no	OK
AT1G06460	Chr1:1965839-1969561	47.0229	24.4201	69.6258	33.9009	17.9966	49.8053	-0.472039	-0.974262	0.1696	0.681414	no	OK
AT1G06470	Chr1:1969728-1973767	19.8104	11.6715	27.9494	20.5106	12.0056	29.0156	0.0501095	0.119005	0.86455	0.999108	no	OK
AT1G06475	Chr1:1973833-1974386	5.97306	1.09992	10.8462	8.83758	2.8648	14.8104	0.565181	0.739561	0.29055	0.828282	no	OK
AT1G06480	Chr1:1978083-1978157	0	0	0	0	0	0	0	0	1	1	no	NOTEST
AT1G06490	Chr1:1978761-1989409	1.36031	0.631888	2.08873	1.32258	0.607593	2.03757	-0.0405818	-0.0739351	0.9162	0.999108	no	OK
AT1G06500	Chr1:1989478-1992228	56.2417	20.8931	91.5903	39.688	14.0224	65.3535	-0.502938	-0.77315	0.27325	0.810446	no	OK
AT1G06510	Chr1:1992332-1993840	15.6961	8.28357	23.1087	16.0351	8.55947	23.5107	0.0308248	0.0643943	0.9276	0.999108	no	OK
AT1G06515	Chr1:1989478-1992228	54.5221	17.3371	91.707	66.1935	31.3038	101.083	0.27985	0.450086	0.51785	0.974467	no	OK
AT1G06520	Chr1:1993977-1996112	12.8717	7.30502	18.4383	5.24866	2.54422	7.95309	-1.29418	-2.66703	0.00035	0.0140284	yes	OK
AT1G06530	Chr1:2001593-2002596	107.513	63.5966	151.429	67.0186	40.3978	93.6393	-0.681873	-1.65907	0.0165	0.207468	no	OK
AT1G06540	Chr1:2002876-2003393	4.25698	0.0666714	8.4473	4.41824	0.307083	8.52941	0.0536414	0.0548994	0.9404	0.999108	no	OK
AT1G06550	Chr1:2003626-2007190	79.0368	48.0529	110.021	88.6552	53.3826	123.928	0.165681	0.411216	0.55425	0.986653	no	OK
AT1G06560	Chr1:2007614-2013545	12.8713	4.81745	20.9252	15.1654	7.46096	22.8697	0.236621	0.406985	0.56075	0.988943	no	OK
AT1G06570	Chr1:2007614-2013545	22.5882	10.2211	34.9553	12.555	4.31353	20.7965	-0.847303	-1.37416	0.0543	0.397447	no	OK
AT1G06580	Chr1:2014002-2016054	4.27346	1.98423	6.56269	3.78586	1.70151	5.87021	-0.174783	-0.315428	0.6606	0.999108	no	OK
AT1G06590	Chr1:2016307-2024662	10.2884	5.97509	14.6016	11.997	7.07856	16.9155	0.221664	0.52405	0.4589	0.949408	no	OK
AT1G06610	Chr1:2025355-2025428	0	0	0	0	0	0	0	0	1	1	no	NOTEST
AT1G06620	Chr1:2025600-2027271	7.52558	3.52734	11.5238	4.08878	1.58536	6.5922	-0.880133	-1.50514	0.0355	0.319795	no	OK
AT1G06630	Chr1:2027738-2031388	17.7148	9.67924	25.7504	20.9298	12.1212	29.7384	0.240601	0.539036	0.44485	0.941903	no	OK
AT1G06640	Chr1:2032337-2034018	51.2975	30.9395	71.6555	60.528	36.9263	84.1297	0.238713	0.594797	0.40655	0.921297	no	OK
AT1G06645	Chr1:2034155-2035626	5.63737	2.3958	8.87895	6.68493	3.02604	10.3438	0.24589	0.42939	0.542	0.982755	no	OK
AT1G06650	Chr1:2035838-2040246	15.4089	5.36346	25.4544	14.1405	5.171	23.11	-0.123932	-0.188883	0.7882	0.999108	no	OK
AT1G06660	Chr1:2035838-2040246	17.3972	8.35069	26.4436	15.7446	7.32331	24.1659	-0.143995	-0.267595	0.69915	0.999108	no	OK
AT1G06670	Chr1:2040432-2047612	17.8611	10.8716	24.8506	20.6964	12.6203	28.7726	0.212561	0.533212	0.44675	0.943572	no	OK
AT1G06680	Chr1:2047824-2049418	849.417	399.796	1299.04	802.166	386.86	1217.47	-0.0825718	-0.154598	0.8198	0.999108	no	OK
AT1G06690	Chr1:2049601-2052154	20.23	11.5271	28.9329	22.6286	13.0506	32.2066	0.161653	0.371324	0.5948	0.996207	no	OK
AT1G06700	Chr1:2052480-2055548	59.557	35.7885	83.3254	68.0865	41.4937	94.6793	0.193098	0.479383	0.49695	0.967048	no	OK
AT1G06710	Chr1:2056574-2060242	4.95535	2.6694	7.2413	5.31403	2.8898	7.73825	0.100818	0.215425	0.75925	0.999108	no	OK
AT1G06720	Chr1:2060443-2067323	26.84	15.8339	37.8461	20.3509	12.3878	28.314	-0.399295	-0.976611	0.16425	0.673151	no	OK
AT1G06730	Chr1:2067528-2070446	16.1263	9.36298	22.8897	13.356	7.59304	19.1189	-0.271934	-0.626498	0.3725	0.899497	no	OK
AT1G06740	Chr1:2070736-2077698	0.0917755	0	1.67772	0.0917032	0	1.67432	-0.00113723	0	1	1	no	NOTEST
AT1G06740.1	Chr1:2070736-2077698	5.59964	0	18.032	4.57999	0	15.6342	-0.289991	-0.122586	0.61195	0.999108	no	OK
AT1G06750	Chr1:2070736-2077698	0.746289	0	5.69262	0.581227	0	4.95723	-0.360633	-0.0498417	0.84405	0.999108	no	OK
AT1G06760	Chr1:2070736-2077698	376.72	207.787	545.653	374.438	207.282	541.595	-0.0087653	-0.0192038	0.97825	0.999108	no	OK
AT1G06770	Chr1:2078910-2081939	12.0837	6.51098	17.6565	15.0782	8.58348	21.573	0.3194	0.701663	0.3137	0.850342	no	OK
AT1G06780	Chr1:2083310-2087131	11.504	6.50992	16.498	9.83329	5.44622	14.2204	-0.226383	-0.504153	0.48295	0.96174	no	OK
AT1G06790	Chr1:2087231-2091686	29.4351	11.894	46.9762	33.7149	16.9617	50.4682	0.195851	0.349918	0.61855	0.999108	no	OK
AT1G06800	Chr1:2087231-2091686	7.35424	1.0628	13.6457	5.48795	0.876745	10.0992	-0.422309	-0.488233	0.5033	0.969818	no	OK
AT1G06810	Chr1:2091737-2092528	0.985703	0	2.16995	0.112041	0	0.383905	-3.13713	-1.6062	0.1837	0.705215	no	OK
AT1G06820	Chr1:2092945-2096232	19.5224	11.5171	27.5276	22.9334	13.6732	32.1935	0.23232	0.559635	0.4261	0.933223	no	OK
AT1G06830	Chr1:2097150-2097655	1.49831	0.0213038	2.97531	3.82457	0.484502	7.16464	1.35196	1.42311	0.0932	0.521509	no	OK
AT1G06840	Chr1:2097746-2103479	7.40604	4.1927	10.6194	8.23597	4.72372	11.7482	0.153237	0.349181	0.6091	0.999108	no	OK
AT1G06850	Chr1:2105047-2106749	24.6763	13.2021	36.1505	14.6576	8.02768	21.2875	-0.751478	-1.60594	0.0237	0.256062	no	OK
AT1G06860	Chr1:2107397-2107468	0	0	0	0	0	0	0	0	1	1	no	NOTEST
AT1G06870	Chr1:2108592-2110986	22.0167	12.9503	31.083	24.9022	14.7783	35.0262	0.17768	0.425661	0.5399	0.982755	no	OK
AT1G06880	Chr1:2111147-2111218	0	0	0	0	0	0	0	0	1	1	no	NOTEST
AT1G06890	Chr1:2111362-2114601	66.4911	40.3514	92.6308	60.2858	36.76	83.8116	-0.141343	-0.353733	0.6173	0.999108	no	OK
AT1G06900	Chr1:2114926-2120745	18.2347	11.0518	25.4176	20.1735	12.2627	28.0842	0.145772	0.363576	0.6067	0.999108	no	OK
AT1G06910	Chr1:2120990-2123748	10.7202	5.65893	15.7815	11.181	5.94432	16.4177	0.0607134	0.126562	0.85195	0.999108	no	OK
AT1G06920	Chr1:2124853-2125801	1.73713	0.282944	3.19131	1.45424	0.114944	2.79353	-0.256438	-0.285641	0.6888	0.999108	no	OK
AT1G06923	Chr1:2126748-2128611	0.0141994	0	0.106219	0	0	0	-inf	0	1	1	no	NOTEST
AT1G06925	Chr1:2126748-2128611	0.189866	0	0.632631	0	0	0	-inf	0	1	1	no	NOTEST
AT1G06930	Chr1:2128842-2129883	0.0173801	0	0.127746	0.0169626	0	0.130302	-0.0350745	0	1	1	no	NOTEST
AT1G06950	Chr1:2130141-2135665	64.9207	38.3968	91.4446	70.5769	41.4202	99.7336	0.120518	0.28755	0.67895	0.999108	no	OK
AT1G06960	Chr1:2135850-2137732	43.1117	24.5488	61.6747	58.3557	34.6427	82.0687	0.436793	1.02276	0.14365	0.635066	no	OK
AT1G06970	Chr1:2138108-2140818	0.106612	0	0.265378	0.1181	0	0.288144	0.147637	0	1	1	no	NOTEST
AT1G06980	Chr1:2143030-2143821	0.34827	0	0.872807	0.829826	0	1.78382	1.2526	0.91647	0.22905	0.768376	no	OK
AT1G06990	Chr1:2148386-2150152	18.4933	9.99575	26.9909	4.0775	1.49312	6.66188	-2.18125	-3.86262	5e-05	0.00289789	yes	OK
AT1G07000	Chr1:2150193-2152325	4.93368	2.36957	7.49779	5.49178	2.68211	8.30146	0.154611	0.293899	0.6716	0.999108	no	OK
AT1G07010	Chr1:2152851-2156008	40.9425	19.9541	61.9309	35.4716	17.9839	52.9593	-0.206936	-0.403351	0.5649	0.989934	no	OK
AT1G07020	Chr1:2152851-2156008	71.0153	24.4994	117.531	61.8261	21.4877	102.164	-0.199916	-0.29977	0.6682	0.999108	no	OK
AT1G07025	Chr1:2157657-2158158	0	0	0	0	0	0	0	0	1	1	no	NOTEST
AT1G07030	Chr1:2158419-2160809	25.8632	15.2069	36.5196	23.6786	13.8137	33.5434	-0.127322	-0.301231	0.6658	0.999108	no	OK
AT1G07040	Chr1:2160937-2163308	33.4782	20.0724	46.884	32.5875	19.5569	45.6181	-0.0389024	-0.0953004	0.8925	0.999108	no	OK
AT1G07050	Chr1:2164187-2165239	8.64004	3.45059	13.8295	12.0947	5.40339	18.786	0.485266	0.82381	0.2483	0.783955	no	OK
AT1G07051	Chr1:2165516-2165746	0	0	0	0	0	0	0	0	1	1	no	NOTEST
AT1G07060	Chr1:2167106-2168397	1.02321	0	2.14353	0.958468	0	2.08314	-0.0943001	-0.0814553	0.90145	0.999108	no	OK
AT1G07070	Chr1:2168563-2169851	55.4873	28.0252	82.9494	99.029	58.3642	139.694	0.835692	1.80147	0.0131	0.18033	no	OK
AT1G07080	Chr1:2169981-2172194	83.3908	49.5756	117.206	48.3045	28.8783	67.7307	-0.78773	-1.91211	0.00645	0.114933	no	OK
AT1G07090	Chr1:2173951-2174894	10.8428	5.04023	16.6454	6.17926	2.42703	9.9315	-0.811232	-1.38944	0.05075	0.383608	no	OK
AT1G07100	Chr1:2177884-2177958	0	0	0	0	0	0	0	0	1	1	no	NOTEST
AT1G07110	Chr1:2178103-2184148	29.9868	18.257	41.7167	32.8365	19.9896	45.6834	0.13097	0.32818	0.63915	0.999108	no	OK
AT1G07119	Chr1:2184346-2186580	1.6169	0	4.07588	1.59146	0	3.58651	-0.0228764	-0.016091	0.97395	0.999108	no	OK
AT1G07120	Chr1:2184346-2186580	0.660294	0	1.69384	0.881885	0	1.7936	0.417482	0.308524	0.62685	0.999108	no	OK
AT1G07128	Chr1:2187620-2188733	0.295529	0	1.42738	0.0498546	0	0.457305	-2.5675	0	1	1	no	NOTEST
AT1G07130	Chr1:2187620-2188733	11.7732	5.52498	18.0214	6.00333	2.33104	9.67562	-0.971669	-1.66331	0.01975	0.231983	no	OK
AT1G07135	Chr1:2189927-2190659	33.8864	17.9672	49.8057	27.8035	13.8144	41.7926	-0.285442	-0.57485	0.399	0.918258	no	OK
AT1G07140	Chr1:2191722-2193793	108.581	65.9109	151.251	132.693	79.916	185.469	0.289317	0.717324	0.30325	0.841137	no	OK
AT1G07150	Chr1:2193940-2195798	0.639784	0	1.30149	0.898024	0.128021	1.66803	0.48917	0.504763	0.4594	0.949671	no	OK
AT1G07160	Chr1:2197907-2199748	0.239587	0	0.567492	0.0349382	0	0.153851	-2.77767	0	1	1	no	NOTEST
AT1G07170	Chr1:2200122-2201265	53.931	28.2374	79.6245	89.5017	52.5027	126.501	0.7308	1.60616	0.023	0.252118	no	OK
AT1G07175	Chr1:2202329-2202774	0	0	0	0	0	0	0	0	1	1	no	NOTEST
AT1G07180	Chr1:2204319-2206934	6.91798	3.1613	10.6747	6.12141	2.9903	9.25252	-0.176486	-0.327965	0.64865	0.999108	no	OK
AT1G07190	Chr1:2208012-2208177	0	0	0	0	0	0	0	0	1	1	no	NOTEST
AT1G07200	Chr1:2208718-2212546	16.882	9.45138	24.3127	18.24	10.5378	25.9423	0.111619	0.253685	0.72335	0.999108	no	OK
AT1G07210	Chr1:2215222-2219474	74.5256	40.6917	108.359	74.6245	41.4945	107.755	0.00191446	0.00417964	0.99455	0.999393	no	OK
AT1G07220	Chr1:2215222-2219474	15.8157	3.34204	28.2894	13.9718	1.58461	26.359	-0.178841	-0.208935	0.76225	0.999108	no	OK
AT1G07230	Chr1:2220252-2222982	39.7145	24.1879	55.2411	31.0576	18.7983	43.317	-0.354717	-0.885116	0.20575	0.737039	no	OK
AT1G07240	Chr1:2223690-2225452	6.83878	3.40583	10.2717	7.93894	4.06961	11.8083	0.215208	0.426406	0.533	0.980622	no	OK
AT1G07250	Chr1:2225899-2227566	24.5825	14.5058	34.6591	19.4259	11.2778	27.5741	-0.339644	-0.802832	0.2552	0.791843	no	OK
AT1G07260	Chr1:2227593-2229319	4.21423	1.84537	6.58309	5.6295	2.64969	8.60931	0.417738	0.750037	0.2847	0.821288	no	OK
AT1G07270	Chr1:2229756-2232897	3.1103	1.12584	5.09475	3.27292	1.25739	5.28845	0.0735267	0.114948	0.87015	0.999108	no	OK
AT1G07280	Chr1:2238086-2241217	16.6462	9.74223	23.5502	18.2057	10.7592	25.6523	0.1292	0.307478	0.65835	0.999108	no	OK
AT1G07290	Chr1:2242255-2244428	2.54044	0.723678	4.35719	2.95615	0.947277	4.96502	0.218643	0.307246	0.65465	0.999108	no	OK
AT1G07300	Chr1:2245757-2246492	8.45795	3.26978	13.6461	8.73715	3.37638	14.0979	0.0468548	0.0748672	0.9135	0.999108	no	OK
AT1G07310	Chr1:2247508-2248961	81.2459	43.6872	118.805	30.627	18.1865	43.0675	-1.40749	-3.17069	0.0001	0.00527114	yes	OK
AT1G07320	Chr1:2249132-2250529	245.276	138.071	352.481	273.887	155.376	392.399	0.159179	0.358789	0.60925	0.999108	no	OK
AT1G07330	Chr1:2251130-2253585	0.0235056	0	0.0983891	0.061235	0	0.174422	1.38135	0	1	1	no	NOTEST
AT1G07340	Chr1:2254821-2256850	15.4477	8.27187	22.6236	3.63225	1.51167	5.75283	-2.08846	-3.8806	5e-05	0.00289789	yes	OK
AT1G07350	Chr1:2257424-2260101	41.1597	24.5166	57.8028	55.9835	34.1482	77.8188	0.443769	1.09503	0.1178	0.580072	no	OK
AT1G07360	Chr1:2260388-2262865	87.2171	47.9886	126.446	43.7004	26.5466	60.8542	-0.996965	-2.31514	0.00215	0.0545005	no	OK
AT1G07370	Chr1:2263139-2264551	82.4786	50.1299	114.827	81.2468	49.1787	113.315	-0.0217092	-0.0540864	0.9385	0.999108	no	OK
AT1G07380	Chr1:2264828-2268306	4.30995	2.08297	6.53694	4.08379	1.91215	6.25544	-0.0777631	-0.145392	0.8392	0.999108	no	OK
AT1G07390	Chr1:2269892-2274820	1.85346	0.779995	2.92693	1.80833	0.750996	2.86565	-0.0355686	-0.059914	0.93345	0.999108	no	OK
AT1G07400	Chr1:2274942-2275758	15.7998	7.69305	23.9065	19.7659	9.92513	29.6068	0.323114	0.626533	0.37075	0.898082	no	OK
AT1G07410	Chr1:2276052-2277154	7.13889	2.61682	11.661	6.39958	2.26763	10.5315	-0.157723	-0.241736	0.72505	0.999108	no	OK
AT1G07420	Chr1:2277806-2280297	68.7573	40.5138	97.0008	46.8399	28.0347	65.6451	-0.553776	-1.33655	0.05715	0.408664	no	OK
AT1G07430	Chr1:2280834-2282828	7.26254	3.65684	10.8682	6.25207	3.05128	9.45285	-0.216142	-0.420155	0.55275	0.986369	no	OK
AT1G07440	Chr1:2286148-2287730	49.9703	29.1997	70.7409	62.0305	37.0862	86.9749	0.311909	0.747647	0.2877	0.825391	no	OK
AT1G07450	Chr1:2287925-2289336	12.9882	6.33596	19.6405	15.884	8.12302	23.645	0.290368	0.56867	0.41205	0.924607	no	OK
AT1G07460	Chr1:2290200-2290977	0	0	0	0	0	0	0	0	1	1	no	NOTEST
AT1G07470	Chr1:2291456-2295489	33.7676	19.6075	47.9277	28.3993	16.5038	40.2949	-0.249783	-0.584228	0.41535	0.926578	no	OK
AT1G07473	Chr1:2291456-2295489	4.96338	0	12.6878	4.3251	0	11.0186	-0.19859	-0.125436	0.8603	0.999108	no	OK
AT1G07476	Chr1:2295750-2299470	0.0268275	0	0.481513	0.0275685	0	0.480951	0.0393068	0	1	1	no	NOTEST
AT1G07480	Chr1:2295750-2299470	21.7918	12.9246	30.6589	19.7635	11.6637	27.8633	-0.140943	-0.338319	0.6397	0.999108	no	OK
AT1G07485	Chr1:2301374-2302121	0.159113	0	0.876334	0.35943	0	1.75229	1.17566	0	1	1	no	NOTEST
AT1G07490	Chr1:2301374-2302121	19.6819	9.28501	30.0788	17.549	7.90781	27.1902	-0.165479	-0.300994	0.66545	0.999108	no	OK
AT1G07500	Chr1:2304765-2305031	0	0	0	0	0	0	0	0	1	1	no	NOTEST
AT1G07510	Chr1:2305377-2309544	25.0281	15.2543	34.8018	22.028	13.3395	30.7165	-0.184208	-0.460083	0.51115	0.972329	no	OK
AT1G07520	Chr1:2309563-2311805	9.98664	5.58021	14.3931	8.2714	4.49416	12.0486	-0.271868	-0.593525	0.39575	0.916411	no	OK
AT1G07530	Chr1:2313581-2316469	28.8654	17.5852	40.1455	25.9702	15.7991	36.1413	-0.152483	-0.382071	0.5882	0.995139	no	OK
AT1G07540	Chr1:2318432-2321048	0.0516097	0	0.171162	0.0251552	0	0.0873602	-1.03678	0	1	1	no	NOTEST
AT1G07550	Chr1:2322652-2326561	0	0	0	0	0	0	0	0	1	1	no	NOTEST
AT1G07560	Chr1:2327319-2331096	0	0	0	0	0	0	0	0	1	1	no	NOTEST
AT1G07570	Chr1:2331169-2333738	35.0227	19.7626	50.2828	47.6731	28.7509	66.5953	0.444886	1.04639	0.1369	0.620468	no	OK
AT1G07580	Chr1:2334821-2334894	0	0	0	0	0	0	0	0	1	1	no	NOTEST
AT1G07590	Chr1:2336522-2339391	19.5512	11.406	27.6963	22.6658	13.5661	31.7654	0.213259	0.510987	0.45335	0.947286	no	OK
AT1G07600	Chr1:2336522-2339391	45.0598	0	269.349	154.815	0	525.158	1.78064	0.446981	0.6354	0.999108	no	OK
AT1G07610	Chr1:2341541-2342123	1.3172	0	2.78672	1.36939	0	3.19176	0.0560609	0.0447532	0.95375	0.999108	no	OK
AT1G07615	Chr1:2342197-2344271	12.5723	6.86121	18.2833	13.6587	7.58745	19.7299	0.119571	0.260814	0.7067	0.999108	no	OK
AT1G07620	Chr1:2344389-2346842	0.56254	0.0362059	1.08887	0.461152	0.0215792	0.900726	-0.286711	-0.297577	0.6579	0.999108	no	OK
AT1G07630	Chr1:2349096-2351692	11.7279	6.6913	16.7645	13.1889	7.65284	18.725	0.169382	0.391017	0.5856	0.994529	no	OK
AT1G07640	Chr1:2354353-2356227	25.5416	14.5248	36.5583	23.2533	13.4781	33.0284	-0.135413	-0.311677	0.6634	0.999108	no	OK
AT1G07645	Chr1:2367436-2368385	0.0346235	0	0.232914	0.143427	0	0.512542	2.05049	0	1	1	no	NOTEST
AT1G07650	Chr1:2359548-2366561	26.3178	16.0236	36.6121	32.1841	19.5646	44.8035	0.290307	0.726652	0.30025	0.837571	no	OK
AT1G07660	Chr1:2368836-2369734	136.719	78.7497	194.689	169.675	102.111	237.239	0.311557	0.742534	0.2879	0.825609	no	OK
AT1G07670	Chr1:2370051-2374545	27.6524	16.5888	38.716	30.6072	18.6146	42.5999	0.14647	0.362588	0.6046	0.999049	no	OK
AT1G07680	Chr1:2376011-2377186	0.0292602	0	0.202089	0.0300502	0	0.202347	0.0384362	0	1	1	no	NOTEST
AT1G07690	Chr1:2378075-2379000	0.130057	0	0.464785	0.0887557	0	0.324475	-0.551236	0	1	1	no	NOTEST
AT1G07700	Chr1:2379646-2381362	35.5509	20.6554	50.4464	43.3035	25.6211	60.9859	0.284597	0.674353	0.3414	0.874777	no	OK
AT1G07702	Chr1:2381614-2386092	0	0	0	0	0	0	0	0	1	1	no	NOTEST
AT1G07705	Chr1:2381614-2386092	21.4975	12.856	30.139	22.2755	13.3935	31.1575	0.0512902	0.125582	0.85875	0.999108	no	OK
AT1G07710	Chr1:2386274-2387986	1.86725	0.548104	3.18639	1.3973	0.364433	2.43017	-0.418268	-0.567088	0.41595	0.927045	no	OK
AT1G07720	Chr1:2390654-2392453	19.7423	11.5535	27.9312	22.9053	13.4984	32.3123	0.21439	0.509176	0.4698	0.95475	no	OK
AT1G07725	Chr1:2394800-2397345	0.13168	0	0.636981	0.0198441	0	0.205089	-2.73025	0	1	1	no	NOTEST
AT1G07728	Chr1:2394800-2397345	13.8523	7.76194	19.9426	13.3622	7.59038	19.1339	-0.0519682	-0.116887	0.8638	0.999108	no	OK
AT1G07730	Chr1:2397441-2400508	0.000590092	0	0.10939	0	0	0	-inf	0	1	1	no	NOTEST
AT1G07740	Chr1:2397441-2400508	3.82597	1.84919	5.80275	3.85328	1.845	5.86155	0.0102604	0.0193816	0.97725	0.999108	no	OK
AT1G07745	Chr1:2400588-2402873	7.33051	3.09818	11.5628	9.45141	4.5563	14.3465	0.366616	0.655266	0.34355	0.876124	no	OK
AT1G07747	Chr1:2403557-2403845	0	0	0	0	0	0	0	0	1	1	no	NOTEST
AT1G07750	Chr1:2404036-2405943	50.8624	29.9155	71.8094	30.4032	17.8628	42.9435	-0.742379	-1.76566	0.0122	0.172875	no	OK
AT1G07760	Chr1:2406833-2406905	0	0	0	0	0	0	0	0	1	1	no	NOTEST
AT1G07770	Chr1:2408202-2409580	534.858	304.635	765.082	638.593	358.637	918.55	0.255741	0.577053	0.4112	0.924032	no	OK
AT1G07780	Chr1:2410055-2412677	17.7396	9.79229	25.6869	22.9623	13.1171	32.8075	0.372295	0.832293	0.235	0.775321	no	OK
AT1G07790	Chr1:2412979-2413708	369.797	216.364	523.231	284.475	172.465	396.485	-0.378431	-0.917159	0.1895	0.713892	no	OK
AT1G07795	Chr1:2414285-2414967	7.71382	2.79589	12.6317	1.75196	0	3.57901	-2.13848	-2.42538	0.0029	0.0672184	no	OK
AT1G07800	Chr1:2415040-2415970	0	0	0	0	0	0	0	0	1	1	no	NOTEST
AT1G07810	Chr1:2416264-2420757	18.8331	11.255	26.4113	20.1123	12.2315	27.993	0.0948042	0.234001	0.73325	0.999108	no	OK
AT1G07820	Chr1:2421215-2421947	553.071	316.587	789.556	520.588	302.653	738.523	-0.0873233	-0.2023	0.775	0.999108	no	OK
AT1G07830	Chr1:2422240-2423655	51.3026	28.7891	73.8161	71.0939	42.355	99.8329	0.470695	1.09365	0.12195	0.588075	no	OK
AT1G07840	Chr1:2424053-2426676	30.1636	17.7756	42.5515	28.7771	16.9308	40.6233	-0.0678876	-0.161847	0.8207	0.999108	no	OK
AT1G07850	Chr1:2426744-2428719	0.0306574	0	0.126783	0.040537	0	0.145321	0.403003	0	1	1	no	NOTEST
AT1G07860	Chr1:2428772-2432057	33.468	0	79.2584	3.2707	0	11.111	-3.35511	-1.68514	0.2756	0.812427	no	OK
AT1G07870	Chr1:2428772-2432057	12.8737	4.16731	21.58	13.9741	7.79227	20.1559	0.11833	0.202989	0.75815	0.999108	no	OK
AT1G07880	Chr1:2434029-2435763	8.84854	4.20403	13.4931	13.1333	6.99086	19.2757	0.569714	1.12341	0.1099	0.562043	no	OK
AT1G07885	Chr1:2436466-2436959	0	0	0	0	0	0	0	0	1	1	no	NOTEST
AT1G07890	Chr1:2437329-2439665	522.189	275.041	769.336	541.549	278.392	804.705	0.0525199	0.107334	0.8815	0.999108	no	OK
AT1G07900	Chr1:2442621-2443632	0.36183	0	1.00798	0.162949	0	0.583375	-1.15089	0	1	1	no	NOTEST
AT1G07901	Chr1:2443970-2444123	27.4047	0	61.4984	2.13373	0.894572	3.37289	-3.68297	-3.71875	0.23925	0.776226	no	OK
AT1G07910	Chr1:2445469-2454645	6.94596	4.00676	9.88516	7.70937	4.50217	10.9166	0.150438	0.351451	0.611	0.999108	no	OK
AT1G07920	Chr1:2454845-2457321	271.607	138.738	404.476	201.743	114.784	288.702	-0.429003	-0.912153	0.1983	0.727709	no	OK
AT1G07930	Chr1:2458243-2460790	274.231	146.622	401.84	261.297	143.162	379.432	-0.0697009	-0.14893	0.8266	0.999108	no	OK
AT1G07940	Chr1:2462952-2465504	181.76	102.892	260.629	160.92	92.9398	228.901	-0.17569	-0.40218	0.5708	0.991268	no	OK
AT1G07950	Chr1:2465769-2467022	41.7625	23.7898	59.7352	45.0765	25.9335	64.2196	0.110169	0.252602	0.718	0.999108	no	OK
AT1G07960	Chr1:2467160-2469154	55.0885	31.921	78.256	71.3635	42.506	100.221	0.373436	0.887338	0.20835	0.740849	no	OK
AT1G07970	Chr1:2469285-2472628	22.3169	13.3378	31.2961	21.8139	13.0874	30.5403	-0.0328919	-0.080366	0.90755	0.999108	no	OK
AT1G07980	Chr1:2473164-2474927	29.9367	17.0059	42.8675	27.0971	15.1756	39.0186	-0.143777	-0.32328	0.6449	0.999108	no	OK
AT1G07985	Chr1:2475404-2476155	2.54521	0.319925	4.77049	3.33011	0.798821	5.86139	0.387786	0.464024	0.5161	0.973856	no	OK
AT1G07990	Chr1:2477156-2483138	34.7797	20.9913	48.5681	28.9909	17.6548	40.327	-0.262643	-0.653871	0.3566	0.887474	no	OK
AT1G08000	Chr1:2483239-2485109	43.1566	24.7666	61.5466	24.8389	14.3784	35.2994	-0.79698	-1.84415	0.01055	0.157637	no	OK
AT1G08005	Chr1:2485343-2485511	0	0	0	1.19725	0.0415154	2.35299	inf	0	1	1	no	NOTEST
AT1G08010	Chr1:2485905-2488027	88.1897	45.9665	130.413	43.183	26.1425	60.2235	-1.03015	-2.30173	0.00315	0.0715356	no	OK
AT1G08030	Chr1:2489500-2493250	25.2062	15.0537	35.3586	23.3563	13.8895	32.8231	-0.109966	-0.266785	0.70595	0.999108	no	OK
AT1G08032	Chr1:2494122-2494315	0	0	0	0	0	0	0	0	1	1	no	NOTEST
AT1G08035	Chr1:2494401-2495149	0.623516	0	1.40898	1.13304	0	2.48772	0.861703	0.687807	0.41085	0.924032	no	OK
AT1G08040	Chr1:2495341-2498764	43.1055	25.9502	60.2607	42.3053	25.5912	59.0193	-0.0270337	-0.0668289	0.92295	0.999108	no	OK
AT1G08050	Chr1:2498835-2501427	4.30714	2.06936	6.54491	2.10704	0.820252	3.39382	-1.03152	-1.78345	0.01215	0.172642	no	OK
AT1G08060	Chr1:2501741-2511084	9.45755	5.63902	13.2761	8.99536	5.43329	12.5574	-0.0722856	-0.177195	0.79865	0.999108	no	OK
AT1G08065	Chr1:2511646-2513454	21.2804	11.7065	30.8543	7.7611	3.44848	12.0737	-1.45519	-2.82158	0.0003	0.0125969	yes	OK
AT1G08070	Chr1:2514191-2516605	1.31704	0.432428	2.20166	1.72887	0.632562	2.82518	0.392527	0.589099	0.406	0.921127	no	OK
AT1G08080	Chr1:2516990-2518546	0.0222253	0	0.159164	0.155328	0	0.483903	2.80504	0	1	1	no	NOTEST
AT1G08090	Chr1:2524075-2526164	0.0171321	0	0.0747386	0.00884358	0	0.0663907	-0.954002	0	1	1	no	NOTEST
AT1G08100	Chr1:2527169-2529120	0	0	0	0	0	0	0	0	1	1	no	NOTEST
AT1G08105	Chr1:2531694-2534786	0	0	0	0.00519541	0	0.0398066	inf	0	1	1	no	NOTEST
AT1G08110	Chr1:2535327-2537931	119.925	71.8997	167.951	150.677	91.449	209.904	0.329319	0.813578	0.25	0.785742	no	OK
AT1G08115	Chr1:2538075-2538237	0	0	0	0	0	0	0	0	1	1	no	NOTEST
AT1G08120	Chr1:2538614-2542334	0.189819	0	1.12679	0.136557	0	1.049	-0.475122	0	1	1	no	NOTEST
AT1G08125	Chr1:2538614-2542334	32.2775	18.8306	45.7244	29.2676	17.0216	41.5136	-0.141223	-0.331574	0.6352	0.999108	no	OK
AT1G08130	Chr1:2542701-2547946	33.6506	20.5203	46.7808	34.8694	21.2477	48.4912	0.0513327	0.128884	0.8529	0.999108	no	OK
AT1G08135	Chr1:2548818-2551473	0.474793	0.0354887	0.914098	0.123516	0	0.301346	-1.94261	0	1	1	no	NOTEST
AT1G08140	Chr1:2552035-2555161	0.0854738	0	0.213727	0.0119547	0	0.0515732	-2.83791	0	1	1	no	NOTEST
AT1G08150	Chr1:2556342-2559074	0.139573	0	0.335409	0	0	0	-inf	0	1	1	no	NOTEST
AT1G08160	Chr1:2559486-2560403	16.1739	8.0236	24.3243	12.8096	6.13747	19.4817	-0.336449	-0.643572	0.3629	0.891889	no	OK
AT1G08165	Chr1:2561626-2562148	4.27865	0.364563	8.19273	4.97531	0.356762	9.59386	0.217631	0.231491	0.7435	0.999108	no	OK
AT1G08170	Chr1:2562940-2563672	0.443617	0	1.10348	0.224826	0	0.636314	-0.980506	0	1	1	no	NOTEST
AT1G08180	Chr1:2564571-2565121	23.6875	10.8808	36.4941	19.9855	8.92397	31.047	-0.245171	-0.439279	0.5366	0.981619	no	OK
AT1G08190	Chr1:2567474-2573393	37.3186	22.6084	52.0289	35.8896	21.8398	49.9394	-0.0563304	-0.140566	0.8368	0.999108	no	OK
AT1G08200	Chr1:2573847-2576714	141.092	83.6889	198.496	146.709	86.1031	207.315	0.0563215	0.134661	0.8481	0.999108	no	OK
AT1G08210	Chr1:2577019-2580669	28.9033	17.2418	40.5649	32.9108	19.7213	46.1003	0.187326	0.45665	0.5167	0.974	no	OK
AT1G08220	Chr1:2581021-2583323	12.9951	6.42345	19.5668	14.95	7.67511	22.2248	0.202172	0.399356	0.5724	0.991452	no	OK
AT1G08230	Chr1:2583653-2586744	26.2035	14.9549	37.4522	11.9555	6.33588	17.5752	-1.13209	-2.46539	0.0006	0.0213951	yes	OK
AT1G08240	Chr1:2588524-2588596	0	0	0	0	0	0	0	0	1	1	no	NOTEST
AT1G08250	Chr1:2588856-2590301	13.9938	7.42272	20.5648	8.44834	4.19824	12.6984	-0.728044	-1.46663	0.0349	0.317401	no	OK
AT1G08260	Chr1:2590943-2607507	9.41212	5.60901	13.2152	10.6011	6.31165	14.8904	0.171616	0.416052	0.55635	0.987426	no	OK
AT1G08270	Chr1:2590943-2607507	5.64861	0	18.0078	6.20511	0	20.6357	0.135561	0.0588548	0.9153	0.999108	no	OK
AT1G08280	Chr1:2608407-2609853	9.49527	4.83085	14.1597	10.106	5.18036	15.0316	0.0899309	0.180159	0.79725	0.999108	no	OK
AT1G08290	Chr1:2609995-2613242	0.90844	0.154625	1.66225	2.49087	0.906885	4.07486	1.45519	1.92964	0.01075	0.159929	no	OK
AT1G08300	Chr1:2614773-2621545	5.21623	2.21292	8.21954	4.68064	1.94134	7.41995	-0.1563	-0.263925	0.7107	0.999108	no	OK
AT1G08310	Chr1:2614773-2621545	0.36444	0	1.34985	0.396654	0	1.39076	0.122202	0	1	1	no	NOTEST
AT1G08315	Chr1:2614773-2621545	5.3917	1.06641	9.71699	3.95413	0.313076	7.59519	-0.447379	-0.507838	0.46535	0.952852	no	OK
AT1G08320	Chr1:2621903-2627848	15.4719	8.26747	22.6763	11.2641	5.9986	16.5297	-0.457911	-0.962101	0.17775	0.69533	no	OK
AT1G08340	Chr1:2631067-2635852	3.00642	0	6.79514	1.5085	0	3.89036	-0.994929	-0.682737	0.31775	0.854863	no	OK
AT1G08350	Chr1:2631067-2635852	16.4754	9.05436	23.8965	12.7462	7.12022	18.3722	-0.370247	-0.813885	0.248	0.783566	no	OK
AT1G08360	Chr1:2636010-2637915	491.926	273.582	710.27	604.092	326.865	881.319	0.296327	0.643435	0.34125	0.874664	no	OK
AT1G08370	Chr1:2638180-2640554	98.5861	53.103	144.069	41.0481	24.6817	57.4146	-1.26407	-2.87382	0.0001	0.00527114	yes	OK
AT1G08380	Chr1:2640812-2641828	630.851	351.546	910.156	770.23	431.153	1109.31	0.287989	0.639438	0.36355	0.892181	no	OK
AT1G08390	Chr1:2642213-2643285	27.5013	13.7124	41.2902	24.4201	11.7613	37.0788	-0.171433	-0.329536	0.63245	0.999108	no	OK
AT1G08400	Chr1:2643329-2646035	3.29526	1.48476	5.10575	3.47903	1.61354	5.34452	0.078294	0.141379	0.84045	0.999108	no	OK
AT1G08410	Chr1:2646188-2649379	22.806	13.6346	31.9774	23.8627	14.2547	33.4707	0.0653415	0.159177	0.81875	0.999108	no	OK
AT1G08420	Chr1:2649536-2657120	18.8417	11.4744	26.209	20.2515	12.3782	28.1248	0.104104	0.261734	0.71095	0.999108	no	OK
AT1G08430	Chr1:2658715-2661029	0.0533502	0	0.177767	0.0211777	0	0.0985957	-1.33295	0	1	1	no	NOTEST
AT1G08440	Chr1:2663026-2665343	0.787396	0.0727448	1.50205	0.604677	0	1.21823	-0.380925	-0.387897	0.5915	0.995784	no	OK
AT1G08450	Chr1:2667797-2671892	76.2217	45.4667	106.977	68.593	41.9683	95.2177	-0.152141	-0.376706	0.5887	0.995226	no	OK
AT1G08460	Chr1:2672450-2674628	23.7446	13.7463	33.7428	19.1239	10.8113	27.4366	-0.312218	-0.7152	0.31145	0.848566	no	OK
AT1G08465	Chr1:2675812-2679781	51.0944	30.644	71.5448	40.3284	23.8098	56.8471	-0.341368	-0.826341	0.24645	0.782676	no	OK
AT1G08470	Chr1:2682126-2684100	36.2066	21.7111	50.702	35.4563	21.1032	49.8095	-0.0302073	-0.0735511	0.91745	0.999108	no	OK
AT1G08480	Chr1:2684233-2685621	135.869	82.667	189.072	153.909	93.8549	213.963	0.17986	0.451055	0.5275	0.979189	no	OK
AT1G08490	Chr1:2685658-2688595	24.495	14.5484	34.4415	26.9959	16.1193	37.8725	0.140256	0.339907	0.6208	0.999108	no	OK
AT1G08500	Chr1:2689015-2690045	2.40988	0.567268	4.25249	2.76846	0.70406	4.83286	0.200123	0.25976	0.7211	0.999108	no	OK
AT1G08510	Chr1:2691079-2694377	97.1634	57.6032	136.724	85.179	51.2942	119.064	-0.189914	-0.462515	0.5022	0.969496	no	OK
AT1G08520	Chr1:2696411-2700959	67.9958	40.5817	95.4098	72.296	43.0564	101.536	0.0884704	0.214765	0.7651	0.999108	no	OK
AT1G08530	Chr1:2701225-2703091	22.653	12.2261	33.08	20.4188	10.8395	29.9981	-0.149805	-0.315981	0.6572	0.999108	no	OK
AT1G08540	Chr1:2703335-2706845	43.4103	26.2771	60.5435	46.6096	28.4123	64.8068	0.102588	0.256175	0.71485	0.999108	no	OK
AT1G08550	Chr1:2706923-2709531	29.9127	18.0066	41.8187	27.8821	16.7122	39.052	-0.101417	-0.24896	0.7243	0.999108	no	OK
AT1G08560	Chr1:2709631-2710912	130.348	76.4602	184.235	186.824	111.861	261.786	0.519314	1.24961	0.07585	0.474543	no	OK
AT1G08570	Chr1:2712882-2714734	86.7633	51.2652	122.261	75.8198	46.1565	105.483	-0.19451	-0.476334	0.4959	0.967037	no	OK
AT1G08580	Chr1:2715078-2716404	149.668	91.0722	208.264	155.214	93.8583	216.57	0.0524954	0.130804	0.8528	0.999108	no	OK
AT1G08590	Chr1:2718777-2722221	2.36955	0.537407	4.20168	1.45656	0.3445	2.56862	-0.702045	-0.895657	0.207	0.739165	no	OK
AT1G08592	Chr1:2718777-2722221	5.02984	0.943131	9.11656	4.67649	1.53007	7.82292	-0.105086	-0.138098	0.84065	0.999108	no	OK
AT1G08600	Chr1:2723823-2733613	17.4055	10.581	24.2299	14.8815	9.06239	20.7007	-0.226017	-0.565829	0.418	0.928551	no	OK
AT1G08610	Chr1:2733656-2735819	8.68155	4.67457	12.6885	8.28685	4.44748	12.1262	-0.0671287	-0.142299	0.83955	0.999108	no	OK
AT1G08620	Chr1:2736773-2743758	13.1969	7.93794	18.4559	11.5653	6.93671	16.1939	-0.190401	-0.467355	0.5037	0.970019	no	OK
AT1G08630	Chr1:2743760-2747967	37.2891	22.1812	52.397	23.8304	13.9394	33.7213	-0.645953	-1.54388	0.0291	0.288499	no	OK
AT1G08640	Chr1:2748397-2751278	57.7061	34.8078	80.6044	74.9305	45.705	104.156	0.376829	0.93888	0.17405	0.689243	no	OK
AT1G08650	Chr1:2752153-2753703	34.8246	19.388	50.2613	25.8968	14.3838	37.4099	-0.427332	-0.943624	0.1706	0.682898	no	OK
AT1G08660	Chr1:2757040-2759794	44.1903	26.7165	61.6642	45.0699	27.1887	62.9512	0.0284344	0.0703716	0.9233	0.999108	no	OK
AT1G08670	Chr1:2760345-2761573	0.69654	0	1.52524	0.0503876	0	0.23455	-3.78907	-1.3666	0.24775	0.783501	no	OK
AT1G08680	Chr1:2762583-2768967	41.9208	23.1705	60.6712	24.6495	14.8787	34.4204	-0.766109	-1.77705	0.01255	0.176057	no	OK
AT1G08695	Chr1:2769055-2769483	0	0	0	0	0	0	0	0	1	1	no	NOTEST
AT1G08700	Chr1:2769814-2771477	52.9063	32.1881	73.6244	43.032	26.1011	59.9628	-0.298029	-0.744271	0.2899	0.827434	no	OK
AT1G08710	Chr1:2771632-2773460	17.472	9.31721	25.6267	17.7413	9.54912	25.9336	0.0220731	0.0466068	0.94535	0.999108	no	OK
AT1G08720	Chr1:2774029-2779297	9.90519	5.74784	14.0625	10.9271	6.4126	15.4416	0.141656	0.333441	0.63065	0.999108	no	OK
AT1G08730	Chr1:2779962-2788447	0.980454	0.382437	1.57847	0.356354	0.0790275	0.633681	-1.46014	-2.04716	0.00565	0.105553	no	OK
AT1G08735	Chr1:2790289-2793641	0	0	0	0	0	0	0	0	1	1	no	NOTEST
AT1G08740	Chr1:2795642-2800081	0	0	0	0	0	0	0	0	1	1	no	NOTEST
AT1G08740.1	Chr1:2795642-2800081	0	0	0	0	0	0	0	0	1	1	no	NOTEST
AT1G08750	Chr1:2801066-2804537	22.7429	13.1843	32.3016	23.707	13.8705	33.5436	0.0598966	0.140594	0.84005	0.999108	no	OK
AT1G08760	Chr1:2805370-2808621	18.1614	10.7372	25.5855	14.4102	8.49208	20.3283	-0.333785	-0.798545	0.25545	0.791907	no	OK
AT1G08770	Chr1:2808882-2809747	20.5448	10.7294	30.3602	18.1921	9.25486	27.1293	-0.175463	-0.35496	0.61735	0.999108	no	OK
AT1G08780	Chr1:2809777-2811191	90.5386	53.4379	127.639	100.647	59.393	141.901	0.152701	0.365237	0.6039	0.999035	no	OK
AT1G08790	Chr1:2811988-2812646	0	0	0	0	0	0	0	0	1	1	no	NOTEST
AT1G08800	Chr1:2813060-2818008	2.98214	1.53599	4.42829	2.49329	1.21491	3.77168	-0.258294	-0.507377	0.4709	0.955154	no	OK
AT1G08810	Chr1:2819064-2820395	6.83181	2.67391	10.9897	3.80719	1.2501	6.36428	-0.843541	-1.29019	0.0706	0.456265	no	OK
AT1G08820	Chr1:2821551-2825275	46.9939	28.7436	65.2441	44.4844	27.0412	61.9275	-0.0791742	-0.19888	0.7753	0.999108	no	OK
AT1G08830	Chr1:2827060-2838469	466.123	250.601	681.644	569.367	304.879	833.855	0.28865	0.61053	0.3859	0.908988	no	OK
AT1G08840	Chr1:2827060-2838469	6.78048	0	16.8808	6.52612	0	17.7041	-0.0551624	-0.0336886	0.9632	0.999108	no	OK
AT1G08845	Chr1:2838788-2840994	14.4717	6.61145	22.3319	19.4966	9.82303	29.1703	0.429996	0.810298	0.2493	0.785144	no	OK
AT1G08860	Chr1:2842152-2846138	3.91157	1.65531	6.16783	2.12923	0.739126	3.51933	-0.877417	-1.39622	0.0447	0.360809	no	OK
AT1G08870	Chr1:2846535-2846608	0	0	0	0	0	0	0	0	1	1	no	NOTEST
AT1G08880	Chr1:2846948-2847800	294.073	177.377	410.769	294.405	176.571	412.24	0.00162977	0.00400863	0.9948	0.999393	no	OK
AT1G08890	Chr1:2848347-2852270	2.96212	1.0313	4.89294	0.511249	0.000523198	1.02198	-2.53453	-2.9456	0.0009	0.0290851	yes	OK
AT1G08900	Chr1:2852453-2855779	3.12751	1.11324	5.14178	2.64785	0.942747	4.35295	-0.240196	-0.365611	0.60395	0.999035	no	OK
AT1G08910	Chr1:2856226-2861170	31.1339	17.7176	44.5503	16.2389	9.71237	22.7653	-0.939038	-2.2092	0.00225	0.0565708	no	OK
AT1G08920	Chr1:2867258-2870656	4.23348	1.8444	6.62257	3.62563	1.56579	5.68548	-0.223612	-0.387114	0.57815	0.992997	no	OK
AT1G08930	Chr1:2873464-2877270	6.27199	3.15356	9.39042	6.893	3.46638	10.3196	0.136209	0.268568	0.7029	0.999108	no	OK
AT1G08940	Chr1:2877691-2879169	8.91411	3.83624	13.992	5.29868	1.85805	8.73931	-0.750458	-1.20441	0.08695	0.505842	no	OK
AT1G08950	Chr1:2879302-2879374	0	0	0	0	0	0	0	0	1	1	no	NOTEST
AT1G08960	Chr1:2879641-2882231	11.7406	6.47012	17.011	10.1388	5.58245	14.6951	-0.21162	-0.461852	0.5205	0.976031	no	OK
AT1G08970	Chr1:2882523-2884337	84.0075	50.7144	117.301	87.2428	52.7933	121.692	0.0545178	0.135093	0.849	0.999108	no	OK
AT1G08980	Chr1:2884410-2886620	50.752	30.823	70.681	60.7246	36.8885	84.5607	0.258816	0.646219	0.35765	0.888475	no	OK
AT1G08985	Chr1:2887284-2887706	0.0660432	0	0.388669	0	0	0	-inf	0	1	1	no	NOTEST
AT1G08990	Chr1:2888752-2890959	0	0	0	0	0	0	0	0	1	1	no	NOTEST
AT1G09000	Chr1:2891036-2899384	5.97199	0	12.2783	5.89344	0	12.3834	-0.0191013	-0.017356	0.9811	0.999233	no	OK
AT1G09010	Chr1:2891036-2899384	27.6498	15.9472	39.3525	30.1075	17.5468	42.6683	0.122854	0.286576	0.6842	0.999108	no	OK
AT1G09020	Chr1:2899913-2904815	38.991	23.4972	54.4848	31.5181	19.1445	43.8918	-0.306959	-0.761797	0.27915	0.815454	no	OK
AT1G09026	Chr1:2907123-2907279	0	0	0	0	0	0	0	0	1	1	no	NOTEST
AT1G09030	Chr1:2908610-2909030	0	0	0	0	0	0	0	0	1	1	no	NOTEST
AT1G09040	Chr1:2911316-2915369	4.79553	2.52491	7.06615	3.68109	1.83736	5.52483	-0.381556	-0.767434	0.26735	0.80403	no	OK
AT1G09050	Chr1:2918030-2920889	4.5472	2.31049	6.7839	3.41825	1.63336	5.20314	-0.411719	-0.795642	0.25685	0.793457	no	OK
AT1G09060	Chr1:2921063-2925762	27.7496	16.9285	38.5708	26.0807	15.7707	36.3908	-0.0894835	-0.2234	0.748	0.999108	no	OK
AT1G09070	Chr1:2927702-2928968	68.6374	41.7378	95.5369	68.9035	41.9556	95.8514	0.00558356	0.0139803	0.98345	0.999383	no	OK
AT1G09080	Chr1:2929216-2931841	0.475441	0	0.959145	0.372585	0	0.76725	-0.351699	0	1	1	no	NOTEST
AT1G09090	Chr1:2932738-2939326	0.0119871	0	0.180827	0.00561548	0	0.12933	-1.094	0	1	1	no	NOTEST
AT1G09100	Chr1:2932738-2939326	34.6445	20.5528	48.7362	29.5888	17.5417	41.636	-0.227573	-0.548176	0.43115	0.936046	no	OK
AT1G09110	Chr1:2939416-2939488	0	0	0	0	0	0	0	0	1	1	no	NOTEST
AT1G09130	Chr1:2939569-2942288	130.385	76.3355	184.434	98.847	59.9884	137.706	-0.399508	-0.969431	0.1776	0.69514	no	OK
AT1G09140	Chr1:2942563-2945961	74.3602	44.8857	103.835	86.2014	52.3164	120.086	0.213179	0.529393	0.44965	0.945225	no	OK
AT1G09150	Chr1:2946228-2949159	120.586	72.4302	168.742	102.648	62.6313	142.664	-0.232361	-0.577194	0.4027	0.919527	no	OK
AT1G09155	Chr1:2949675-2950989	0.402596	0	0.888143	0.0600447	0	0.215271	-2.74522	0	1	1	no	NOTEST
AT1G09157	Chr1:2951664-2952396	0.305655	0	0.799488	0.0563048	0	0.262049	-2.44057	0	1	1	no	NOTEST
AT1G09160	Chr1:2952770-2955689	37.3555	22.5074	52.2036	52.0982	31.9487	72.2477	0.479914	1.19962	0.0859	0.50291	no	OK
AT1G09170	Chr1:2956588-2962207	0.187496	0	0.392278	0.170206	0	0.368202	-0.139583	0	1	1	no	NOTEST
AT1G09176	Chr1:2964151-2964604	0.0581583	0	0.352867	0.0593636	0	0.352651	0.029594	0	1	1	no	NOTEST
AT1G09180	Chr1:2965022-2965972	4.28003	1.18041	7.37966	2.98201	0.623754	5.34027	-0.521336	-0.67398	0.32295	0.859117	no	OK
AT1G09190	Chr1:2966119-2967718	6.19248	2.89146	9.49349	5.28833	2.3696	8.20706	-0.227704	-0.411387	0.56515	0.990035	no	OK
AT1G09195	Chr1:2967939-2971498	6.83288	3.3533	10.3125	9.02193	4.81326	13.2306	0.400942	0.80483	0.25425	0.790529	no	OK
AT1G09200	Chr1:2971592-2972199	650.549	377.31	923.787	596.116	351.599	840.633	-0.126064	-0.29768	0.67375	0.999108	no	OK
AT1G09210	Chr1:2972841-2976750	367.507	176.358	558.657	252.655	140.072	365.239	-0.540604	-1.09422	0.12025	0.586012	no	OK
AT1G09220	Chr1:2977791-2979466	2.14953	0.705903	3.59316	2.45067	0.884013	4.01733	0.189156	0.282811	0.68015	0.999108	no	OK
AT1G09230	Chr1:2979519-2982624	27.5127	15.9354	39.0901	20.3789	11.7128	29.0451	-0.43302	-1.0034	0.15105	0.650723	no	OK
AT1G09240	Chr1:2984880-2986130	0.318091	0	0.731891	0.014331	0	0.10444	-4.47223	0	1	1	no	NOTEST
AT1G09245	Chr1:2986938-2987393	0	0	0	0	0	0	0	0	1	1	no	NOTEST
AT1G09250	Chr1:2989377-2990357	20.4509	10.9949	29.907	19.1508	10.1639	28.1377	-0.0947611	-0.199405	0.7775	0.999108	no	OK
AT1G09260	Chr1:2993403-2993820	7.0814	1.30352	12.8593	1.12103	0	2.70746	-2.65921	-2.25675	0.0206	0.237006	no	OK
AT1G09270	Chr1:2994368-3001315	33.464	16.8419	50.0862	41.6218	21.9422	61.3014	0.314729	0.636225	0.36315	0.891889	no	OK
AT1G09280	Chr1:2994368-3001315	18.2303	5.41154	31.049	19.9925	5.50735	34.4777	0.133122	0.182784	0.79345	0.999108	no	OK
AT1G09290	Chr1:3001516-3008213	9.99877	0	20.099	16.8806	6.87879	26.8824	0.755541	0.894382	0.2174	0.751513	no	OK
AT1G09300	Chr1:3001516-3008213	11.2413	2.61877	19.8639	12.6801	5.45041	19.9099	0.173758	0.252034	0.7115	0.999108	no	OK
AT1G09310	Chr1:3009054-3009880	452.713	247.968	657.459	430.176	248.996	611.355	-0.0736727	-0.165261	0.8128	0.999108	no	OK
AT1G09320	Chr1:3009940-3012363	15.5457	9.02585	22.0655	11.1485	6.20164	16.0953	-0.479664	-1.08909	0.1193	0.583779	no	OK
AT1G09330	Chr1:3012761-3015091	45.4257	26.2693	64.582	61.0856	36.588	85.5832	0.427324	1.01795	0.1473	0.643642	no	OK
AT1G09340	Chr1:3015327-3018234	163.044	96.5357	229.552	193.993	113.486	274.5	0.250744	0.597349	0.3837	0.907811	no	OK
AT1G09350	Chr1:3019818-3021441	0.235236	0	0.621971	0.0528209	0	0.18937	-2.15493	0	1	1	no	NOTEST
AT1G09360	Chr1:3021801-3022368	0	0	0	0	0	0	0	0	1	1	no	NOTEST
AT1G09370	Chr1:3024895-3025435	0	0	0	0.0443779	0	0.280097	inf	0	1	1	no	NOTEST
AT1G09380	Chr1:3026134-3029549	0.0106544	0	0.0813164	0.0101523	0	0.0820217	-0.0696327	0	1	1	no	NOTEST
AT1G09390	Chr1:3031202-3035036	37.5232	21.8282	53.2181	23.6651	13.4185	33.9116	-0.665022	-1.53138	0.03245	0.305705	no	OK
AT1G09400	Chr1:3031202-3035036	0.236375	0	1.53464	0.503136	0	2.09196	1.08987	0	1	1	no	NOTEST
AT1G09410	Chr1:3035442-3037560	2.13523	0.790592	3.47986	1.65113	0.53771	2.76455	-0.370936	-0.557331	0.42825	0.934252	no	OK
AT1G09415	Chr1:3037753-3038408	51.1761	28.3904	73.9618	46.675	26.0806	67.2693	-0.13282	-0.293743	0.6814	0.999108	no	OK
AT1G09420	Chr1:3038461-3041873	10.6097	5.81974	15.3997	13.8797	7.88781	19.8716	0.38759	0.86018	0.2198	0.755115	no	OK
AT1G09421	Chr1:3038461-3041873	1.83169	0	6.61852	5.92784	0	16.487	1.69433	0.742677	0.40675	0.92148	no	OK
AT1G09430	Chr1:3041995-3045402	36.407	22.0507	50.7633	44.1095	26.7905	61.4284	0.276873	0.689755	0.3221	0.858454	no	OK
AT1G09440	Chr1:3045512-3047893	8.03997	4.01361	12.0663	10.9265	5.82633	16.0267	0.442571	0.896201	0.2013	0.731724	no	OK
AT1G09450	Chr1:3049023-3053112	19.6411	11.6577	27.6244	22.7063	13.5761	31.8365	0.20922	0.507286	0.4659	0.953216	no	OK
AT1G09460	Chr1:3053900-3057443	28.2319	8.37992	48.0838	16.2555	4.8076	27.7034	-0.796398	-1.10937	0.13455	0.615785	no	OK
AT1G09470	Chr1:3053900-3057443	29.8996	8.85012	50.949	34.7072	17.9594	51.4551	0.215112	0.349392	0.5941	0.996181	no	OK
AT1G09480	Chr1:3057974-3060661	1.32689	0.183208	2.47057	0.606768	0	1.27137	-1.12883	-1.12277	0.10775	0.556838	no	OK
AT1G09483	Chr1:3060991-3061729	0.101521	0	0.53111	0	0	0	-inf	0	1	1	no	NOTEST
AT1G09486	Chr1:3062429-3063731	3.41937	1.04995	5.78879	7.72769	3.60979	11.8456	1.17631	1.8655	0.0113	0.164853	no	OK
AT1G09490	Chr1:3064123-3065937	24.2338	13.4315	35.0362	36.8595	21.6222	52.0969	0.605015	1.37963	0.0508	0.383845	no	OK
AT1G09500	Chr1:3066698-3068598	0.285997	0	0.63082	2.20078	0.468629	3.93292	2.94394	2.83445	0.00455	0.091961	no	OK
AT1G09510	Chr1:3069384-3070910	0.0332849	0	0.139462	0.0171464	0	0.123122	-0.956967	0	1	1	no	NOTEST
AT1G09520	Chr1:3070945-3072050	51.1653	29.9389	72.3916	30.3452	17.5461	43.1442	-0.753698	-1.76609	0.01485	0.1949	no	OK
AT1G09530	Chr1:3076581-3079539	10.6962	5.80495	15.5874	7.82081	4.09321	11.5484	-0.451705	-0.948038	0.17765	0.695248	no	OK
AT1G09540	Chr1:3086158-3087912	0.0561585	0	0.186641	0.0330362	0	0.114602	-0.765456	0	1	1	no	NOTEST
AT1G09550	Chr1:3089732-3092327	0.0140346	0	0.105083	0.0135343	0	0.106597	-0.0523676	0	1	1	no	NOTEST
AT1G09560	Chr1:3093838-3094864	92.254	52.2267	132.281	56.4159	33.4969	79.3349	-0.709509	-1.6548	0.01955	0.230379	no	OK
AT1G09570	Chr1:3095255-3100357	27.3276	16.4161	38.2391	33.1744	20.3102	46.0385	0.27971	0.696668	0.32585	0.861666	no	OK
AT1G09575	Chr1:3101670-3102925	5.74442	2.30479	9.18404	9.0371	4.25013	13.8241	0.653699	1.13356	0.116	0.575882	no	OK
AT1G09580	Chr1:3104587-3106290	33.528	19.0318	48.0241	32.9396	18.7305	47.1487	-0.0255411	-0.0579739	0.93185	0.999108	no	OK
AT1G09590	Chr1:3106501-3107772	428.781	250.902	606.659	508.421	296.364	720.479	0.245784	0.579205	0.39815	0.917705	no	OK
AT1G09600	Chr1:3108616-3111318	6.19143	3.0693	9.31355	4.57734	2.14147	7.01321	-0.435764	-0.823999	0.2479	0.783534	no	OK
AT1G09610	Chr1:3111693-3116699	0.531809	0	4.61044	0.662494	0	5.35392	0.316998	0.0420985	0.87355	0.999108	no	OK
AT1G09620	Chr1:3111693-3116699	53.4705	31.8226	75.1183	54.7309	32.6063	76.8554	0.033612	0.0814448	0.9078	0.999108	no	OK
AT1G09625	Chr1:3117136-3117567	0	0	0	0	0	0	0	0	1	1	no	NOTEST
AT1G09630	Chr1:3118202-3119708	34.7349	18.6653	50.8045	49.6524	28.932	70.3729	0.515478	1.14696	0.09975	0.538064	no	OK
AT1G09640	Chr1:3119877-3122526	188.886	106.823	270.948	185.122	106.319	263.926	-0.0290354	-0.066177	0.9241	0.999108	no	OK
AT1G09645	Chr1:3122955-3124578	25.643	12.4914	38.7947	37.1187	20.5804	53.657	0.53358	1.08879	0.11355	0.570198	no	OK
AT1G09650	Chr1:3125806-3127284	7.03305	3.32164	10.7445	4.26526	1.77082	6.7597	-0.721515	-1.26978	0.07255	0.463672	no	OK
AT1G09660	Chr1:3127770-3131094	58.0876	34.6006	81.5745	50.9351	30.784	71.0863	-0.189568	-0.464559	0.5058	0.970617	no	OK
AT1G09665	Chr1:3133094-3133674	0.0989287	0	0.360548	0	0	0	-inf	0	1	1	no	NOTEST
AT1G09680	Chr1:3134106-3135930	4.22106	1.82221	6.61991	2.67098	1.03437	4.30759	-0.660237	-1.09521	0.12275	0.589676	no	OK
AT1G09690	Chr1:3136187-3137475	597.506	330.565	864.446	732.526	400.786	1064.27	0.293928	0.640527	0.3562	0.887193	no	OK
AT1G09700	Chr1:3137766-3140353	32.5371	19.526	45.5482	28.5956	17.0986	40.0926	-0.186293	-0.455431	0.51945	0.975396	no	OK
AT1G09710	Chr1:3140867-3144370	9.14805	5.00336	13.2928	6.82134	3.56995	10.0727	-0.42341	-0.892567	0.2052	0.736487	no	OK
AT1G09720	Chr1:3144437-3147303	0.509507	0.0887344	0.930279	0.106549	0	0.257307	-2.25758	0	1	1	no	NOTEST
AT1G09730	Chr1:3147666-3154380	22.7851	13.893	31.6772	25.4398	15.5095	35.3701	0.158997	0.399326	0.5746	0.991898	no	OK
AT1G09740	Chr1:3154531-3156275	2.75783	0.58368	4.93198	3.2757	0.862173	5.68922	0.248268	0.318955	0.6317	0.999108	no	OK
AT1G09750	Chr1:3157500-3161692	216.791	82.6375	350.945	114.512	52.3639	176.661	-0.920803	-1.55086	0.0385	0.333907	no	OK
AT1G09760	Chr1:3157500-3161692	101.513	0	245.031	107.968	33.5059	182.43	0.0889405	0.0783819	0.88845	0.999108	no	OK
AT1G09770	Chr1:3161840-3165360	111.898	62.2126	161.584	87.4912	51.2803	123.702	-0.354979	-0.81071	0.24465	0.780455	no	OK
AT1G09780	Chr1:3165369-3167869	70.6325	42.9769	98.288	73.2598	44.5219	101.998	0.0526896	0.13179	0.85175	0.999108	no	OK
AT1G09790	Chr1:3168481-3170819	0.0582788	0	0.193311	0.0334375	0	0.144062	-0.801505	0	1	1	no	NOTEST
AT1G09794	Chr1:3172107-3173463	27.1536	11.3474	42.9599	31.3777	13.1642	49.5913	0.208596	0.35177	0.6209	0.999108	no	OK
AT1G09795	Chr1:3173533-3180421	90.5565	52.1274	128.986	87.9456	51.4924	124.399	-0.0422063	-0.0986341	0.8885	0.999108	no	OK
AT1G09800	Chr1:3173533-3180421	9.34559	0	25.4926	10.7499	0	25.7769	0.201964	0.12598	0.85555	0.999108	no	OK
AT1G09810	Chr1:3180935-3184224	18.2542	10.6105	25.8978	18.6971	10.8622	26.532	0.0345919	0.0809497	0.90885	0.999108	no	OK
AT1G09812	Chr1:3187816-3188580	6.9795	1.14577	12.8132	5.9572	0.507199	11.4072	-0.228489	-0.255613	0.7207	0.999108	no	OK
AT1G09815	Chr1:3189368-3190242	81.4844	47.2477	115.721	93.889	55.7446	132.033	0.204432	0.484897	0.4808	0.960772	no	OK
AT1G09820	Chr1:3190287-3192414	7.74418	4.13074	11.3576	7.34601	3.87407	10.818	-0.0761504	-0.15895	0.8194	0.999108	no	OK
AT1G09830	Chr1:3192680-3195025	25.897	15.4364	36.3576	30.7783	18.3966	43.1601	0.249131	0.605822	0.3835	0.907547	no	OK
AT1G09840	Chr1:3195823-3200291	40.6601	24.211	57.1093	36.6173	21.8635	51.3712	-0.151088	-0.366836	0.6008	0.998388	no	OK
AT1G09850	Chr1:3201798-3205309	22.0961	12.6196	31.5727	16.9462	9.53165	24.3608	-0.382827	-0.866216	0.21575	0.750357	no	OK
AT1G09860	Chr1:3201798-3205309	2.34596	0	6.10261	1.19905	0	3.47418	-0.968289	-0.540641	0.41915	0.929312	no	OK
AT1G09870	Chr1:3205740-3208598	36.3698	21.8387	50.9009	32.5828	19.4741	45.6914	-0.158632	-0.38785	0.58435	0.99438	no	OK
AT1G09880	Chr1:3208827-3211653	11.6169	6.45974	16.7741	5.56747	2.67364	8.4613	-1.06113	-2.15205	0.00255	0.061725	no	OK
AT1G09890	Chr1:3214236-3217538	0.264085	0	0.578186	0.226321	0	0.503511	-0.222632	0	1	1	no	NOTEST
AT1G09900	Chr1:3218132-3219929	19.4316	11.359	27.5042	21.5053	12.6928	30.3177	0.146288	0.347537	0.62005	0.999108	no	OK
AT1G09910	Chr1:3220034-3224541	12.9704	7.46224	18.4785	7.75552	4.15871	11.3523	-0.741923	-1.63561	0.02045	0.236116	no	OK
AT1G09920	Chr1:3224683-3227070	46.4618	27.4541	65.4696	44.1799	26.0441	62.3157	-0.0726563	-0.173796	0.80095	0.999108	no	OK
AT1G09930	Chr1:3227489-3230043	3.72688	1.67306	5.7807	1.36814	0.426697	2.30959	-1.44575	-2.27343	0.00205	0.052944	no	OK
AT1G09932	Chr1:3230449-3233109	0.458705	0	0.970101	1.22683	0.12777	2.32588	1.41929	1.37572	0.07375	0.467806	no	OK
AT1G09935	Chr1:3234059-3235530	0	0	0	0	0	0	0	0	1	1	no	NOTEST
AT1G09940	Chr1:3236994-3239554	11.2572	6.33416	16.1802	10.7649	6.00142	15.5283	-0.0645158	-0.143758	0.83615	0.999108	no	OK
AT1G09950	Chr1:3240605-3241632	0.298257	0	0.782827	0.124639	0	0.384047	-1.2588	0	1	1	no	NOTEST
AT1G09960	Chr1:3244212-3247200	13.6408	7.76287	19.5187	13.0608	7.42035	18.7013	-0.0626818	-0.142435	0.83795	0.999108	no	OK
AT1G09970	Chr1:3252239-3255693	18.9035	11.4772	26.3298	21.1301	12.8667	29.3936	0.160648	0.401762	0.5635	0.989619	no	OK
AT1G09980	Chr1:3256244-3261614	21.8855	13.3174	30.4537	22.9771	13.9862	31.968	0.070217	0.175859	0.8033	0.999108	no	OK
AT1G09995	Chr1:3262264-3263612	11.1327	4.47398	17.7914	13.6236	6.03369	21.2134	0.291298	0.494042	0.4806	0.960772	no	OK
AT1G10000	Chr1:3263876-3264788	2.72978	0.657602	4.80195	2.29675	0.497315	4.09619	-0.249186	-0.316661	0.65575	0.999108	no	OK
AT1G10010	Chr1:3265975-3268726	0.539422	0	1.10067	0.238795	0	0.58038	-1.17564	-0.92139	0.2022	0.73288	no	OK
AT1G10020	Chr1:3269603-3271987	22.6979	13.3496	32.0461	23.3793	13.939	32.8196	0.0426734	0.102567	0.8835	0.999108	no	OK
AT1G10030	Chr1:3273824-3275837	31.2748	15.403	47.1465	48.0762	27.3481	68.8042	0.620323	1.29138	0.06745	0.44585	no	OK
AT1G10040	Chr1:3275890-3278697	5.1354	2.35146	7.91934	6.44832	3.08761	9.80902	0.328447	0.605484	0.39075	0.91277	no	OK
AT1G10050	Chr1:3279269-3283482	2.97963	1.42747	4.53179	3.14564	1.53075	4.76053	0.0782207	0.148264	0.8265	0.999108	no	OK
AT1G10060	Chr1:3284238-3287107	54.2775	32.2862	76.2688	48.337	28.6467	68.0273	-0.167226	-0.403496	0.56965	0.991268	no	OK
AT1G10070	Chr1:3288086-3296198	7.11443	1.25259	12.9763	3.529	0.301376	6.75663	-1.01149	-1.13909	0.13925	0.624924	no	OK
AT1G10090	Chr1:3288086-3296198	6.63247	2.98189	10.283	6.09354	3.00394	9.18313	-0.122267	-0.226495	0.74695	0.999108	no	OK
AT1G10095	Chr1:3297323-3300443	5.45689	2.46443	8.44935	6.68947	3.13722	10.2417	0.293814	0.533584	0.4528	0.946913	no	OK
AT1G10100	Chr1:3300696-3301489	0.101994	0	0.369639	0.0557525	0	0.340123	-0.871371	0	1	1	no	NOTEST
AT1G10110	Chr1:3302741-3306824	2.0287	0	6.44126	1.86731	0	5.89905	-0.119594	-0.0540967	0.64815	0.999108	no	OK
AT1G10120	Chr1:3302741-3306824	29.5314	17.6692	41.3936	32.5305	19.5813	45.4797	0.139544	0.342079	0.61795	0.999108	no	OK
AT1G10130	Chr1:3310929-3322213	17.1755	10.3952	23.9559	19.507	11.8648	27.1493	0.183638	0.457734	0.5113	0.972329	no	OK
AT1G10140	Chr1:3322801-3323548	1.40039	0	2.84051	1.94345	0.170515	3.71638	0.472785	0.476779	0.50575	0.970617	no	OK
AT1G10150	Chr1:3325823-3327614	13.8099	7.67416	19.9456	13.9792	7.87109	20.0872	0.0175745	0.039097	0.9546	0.999108	no	OK
AT1G10155	Chr1:3327636-3328448	0.0830242	0	0.311905	0.0882481	0	0.329817	0.088033	0	1	1	no	NOTEST
AT1G10160	Chr1:3328970-3333470	2.65784	1.34756	3.96812	3.07823	1.6054	4.55106	0.211849	0.42749	0.54775	0.984792	no	OK
AT1G10170	Chr1:3333594-3337491	17.4609	10.6121	24.3096	16.7439	10.1634	23.3244	-0.0604901	-0.151025	0.8281	0.999108	no	OK
AT1G10180	Chr1:3338302-3341608	26.1772	15.85	36.5045	29.2361	17.7604	40.7117	0.159436	0.397158	0.5649	0.989934	no	OK
AT1G10190	Chr1:3343685-3345632	0	0	0	0	0	0	0	0	1	1	no	NOTEST
AT1G10200	Chr1:3346389-3347885	85.4522	50.3191	120.585	152.032	92.6531	211.41	0.831181	2.03192	0.00455	0.091961	no	OK
AT1G10210	Chr1:3349218-3351180	10.9238	5.85452	15.9932	8.18337	4.15711	12.2096	-0.416713	-0.85415	0.2215	0.758381	no	OK
AT1G10220	Chr1:3352158-3354856	1.53858	0	3.27862	0.524973	0	1.43071	-1.55129	-1.04247	0.1404	0.627803	no	OK
AT1G10230	Chr1:3355570-3356359	62.8148	36.8632	88.7664	74.0998	44.0809	104.119	0.238365	0.571085	0.41065	0.924032	no	OK
AT1G10240	Chr1:3356679-3359838	13.2756	7.69552	18.8557	12.7007	7.32598	18.0753	-0.0638776	-0.148466	0.8334	0.999108	no	OK
AT1G10250	Chr1:3360086-3360508	0	0	0	0	0	0	0	0	1	1	no	NOTEST
AT1G10260.1	Chr1:3360525-3361247	0.0562537	0	0.223501	0.0574474	0	0.267357	0.0302929	0	1	1	no	NOTEST
AT1G10270	Chr1:3363503-3366488	14.5881	8.61697	20.5592	11.3561	6.66524	16.047	-0.361316	-0.861346	0.22675	0.765653	no	OK
AT1G10280	Chr1:3366492-3369095	6.37951	3.17604	9.58298	5.83167	2.84073	8.82261	-0.129537	-0.250185	0.71295	0.999108	no	OK
AT1G10290	Chr1:3370557-3377463	41.3572	24.8832	57.8311	43.7037	26.4992	60.9083	0.0796199	0.197089	0.77265	0.999108	no	OK
AT1G10300	Chr1:3378141-3380226	1.32304	0.382756	2.26332	1.00898	0.229401	1.78856	-0.390955	-0.516272	0.4554	0.948046	no	OK
AT1G10310	Chr1:3381600-3383914	33.0863	18.6074	47.5651	35.7832	20.3229	51.2435	0.11305	0.254848	0.7162	0.999108	no	OK
AT1G10320	Chr1:3384163-3388373	22.3325	13.3805	31.2845	16.864	9.92223	23.8058	-0.405197	-0.977651	0.1673	0.678444	no	OK
AT1G10330	Chr1:3388746-3390150	2.6011	0.832941	4.36925	2.82728	0.989994	4.66457	0.120295	0.177329	0.79795	0.999108	no	OK
AT1G10340	Chr1:3390321-3392571	0.444261	0.0323476	0.856175	0.48986	0	0.989483	0.140961	0	1	1	no	NOTEST
AT1G10350	Chr1:3393406-3395055	16.8956	9.25982	24.5314	18.9093	10.7269	27.0918	0.162449	0.359922	0.60815	0.999108	no	OK
AT1G10360	Chr1:3395557-3396849	37.1147	21.3371	52.8924	43.4737	25.2839	61.6636	0.228153	0.530261	0.4484	0.944788	no	OK
AT1G10370	Chr1:3397080-3398358	102.781	62.535	143.027	121.635	73.5984	169.672	0.242985	0.605688	0.3856	0.908962	no	OK
AT1G10380	Chr1:3400605-3402324	11.3591	5.40494	17.3133	7.60638	3.51091	11.7019	-0.578571	-1.06737	0.127	0.598311	no	OK
AT1G10385	Chr1:3403223-3405856	0.626882	0.106097	1.14767	0.182769	0	0.410132	-1.77817	-1.6479	0.03115	0.298098	no	OK
AT1G10390	Chr1:3407023-3412843	51.0441	29.2368	72.8515	41.0814	24.6912	57.4716	-0.313261	-0.742919	0.29145	0.829235	no	OK
AT1G10400	Chr1:3414851-3416358	0.0597179	0	0.197824	0.0351853	0	0.12202	-0.763192	0	1	1	no	NOTEST
AT1G10410	Chr1:3416679-3419639	21.2204	12.6185	29.8222	22.3799	13.338	31.4218	0.0767532	0.185915	0.787	0.999108	no	OK
AT1G10417	Chr1:3424185-3427457	1.35836	0.258017	2.45871	1.26888	0.300753	2.23701	-0.0983123	-0.122475	0.8668	0.999108	no	OK
AT1G10419	Chr1:3428030-3428425	0	0	0	0	0	0	0	0	1	1	no	NOTEST
AT1G10430	Chr1:3428477-3430633	26.8906	15.5153	38.2658	32.4334	19.143	45.7238	0.27038	0.636432	0.3677	0.895918	no	OK
AT1G10440	Chr1:3431184-3431256	0	0	0	0	0	0	0	0	1	1	no	NOTEST
AT1G10450	Chr1:3431779-3438370	14.1208	8.45679	19.7848	15.2511	9.24409	21.2581	0.111091	0.273951	0.6901	0.999108	no	OK
AT1G10455	Chr1:3438554-3439013	0	0	0	0	0	0	0	0	1	1	no	NOTEST
AT1G10460	Chr1:3439321-3440320	3.69804	1.17092	6.22516	2.14859	0.491348	3.80583	-0.783371	-1.05385	0.1352	0.617067	no	OK
AT1G10470	Chr1:3442326-3443957	38.2126	22.7951	53.6301	42.5446	25.4938	59.5955	0.15493	0.377674	0.5926	0.995938	no	OK
AT1G10480	Chr1:3449690-3451226	0.0109107	0	0.0831508	0.0112575	0	0.0834043	0.0451368	0	1	1	no	NOTEST
AT1G10490	Chr1:3453227-3461485	13.8373	6.14313	21.5316	17.6158	8.34742	26.8842	0.348305	0.630757	0.3668	0.895343	no	OK
AT1G10500	Chr1:3453227-3461485	60.9642	22.7714	99.157	81.8409	33.8996	129.782	0.424861	0.686712	0.3388	0.872842	no	OK
AT1G10510	Chr1:3461634-3465786	19.5583	11.5407	27.5758	27.4511	16.5951	38.3071	0.489086	1.19035	0.0909	0.515983	no	OK
AT1G10520	Chr1:3465963-3469248	4.00791	1.68147	6.33435	3.81132	1.57842	6.04422	-0.0725608	-0.121969	0.858	0.999108	no	OK
AT1G10522	Chr1:3469579-3472672	49.3635	29.404	69.3229	60.4181	36.3894	84.4469	0.291537	0.712609	0.3127	0.849744	no	OK
AT1G10530	Chr1:3469579-3472672	0.366419	0	2.08711	0.499692	0	2.68814	0.447545	0	1	1	no	NOTEST
AT1G10538	Chr1:3474514-3474765	0	0	0	0	0	0	0	0	1	1	no	NOTEST
AT1G10540	Chr1:3474863-3477927	8.84364	4.71907	12.9682	10.1941	5.58829	14.7998	0.205017	0.437692	0.5338	0.980928	no	OK
AT1G10550	Chr1:3479152-3480988	0.452028	0	0.997025	0.236204	0	0.590912	-0.936377	0	1	1	no	NOTEST
AT1G10560	Chr1:3484579-3486965	0.698409	0.123993	1.27282	0.837157	0.200769	1.47355	0.261427	0.323595	0.6537	0.999108	no	OK
AT1G10570	Chr1:3487583-3491277	18.1424	10.1674	26.1175	23.4222	13.9666	32.8777	0.368505	0.855949	0.2154	0.749806	no	OK
AT1G10580	Chr1:3491280-3493737	50.4596	30.461	70.4582	39.6502	24.1386	55.1619	-0.3478	-0.865799	0.21985	0.755245	no	OK
AT1G10585	Chr1:3493939-3495144	0	0	0	0.160221	0	0.497799	inf	0	1	1	no	NOTEST
AT1G10586	Chr1:3496927-3499439	0	0	0	0.0266819	0	0.254901	inf	0	1	1	no	NOTEST
AT1G10588	Chr1:3501144-3501904	0	0	0	0	0	0	0	0	1	1	no	NOTEST
AT1G10590	Chr1:3502003-3503457	166.734	97.4376	236.031	222.179	133.451	310.908	0.414171	0.996147	0.1527	0.65403	no	OK
AT1G10600	Chr1:3503703-3505502	19.4692	10.1758	28.7625	31.1722	17.9424	44.4019	0.679066	1.47385	0.0349	0.317401	no	OK
AT1G10610	Chr1:3506185-3511975	8.24753	4.21047	12.2846	6.0235	2.94526	9.10174	-0.453359	-0.888145	0.19935	0.729005	no	OK
AT1G10620	Chr1:3506185-3511975	0.00743758	0	0.120132	0	0	0	-inf	0	1	1	no	NOTEST
AT1G10630	Chr1:3512794-3514729	87.9221	52.1215	123.723	123.6	75.5176	171.682	0.491381	1.20963	0.0904	0.514802	no	OK
AT1G10640	Chr1:3515364-3517888	99.703	60.0907	139.315	86.092	52.2145	119.969	-0.211758	-0.524972	0.45095	0.946316	no	OK
AT1G10650	Chr1:3524017-3526346	21.8636	12.5301	31.1971	28.1779	16.6084	39.7473	0.366032	0.856704	0.22	0.755508	no	OK
AT1G10652	Chr1:3527708-3527831	0	0	0	0	0	0	0	0	1	1	no	NOTEST
AT1G10657	Chr1:3530466-3531842	65.7372	38.5352	92.9393	113.136	68.3024	157.97	0.783278	1.8952	0.0071	0.122143	no	OK
AT1G10660	Chr1:3532423-3535131	35.6974	21.4331	49.9618	30.4517	18.0569	42.8465	-0.229298	-0.55729	0.43055	0.935879	no	OK
AT1G10670	Chr1:3535382-3538439	192.548	111.771	273.325	221.304	125.139	317.469	0.200812	0.4609	0.50495	0.970423	no	OK
AT1G10680	Chr1:3538469-3543782	0.0949201	0	0.21808	0.0241709	0	0.0760631	-1.97344	0	1	1	no	NOTEST
AT1G10682	Chr1:3544990-3545471	139.776	81.5184	198.033	169.846	101.255	238.437	0.281109	0.671494	0.3283	0.863818	no	OK
AT1G10690	Chr1:3549991-3550632	14.6094	6.01419	23.2046	10.3472	4.03321	16.6613	-0.497648	-0.813888	0.25195	0.787663	no	OK
AT1G10700	Chr1:3554103-3556503	14.7109	8.15533	21.2664	14.4349	7.98132	20.8885	-0.0273202	-0.0599989	0.9304	0.999108	no	OK
AT1G10705	Chr1:3557113-3557457	0	0	0	0	0	0	0	0	1	1	no	NOTEST
AT1G10710	Chr1:3558357-3561634	5.12423	2.07675	8.1717	2.26434	0.739314	3.78936	-1.17824	-1.81793	0.0144	0.191313	no	OK
AT1G10717	Chr1:3562179-3562554	0.331946	0	0.906353	0	0	0	-inf	0	1	1	no	NOTEST
AT1G10720	Chr1:3562951-3564759	19.2774	11.092	27.4628	20.3349	11.775	28.8949	0.0770479	0.178642	0.8041	0.999108	no	OK
AT1G10730	Chr1:3565462-3567779	11.0752	5.65831	16.4922	8.68215	4.19999	13.1643	-0.351214	-0.684646	0.32365	0.860163	no	OK
AT1G10740	Chr1:3567904-3570838	32.2254	19.3062	45.1446	21.5168	12.7576	30.276	-0.582732	-1.41391	0.04285	0.353315	no	OK
AT1G10745	Chr1:3572709-3573066	0	0	0	0	0	0	0	0	1	1	no	NOTEST
AT1G10747	Chr1:3574311-3578474	11.0695	0	22.3397	2.9035	0	8.92836	-1.93073	-1.158	0.25025	0.785922	no	OK
AT1G10750	Chr1:3574311-3578474	5.28681	2.24541	8.3282	7.43474	3.70806	11.1614	0.491887	0.893684	0.2038	0.734401	no	OK
AT1G10760	Chr1:3581033-3590928	34.0133	20.5271	47.4996	34.6121	20.877	48.3473	0.025177	0.0622186	0.9318	0.999108	no	OK
AT1G10770	Chr1:3591632-3592411	1.75459	0.154962	3.35421	0.179915	0	0.556274	-3.28574	-1.99615	0.0494	0.378268	no	OK
AT1G10780	Chr1:3592745-3595077	17.0792	9.62358	24.5348	22.7194	13.1696	32.2692	0.411685	0.941765	0.18245	0.703286	no	OK
AT1G10790	Chr1:3596359-3597847	0.89612	0	1.81982	0.291488	0	0.715073	-1.62025	-1.26072	0.0979	0.533446	no	OK
AT1G10800	Chr1:3598157-3598591	0.0627637	0	0.374002	0.936428	0	2.40488	3.89917	1.03931	0.21105	0.743808	no	OK
AT1G10810	Chr1:3599270-3600877	0.22015	0	0.547683	0.469085	0	1.02074	1.09136	0	1	1	no	NOTEST
AT1G10820	Chr1:3600909-3605076	40.1276	23.7488	56.5064	28.8118	17.0484	40.5753	-0.477933	-1.14764	0.1049	0.550825	no	OK
AT1G10830	Chr1:3605575-3607493	26.1185	14.9469	37.29	23.0671	13.1856	32.9485	-0.179234	-0.410453	0.56085	0.988943	no	OK
AT1G10840	Chr1:3607630-3610520	104.695	62.4648	146.924	137.794	82.5252	193.062	0.396322	0.965859	0.1597	0.665192	no	OK
AT1G10850	Chr1:3611746-3616159	41.2187	24.1068	58.3306	45.9269	26.8942	64.9595	0.15604	0.368771	0.5965	0.996905	no	OK
AT1G10865	Chr1:3611746-3616159	39.4486	0	88.475	40.6656	0	91.3789	0.0438344	0.034515	0.9599	0.999108	no	OK
AT1G10870	Chr1:3616609-3623758	18.4216	11.0248	25.8183	22.6846	13.7336	31.6355	0.300316	0.739535	0.2921	0.829646	no	OK
AT1G10880	Chr1:3624034-3627082	0.0705383	0	0.199243	0.0165467	0	0.0705793	-2.09186	0	1	1	no	NOTEST
AT1G10890	Chr1:3627725-3630765	59.0809	35.2906	82.8712	41.5474	24.8323	58.2625	-0.507934	-1.23705	0.0777	0.480035	no	OK
AT1G10900	Chr1:3632233-3637141	5.65996	2.96983	8.35008	5.69762	2.99734	8.3979	0.00956792	0.0197615	0.9766	0.999108	no	OK
AT1G10910	Chr1:3639877-3644162	21.2994	12.7203	29.8784	25.553	15.3412	35.7647	0.262681	0.641794	0.3609	0.891131	no	OK
AT1G10920	Chr1:3644419-3647768	3.29443	1.49821	5.09064	2.34506	1.00662	3.6835	-0.490404	-0.861301	0.2179	0.752277	no	OK
AT1G10930	Chr1:3647893-3655590	15.1576	9.1744	21.1407	15.2561	9.23299	21.2793	0.00935179	0.0232218	0.9754	0.999108	no	OK
AT1G10940	Chr1:3655776-3658608	49.9311	30.2118	69.6504	52.7157	32.1445	73.2869	0.0782939	0.195494	0.7746	0.999108	no	OK
AT1G10950	Chr1:3659208-3663984	87.2773	52.2518	122.303	93.9875	56.1073	131.868	0.106862	0.260464	0.70665	0.999108	no	OK
AT1G10960	Chr1:3664385-3665039	442.112	249.04	635.184	303.145	184.186	422.104	-0.544404	-1.28545	0.0717	0.460481	no	OK
AT1G10970	Chr1:3665086-3667139	12.1144	6.4985	17.7302	10.3802	5.46566	15.2946	-0.222891	-0.466326	0.4952	0.966863	no	OK
AT1G10980	Chr1:3667247-3669902	13.5767	7.31217	19.8412	17.718	10.3431	25.0929	0.384084	0.856838	0.2208	0.75716	no	OK
AT1G10990	Chr1:3670277-3671187	6.49069	2.4535	10.5279	4.90557	1.54101	8.27012	-0.403952	-0.604813	0.3906	0.912731	no	OK
AT1G11000	Chr1:3671755-3675979	12.2196	6.82109	17.6181	18.9757	11.1745	26.7769	0.634959	1.45859	0.03975	0.339313	no	OK
AT1G11010	Chr1:3676606-3676644	0	0	0	0	0	0	0	0	1	1	no	NOTEST
AT1G11020	Chr1:3676690-3678524	20.8407	11.8282	29.8532	22.6035	13.0704	32.1367	0.117145	0.268843	0.7017	0.999108	no	OK
AT1G11030	Chr1:3678774-3678848	0	0	0	0	0	0	0	0	1	1	no	NOTEST
AT1G11040	Chr1:3679224-3680924	0.155075	0	0.404409	0.0627634	0	0.213516	-1.30497	0	1	1	no	NOTEST
AT1G11050	Chr1:3681887-3684169	5.67753	2.88664	8.46842	5.50705	2.7807	8.2334	-0.0439839	-0.0873987	0.90185	0.999108	no	OK
AT1G11055	Chr1:3681887-3684169	2.36156	0	6.46975	6.00626	0	33.2943	1.34673	0.38376	0.60505	0.999108	no	OK
AT1G11060	Chr1:3684567-3689847	8.28649	4.54059	12.0324	10.9519	6.40897	15.4948	0.402346	0.909123	0.19325	0.719846	no	OK
AT1G11070	Chr1:3690211-3693648	0.0509142	0	0.168951	0.0430193	0	0.134743	-0.243085	0	1	1	no	NOTEST
AT1G11080	Chr1:3694671-3698013	6.5228	3.2642	9.7814	3.40468	1.43805	5.37131	-0.937973	-1.70266	0.0196	0.230836	no	OK
AT1G11090	Chr1:3702607-3709302	17.2306	8.87975	25.5815	15.2694	7.52674	23.0121	-0.174326	-0.344534	0.6148	0.999108	no	OK
AT1G11100	Chr1:3702607-3709302	0.834855	0	1.79547	0.973181	0	1.9647	0.221181	0.199509	0.78745	0.999108	no	OK
AT1G11110	Chr1:3710207-3712503	1.38506	0.282253	2.48787	0.455269	0	0.989406	-1.60516	-1.56938	0.04125	0.345851	no	OK
AT1G11112	Chr1:3712998-3713735	7.42934	2.60011	12.2586	13.531	6.11261	20.9494	0.864964	1.41011	0.04485	0.361594	no	OK
AT1G11120	Chr1:3715183-3717320	103.249	58.1868	148.311	46.5272	24.7863	68.268	-1.14998	-2.49332	0.0006	0.0213951	yes	OK
AT1G11125	Chr1:3718782-3719711	15.2268	7.64438	22.8093	15.5659	7.84165	23.2901	0.031767	0.0626433	0.9264	0.999108	no	OK
AT1G11130	Chr1:3722856-3727450	38.5004	23.1787	53.8222	35.1389	21.4547	48.8231	-0.131806	-0.32816	0.63765	0.999108	no	OK
AT1G11145	Chr1:3727531-3728166	0	0	0	0	0	0	0	0	1	1	no	NOTEST
AT1G11150	Chr1:3728970-3731624	3.15808	1.44893	4.86724	2.51986	1.08563	3.9541	-0.325704	-0.574893	0.4073	0.921926	no	OK
AT1G11160	Chr1:3733138-3739842	3.26936	1.6647	4.87402	3.83082	2.01674	5.6449	0.228643	0.464747	0.5059	0.970617	no	OK
AT1G11170	Chr1:3740764-3744675	3.75871	1.57961	5.93781	2.18101	0.772375	3.58965	-0.785239	-1.25426	0.07935	0.485213	no	OK
AT1G11175	Chr1:3744857-3745655	13.7267	6.28738	21.166	11.2407	4.96592	17.5155	-0.288251	-0.513605	0.4535	0.947286	no	OK
AT1G11180	Chr1:3745773-3748521	9.8937	4.79329	14.9941	8.25544	3.79905	12.7118	-0.261165	-0.485044	0.48495	0.962561	no	OK
AT1G11185	Chr1:3749509-3750035	0.226098	0	0.655946	0.472098	0	1.31934	1.06214	0	1	1	no	NOTEST
AT1G11190	Chr1:3750065-3752780	1.11797	0.167064	2.06888	0.778266	0.0370515	1.51948	-0.522552	-0.567313	0.41195	0.924607	no	OK
AT1G11200	Chr1:3753364-3755641	23.3845	13.2091	33.56	26.2032	14.968	37.4383	0.164187	0.37259	0.5952	0.996358	no	OK
AT1G11210	Chr1:3755676-3756998	2.26124	0.645243	3.87723	2.09299	0.550626	3.63536	-0.111544	-0.150635	0.82755	0.999108	no	OK
AT1G11220	Chr1:3759861-3761165	15.4272	8.09331	22.7611	17.917	9.61547	26.2185	0.215852	0.45077	0.5218	0.976457	no	OK
AT1G11230	Chr1:3763267-3764483	0	0	0	0	0	0	0	0	1	1	no	NOTEST
AT1G11240	Chr1:3766753-3768294	129.884	77.9064	181.862	104.083	63.3071	144.859	-0.319493	-0.790878	0.26025	0.797034	no	OK
AT1G11250	Chr1:3768723-3769706	0.105014	0	0.334272	0.126308	0	0.394676	0.266361	0	1	1	no	NOTEST
AT1G11260	Chr1:3777327-3780337	38.82	23.2232	54.4168	35.4975	21.5541	49.441	-0.129081	-0.318471	0.6565	0.999108	no	OK
AT1G11265	Chr1:3780428-3786990	0.00376593	0	0.0560997	0.0038927	0	0.0491939	0.0477639	0	1	1	no	NOTEST
AT1G11270	Chr1:3780428-3786990	7.66138	3.65457	11.6682	3.56751	1.3707	5.76432	-1.10269	-1.89212	0.0091	0.143693	no	OK
AT1G11280	Chr1:3787333-3790876	20.3001	12.1031	28.4972	23.842	14.5365	33.1475	0.232015	0.572735	0.4123	0.92472	no	OK
AT1G11290	Chr1:3791453-3793883	3.94952	1.8878	6.01124	4.14396	2.00015	6.28777	0.0693349	0.130784	0.8514	0.999108	no	OK
AT1G11300	Chr1:3794237-3800719	5.22828	2.97488	7.48167	7.78668	4.59387	10.9795	0.574672	1.33919	0.0615	0.424868	no	OK
AT1G11310	Chr1:3800737-3804185	43.5594	26.5171	60.6018	44.9385	27.4199	62.4571	0.0449674	0.112869	0.87185	0.999108	no	OK
AT1G11320	Chr1:3807127-3808875	5.07064	2.21917	7.92211	7.07255	3.42938	10.7157	0.480063	0.872668	0.2091	0.741444	no	OK
AT1G11330	Chr1:3810092-3813607	15.0261	8.92741	21.1247	19.9546	12.0597	27.8495	0.409252	1.00095	0.15865	0.662921	no	OK
AT1G11340	Chr1:3814115-3817420	0.0174125	0	0.0736537	0.0680473	0	0.17861	1.96641	0	1	1	no	NOTEST
AT1G11350	Chr1:3817590-3820805	7.91095	4.38989	11.432	11.3903	6.61209	16.1685	0.525881	1.19196	0.08965	0.512707	no	OK
AT1G11360	Chr1:3821442-3823088	44.4184	26.8385	61.9983	42.1662	25.1869	59.1454	-0.075073	-0.184327	0.7917	0.999108	no	OK
AT1G11362	Chr1:3824509-3825196	0.0905146	0	0.341206	0.0618362	0	0.287735	-0.5497	0	1	1	no	NOTEST
AT1G11370	Chr1:3828097-3830945	0.19754	0	0.554509	0.0217883	0	0.161803	-3.18052	0	1	1	no	NOTEST
AT1G11380	Chr1:3832622-3834191	14.4668	7.13925	21.7943	16.2788	8.57187	23.9858	0.170254	0.340424	0.63435	0.999108	no	OK
AT1G11390	Chr1:3834458-3837629	9.87917	5.59598	14.1624	9.5903	5.4059	13.7747	-0.0428129	-0.096491	0.89045	0.999108	no	OK
AT1G11400	Chr1:3837820-3840207	50.3985	29.8275	70.9695	51.6725	30.8908	72.4542	0.0360157	0.0871323	0.9036	0.999108	no	OK
AT1G11410	Chr1:3841285-3844432	10.515	6.0574	14.9727	13.1049	7.70683	18.503	0.317656	0.745003	0.28505	0.821828	no	OK
AT1G11420	Chr1:3844580-3846872	6.19624	3.02629	9.36619	5.48048	2.61109	8.34988	-0.17709	-0.335373	0.63315	0.999108	no	OK
AT1G11430	Chr1:3847242-3849162	153.095	91.2825	214.908	142.16	86.7518	197.568	-0.106915	-0.264112	0.71255	0.999108	no	OK
AT1G11440	Chr1:3849359-3850662	19.4355	10.7658	28.1052	15.1298	8.19551	22.0641	-0.361305	-0.783152	0.25775	0.794448	no	OK
AT1G11450	Chr1:3853242-3855385	1.91749	0.265587	3.56939	4.9948	1.99173	7.99787	1.38121	1.82263	0.01305	0.180123	no	OK
AT1G11460	Chr1:3857004-3859268	0.286307	0	0.712255	0.127625	0	0.391329	-1.16565	0	1	1	no	NOTEST
AT1G11470	Chr1:3859661-3860604	0.134138	0	0.4168	0.137379	0	0.483434	0.0344433	0	1	1	no	NOTEST
AT1G11475	Chr1:3862398-3864030	129.81	73.3233	186.297	177.287	107.182	247.393	0.449688	1.06024	0.12685	0.598015	no	OK
AT1G11480	Chr1:3864152-3866969	47.8055	29.1078	66.5033	36.4217	22.2145	50.6289	-0.392379	-0.984727	0.15855	0.662862	no	OK
AT1G11482	Chr1:3867404-3868870	0.0633025	0	0.212056	0.127619	0	0.359174	1.01151	0	1	1	no	NOTEST
AT1G11490	Chr1:3868883-3870065	0.130154	0	0.412862	0.470967	0	1.02963	1.85541	0	1	1	no	NOTEST
AT1G11500	Chr1:3870832-3871570	0.509149	0	1.32062	0.562321	0	1.4561	0.143307	0.088261	0.90705	0.999108	no	OK
AT1G11510	Chr1:3871777-3872836	2.98319	0.849262	5.11712	0.69877	0	1.44699	-2.09397	-2.25426	0.0059	0.108807	no	OK
AT1G11520	Chr1:3873028-3873619	0	0	0	0	0	0	0	0	1	1	no	NOTEST
AT1G11530	Chr1:3874436-3877155	27.5083	13.1466	41.8701	41.3307	22.172	60.4894	0.587345	1.16623	0.09195	0.518274	no	OK
AT1G11540	Chr1:3874436-3877155	0.504701	0	1.64805	0.144103	0	0.821632	-1.80833	0	1	1	no	NOTEST
AT1G11545	Chr1:3878549-3880361	5.33539	2.12004	8.55074	8.56005	3.9551	13.165	0.682026	1.17041	0.09685	0.531053	no	OK
AT1G11550	Chr1:3881528-3881608	0	0	0	0	0	0	0	0	1	1	no	NOTEST
AT1G11560	Chr1:3881787-3882819	0	0	0	0.139149	0	0.406139	inf	0	1	1	no	NOTEST
AT1G11570	Chr1:3883279-3883956	2.11577	0	4.74475	2.32459	0	5.18759	0.135789	0.107597	0.88315	0.999108	no	OK
AT1G11572	Chr1:3884355-3884952	0	0	0	0.0380199	0	0.246748	inf	0	1	1	no	NOTEST
AT1G11580	Chr1:3888689-3890811	8.9005	4.73282	13.0682	12.7268	7.15496	18.2986	0.515908	1.11569	0.10695	0.555494	no	OK
AT1G11590	Chr1:3892579-3894677	0.0294144	0	0.121896	0	0	0	-inf	0	1	1	no	NOTEST
AT1G11592	Chr1:3895178-3896934	36.3088	20.5273	52.0902	21.37	11.6727	31.0673	-0.764733	-1.68716	0.01765	0.216203	no	OK
AT1G11593	Chr1:3898001-3898609	0	0	0	0	0	0	0	0	1	1	no	NOTEST
AT1G11595	Chr1:3898630-3899699	0	0	0	0	0	0	0	0	1	1	no	NOTEST
AT1G11600	Chr1:3902011-3903782	63.4089	38.6193	88.1986	75.33	45.7196	104.94	0.248539	0.621489	0.37705	0.9027	no	OK
AT1G11608	Chr1:3905578-3906818	0.112277	0	0.359675	0	0	0	-inf	0	1	1	no	NOTEST
AT1G11610	Chr1:3906861-3909338	0	0	0	0.0186691	0	0.120958	inf	0	1	1	no	NOTEST
AT1G11620	Chr1:3910832-3911924	1.04828	0.0552587	2.04131	0.460219	0	1.00983	-1.18764	-1.08009	0.16345	0.672104	no	OK
AT1G11630	Chr1:3912901-3914407	18.5541	10.4792	26.6291	15.6111	8.70614	22.516	-0.249171	-0.556668	0.4267	0.933446	no	OK
AT1G11640	Chr1:3914628-3914700	0	0	0	0	0	0	0	0	1	1	no	NOTEST
AT1G11650	Chr1:3914773-3918176	142.419	84.0872	200.751	142.448	84.105	200.79	0.000288956	0.000691571	0.9993	0.99948	no	OK
AT1G11655	Chr1:3919271-3919774	0	0	0	0.0528369	0	0.326969	inf	0	1	1	no	NOTEST
AT1G11660	Chr1:3920542-3924555	21.8218	13.1867	30.4569	22.4362	13.5519	31.3204	0.0400579	0.0991981	0.8887	0.999108	no	OK
AT1G11670	Chr1:3928161-3931576	21.2331	12.5095	29.9566	17.6937	10.3669	25.0204	-0.26308	-0.625224	0.3743	0.900602	no	OK
AT1G11680	Chr1:3938500-3940754	115.633	66.8755	164.39	89.7169	54.1677	125.266	-0.3661	-0.877129	0.20985	0.742079	no	OK
AT1G11684	Chr1:3941102-3941300	0	0	0	0	0	0	0	0	1	1	no	NOTEST
AT1G11690	Chr1:3941468-3942212	0.0269771	0	0.188485	0.0545414	0	0.222494	1.01562	0	1	1	no	NOTEST
AT1G11700	Chr1:3945736-3946613	37.9381	21.6572	54.219	37.2365	21.1389	53.334	-0.0269316	-0.0612913	0.93025	0.999108	no	OK
AT1G11710	Chr1:3948713-3951359	2.95198	1.32201	4.58195	3.77776	1.8199	5.73562	0.355848	0.651422	0.3533	0.884683	no	OK
AT1G11720	Chr1:3951552-3957044	13.3411	7.94755	18.7346	12.5918	7.48872	17.6948	-0.0833971	-0.201966	0.76465	0.999108	no	OK
AT1G11730	Chr1:3957472-3960113	6.89173	3.01485	10.7686	8.68345	4.06666	13.3002	0.333402	0.597121	0.39635	0.916534	no	OK
AT1G11735	Chr1:3961347-3961464	0	0	0	8.42892	6.68304	10.1748	inf	0	1	1	no	NOTEST
AT1G11740	Chr1:3963053-3966824	0.445623	0.0305426	0.860704	0.202686	0	0.44926	-1.13658	0	1	1	no	NOTEST
AT1G11750	Chr1:3967475-3971840	93.6582	46.7212	140.595	88.0415	48.7794	127.304	-0.0892218	-0.184378	0.7951	0.999108	no	OK
AT1G11755	Chr1:3967475-3971840	32.3272	0.592767	64.0616	23.5546	3.54595	43.5632	-0.45674	-0.487746	0.47425	0.9568	no	OK
AT1G11760	Chr1:3972031-3973286	31.7298	17.1112	46.3483	38.0271	21.6769	54.3774	0.261193	0.574579	0.40735	0.921926	no	OK
AT1G11765	Chr1:3973874-3974509	0.681946	0	1.66002	0	0	0	-inf	-nan	0.0009	0.0290851	yes	OK
AT1G11770	Chr1:3975678-3979195	0.173031	0	0.789735	0.0384725	0	0.336808	-2.16913	0	1	1	no	NOTEST
AT1G11780	Chr1:3975678-3979195	8.88475	4.67842	13.0911	9.67532	5.1886	14.162	0.122978	0.257253	0.7101	0.999108	no	OK
AT1G11785	Chr1:3979861-3980956	1.71928	0	3.72212	1.44873	0	3.21221	-0.247018	-0.203244	0.78055	0.999108	no	OK
AT1G11790	Chr1:3981247-3985215	20.7039	12.1032	29.3045	24.9511	14.7609	35.1413	0.269204	0.640625	0.3514	0.882827	no	OK
AT1G11800	Chr1:3985224-3987290	14.3602	8.02214	20.6982	18.2295	10.4716	25.9874	0.3442	0.778262	0.26995	0.806596	no	OK
AT1G11803	Chr1:3987754-3988030	0	0	0	0	0	0	0	0	1	1	no	NOTEST
AT1G11806	Chr1:3988345-3989398	0	0	0	0	0	0	0	0	1	1	no	NOTEST
AT1G11810	Chr1:3989762-3993598	0.0132165	0	0.417511	0.0127083	0	0.42546	-0.0565655	0	1	1	no	NOTEST
AT1G11820	Chr1:3989762-3993598	59.7621	35.8077	83.7165	65.5315	39.9361	91.1269	0.132958	0.329341	0.6388	0.999108	no	OK
AT1G11840	Chr1:3995168-3997907	347.703	188.141	507.265	433.769	228.006	639.531	0.319071	0.670182	0.3342	0.8693	no	OK
AT1G11850	Chr1:3999198-3999876	191.434	95.3834	287.485	275.446	125.438	425.455	0.524921	0.982709	0.13775	0.621491	no	OK
AT1G11860	Chr1:4001112-4003442	208.004	115.274	300.735	306.383	167.131	445.636	0.558724	1.21661	0.08635	0.504062	no	OK
AT1G11870	Chr1:4003845-4006739	19.6919	11.4611	27.9228	17.66	10.1427	25.1773	-0.157121	-0.365111	0.6049	0.999049	no	OK
AT1G11880	Chr1:4007704-4010433	6.32669	3.07601	9.57737	7.54948	3.83853	11.2604	0.254927	0.497006	0.48225	0.961307	no	OK
AT1G11890	Chr1:4010778-4014681	47.6451	27.5869	67.7033	51.0046	29.5404	72.4687	0.0982984	0.228927	0.74375	0.999108	no	OK
AT1G11900	Chr1:4010778-4014681	4.74764	0	10.7384	5.47582	0	13.3538	0.205864	0.149133	0.8281	0.999108	no	OK
AT1G11905	Chr1:4014846-4016540	20.5753	10.9896	30.161	23.8746	13.3463	34.403	0.214564	0.463681	0.5017	0.969368	no	OK
AT1G11910	Chr1:4016783-4020983	194.881	108.845	280.917	209.192	116.81	301.574	0.102236	0.226971	0.7446	0.999108	no	OK
AT1G11915	Chr1:4021824-4023292	1.05477	0.0868489	2.0227	1.64835	0.364298	2.93239	0.644086	0.741781	0.29865	0.836309	no	OK
AT1G11920	Chr1:4023666-4025097	4.47511	1.64361	7.30662	1.71435	0.291541	3.13715	-1.38426	-1.83879	0.0142	0.189759	no	OK
AT1G11925	Chr1:4025929-4026732	0.21954	0	0.615601	0.267682	0	0.673233	0.286034	0	1	1	no	NOTEST
AT1G11930	Chr1:4028691-4030584	69.5728	41.8972	97.2483	89.7617	54.6827	124.841	0.367578	0.913796	0.1914	0.717271	no	OK
AT1G11940	Chr1:4031573-4034078	19.6595	11.1785	28.1405	19.0217	10.8304	27.213	-0.0475853	-0.108224	0.87915	0.999108	no	OK
AT1G11950	Chr1:4034586-4038758	7.12283	3.91532	10.3303	9.42846	5.42446	13.4325	0.404571	0.906103	0.19855	0.728064	no	OK
AT1G11960	Chr1:4039710-4043880	10.1255	5.73495	14.516	7.47778	4.12075	10.8348	-0.437306	-0.971301	0.16425	0.673151	no	OK
AT1G11970	Chr1:4044369-4044669	0.132759	0	0.63858	0	0	0	-inf	0	1	1	no	NOTEST
AT1G11980	Chr1:4045618-4045855	1.43517	0	2.87298	1.97031	0	6.0356	0.457203	0.276337	0.77275	0.999108	no	OK
AT1G11990	Chr1:4046245-4049060	0.0370415	0	0.127894	0.116486	0	0.306102	1.65294	0	1	1	no	NOTEST
AT1G12000	Chr1:4049895-4053835	75.7946	45.6889	105.9	84.3099	50.7535	117.866	0.153607	0.378702	0.5884	0.995204	no	OK
AT1G12010	Chr1:4056206-4057933	3.04235	0.989511	5.09519	1.49925	0.327843	2.67066	-1.02094	-1.37096	0.0522	0.389136	no	OK
AT1G12013	Chr1:4058286-4058416	0	0	0	0	0	0	0	0	1	1	no	NOTEST
AT1G12015	Chr1:4058486-4058576	0	0	0	0	0	0	0	0	1	1	no	NOTEST
AT1G12020	Chr1:4062461-4063337	14.7006	7.18883	22.2125	19.8576	10.3303	29.385	0.433814	0.857999	0.2262	0.765178	no	OK
AT1G12030	Chr1:4064666-4066341	0.716305	0	1.49471	0.166998	0	0.469534	-2.10075	-1.37855	0.07935	0.485213	no	OK
AT1G12040	Chr1:4070123-4072567	0.056945	0	0.160955	0	0	0	-inf	0	1	1	no	NOTEST
AT1G12050	Chr1:4072751-4076207	45.6233	27.7293	63.5173	54.4786	33.2134	75.7438	0.25592	0.64115	0.3597	0.89005	no	OK
AT1G12060	Chr1:4076333-4076981	11.2524	4.53257	17.9722	11.0192	4.41989	17.6185	-0.0302098	-0.0495174	0.94445	0.999108	no	OK
AT1G12064	Chr1:4077497-4078095	0	0	0	0.114597	0	0.510371	inf	0	1	1	no	NOTEST
AT1G12070	Chr1:4078912-4080106	0.0622823	0	0.244217	0.2557	0	0.722724	2.03756	0	1	1	no	NOTEST
AT1G12080	Chr1:4084161-4085045	276.147	163.083	389.211	118.168	70.9978	165.339	-1.22459	-2.96884	5e-05	0.00289789	yes	OK
AT1G12090	Chr1:4089846-4090725	414.198	227.462	600.934	277.599	165.705	389.493	-0.577318	-1.3234	0.0601	0.419836	no	OK
AT1G12100	Chr1:4095245-4095845	2.69702	0	5.75576	3.16462	0	6.57948	0.230666	0.204268	0.7778	0.999108	no	OK
AT1G12110	Chr1:4105232-4109545	2.93772	1.2348	4.64064	3.82773	1.7135	5.94196	0.381791	0.661022	0.348	0.879854	no	OK
AT1G12120	Chr1:4114770-4117594	44.0815	26.8681	61.2949	44.348	27.011	61.685	0.00869559	0.0218165	0.97515	0.999108	no	OK
AT1G12130	Chr1:4118593-4120871	0.0240455	0	0.103069	0.0345351	0	0.148431	0.522294	0	1	1	no	NOTEST
AT1G12140	Chr1:4121368-4125648	11.3734	5.95944	16.7874	12.3567	6.42985	18.2836	0.119634	0.245422	0.7246	0.999108	no	OK
AT1G12150	Chr1:4121368-4125648	1.03317	0	2.65091	1.41021	0	3.78502	0.448834	0.27059	0.70455	0.999108	no	OK
AT1G12160	Chr1:4126065-4128310	2.16696	0.708178	3.62574	1.90428	0.600435	3.20813	-0.186423	-0.269148	0.7039	0.999108	no	OK
AT1G12170	Chr1:4128606-4129701	0	0	0	0	0	0	0	0	1	1	no	NOTEST
AT1G12180	Chr1:4130420-4131137	0	0	0	0.333188	0	0.941921	inf	0	1	1	no	NOTEST
AT1G12190	Chr1:4132966-4134094	0	0	0	0	0	0	0	0	1	1	no	NOTEST
AT1G12200	Chr1:4137532-4140028	11.774	6.41703	17.1309	8.32905	4.25262	12.4055	-0.499376	-1.03598	0.13545	0.61766	no	OK
AT1G12210	Chr1:4140947-4143605	3.75238	1.77351	5.73126	3.12953	1.4437	4.81536	-0.261862	-0.481548	0.49275	0.965004	no	OK
AT1G12211	Chr1:4143865-4144114	0	0	0	0	0	0	0	0	1	1	no	NOTEST
AT1G12220	Chr1:4144571-4147911	2.30216	0.977924	3.6264	2.50849	1.12665	3.89033	0.123831	0.215541	0.7619	0.999108	no	OK
AT1G12230	Chr1:4147961-4151056	94.7948	56.6081	132.981	68.886	41.8752	95.8968	-0.460597	-1.13583	0.1073	0.556142	no	OK
AT1G12240	Chr1:4153651-4157644	50.6308	30.6711	70.5904	49.9539	30.4599	69.448	-0.0194158	-0.0485231	0.94425	0.999108	no	OK
AT1G12244	Chr1:4157653-4159046	19.4236	10.3356	28.5116	23.3365	12.7969	33.8761	0.264774	0.564439	0.42235	0.931332	no	OK
AT1G12250	Chr1:4159264-4161455	33.1165	18.9319	47.3011	43.296	25.5694	61.0226	0.386682	0.904688	0.1956	0.723435	no	OK
AT1G12260	Chr1:4162831-4165852	1.04696	0.235002	1.85892	1.23944	0.332473	2.1464	0.243476	0.316553	0.6443	0.999108	no	OK
AT1G12270	Chr1:4172074-4174775	57.4849	34.979	79.9908	57.4051	35.0564	79.7539	-0.00200354	-0.00503052	0.9943	0.999393	no	OK
AT1G12280	Chr1:4174874-4177559	2.08475	0.839733	3.32976	3.8482	1.86913	5.82727	0.884311	1.55549	0.02975	0.292175	no	OK
AT1G12290	Chr1:4178358-4182593	1.47436	0.552605	2.39612	1.51884	0.587448	2.45024	0.0428796	0.0678788	0.9247	0.999108	no	OK
AT1G12294	Chr1:4178358-4182593	0	0	0	0	0	0	0	0	1	1	no	NOTEST
AT1G12300	Chr1:4183065-4186124	4.48594	2.32747	6.64442	4.23133	2.16841	6.29426	-0.0842988	-0.170606	0.8109	0.999108	no	OK
AT1G12310	Chr1:4187164-4188056	138.663	84.5127	192.813	142.007	86.2424	197.773	0.0343849	0.0860716	0.90405	0.999108	no	OK
AT1G12320	Chr1:4189354-4190342	8.89437	3.57094	14.2178	11.1009	4.98689	17.215	0.319718	0.544923	0.4422	0.940953	no	OK
AT1G12330	Chr1:4194657-4196749	101.593	58.3825	144.803	77.2573	46.9959	107.519	-0.395051	-0.947156	0.16985	0.681797	no	OK
AT1G12340	Chr1:4197395-4198310	2.75741	0.443492	5.07133	3.12876	0.570129	5.68739	0.182278	0.215656	0.76845	0.999108	no	OK
AT1G12350	Chr1:4198412-4200802	16.124	8.62849	23.6195	23.813	13.6681	33.9578	0.562536	1.23676	0.0769	0.477482	no	OK
AT1G12360	Chr1:4200875-4208951	42.38	23.5161	61.2439	37.5141	20.8709	54.1573	-0.175952	-0.38813	0.58025	0.993345	no	OK
AT1G12370	Chr1:4200875-4208951	14.9526	0.966737	28.9385	14.5865	1.21706	27.9559	-0.0357625	-0.0378579	0.9549	0.999108	no	OK
AT1G12380	Chr1:4214261-4217132	20.7068	12.5326	28.881	18.2084	10.9238	25.493	-0.185501	-0.457546	0.51745	0.974333	no	OK
AT1G12390	Chr1:4220099-4221774	37.5691	21.3639	53.7744	47.699	28.1302	67.2679	0.344413	0.80206	0.25235	0.788115	no	OK
AT1G12400	Chr1:4221862-4222837	19.5409	9.00831	30.0734	24.5841	12.0101	37.1582	0.331235	0.617979	0.37005	0.897781	no	OK
AT1G12410	Chr1:4223029-4225124	97.8334	59.3073	136.359	133.826	81.5359	186.115	0.451956	1.12943	0.11035	0.562968	no	OK
AT1G12411	Chr1:4225320-4225482	0	0	0	0	0	0	0	0	1	1	no	NOTEST
AT1G12420	Chr1:4226361-4229138	18.1754	10.6098	25.7409	19.0581	11.1774	26.9388	0.0684209	0.16166	0.8167	0.999108	no	OK
AT1G12423	Chr1:4231026-4231146	0	0	0	0	0	0	0	0	1	1	no	NOTEST
AT1G12430	Chr1:4233872-4238764	31.3148	19.1486	43.481	36.7859	22.2935	51.2784	0.232311	0.582045	0.4109	0.924032	no	OK
AT1G12440	Chr1:4241591-4243008	142.038	83.2054	200.87	153.63	92.8332	214.427	0.113187	0.273906	0.6868	0.999108	no	OK
AT1G12450	Chr1:4244307-4245993	14.8621	7.97787	21.7464	14.8299	7.98478	21.675	-0.00313459	-0.00664524	0.9915	0.999393	no	OK
AT1G12451	Chr1:4246108-4246291	0	0	0	0	0	0	0	0	1	1	no	NOTEST
AT1G12460	Chr1:4247248-4250630	10.2541	5.85638	14.6518	16.8356	10.0618	23.6095	0.71532	1.68628	0.01705	0.21137	no	OK
AT1G12470	Chr1:4251031-4259300	20.7808	12.5161	29.0456	21.4497	12.9606	29.9388	0.0457022	0.11292	0.86935	0.999108	no	OK
AT1G12480	Chr1:4251031-4259300	0.91017	0	3.22497	1.00387	0	3.48179	0.14137	0.0552968	0.7713	0.999108	no	OK
AT1G12490	Chr1:4260782-4261869	0.136106	0	0.430348	0.0848014	0	0.261159	-0.682569	0	1	1	no	NOTEST
AT1G12500	Chr1:4263149-4265044	45.0845	24.7105	65.4584	23.3992	13.7246	33.0738	-0.946171	-2.14148	0.00355	0.0775659	no	OK
AT1G12510	Chr1:4266987-4267061	0	0	0	0	0	0	0	0	1	1	no	NOTEST
AT1G12520	Chr1:4267105-4268926	89.535	54.5257	124.544	77.6297	47.1364	108.123	-0.205843	-0.514862	0.45995	0.949798	no	OK
AT1G12530	Chr1:4268985-4270787	51.665	29.1189	74.2111	39.8987	22.3798	57.4176	-0.372847	-0.83494	0.24085	0.777369	no	OK
AT1G12540	Chr1:4272959-4274206	0.0913885	0	0.294319	0.182673	0	0.482855	0.999176	0	1	1	no	NOTEST
AT1G12550	Chr1:4274593-4275981	16.1242	8.62426	23.6242	12.3087	6.25478	18.3626	-0.389551	-0.797745	0.2573	0.793929	no	OK
AT1G12560	Chr1:4276518-4277899	0	0	0	0	0	0	0	0	1	1	no	NOTEST
AT1G12570	Chr1:4277992-4280862	92.3719	55.0111	129.733	58.2857	35.4736	81.0979	-0.664312	-1.63627	0.02005	0.233948	no	OK
AT1G12580	Chr1:4282898-4285829	28.4399	17.1593	39.7205	23.4988	14.0164	32.9812	-0.275333	-0.674572	0.3318	0.867432	no	OK
AT1G12590	Chr1:4285886-4285958	0	0	0	0	0	0	0	0	1	1	no	NOTEST
AT1G12600	Chr1:4286203-4288878	2.28276	0.64759	3.91793	1.83723	0.433915	3.24055	-0.313246	-0.414698	0.5574	0.987823	no	OK
AT1G12610	Chr1:4289943-4291017	0.0501575	0	0.200933	0.114898	0	0.359879	1.19582	0	1	1	no	NOTEST
AT1G12620	Chr1:4294593-4297084	4.82418	2.31812	7.33023	7.00332	3.74688	10.2598	0.537755	1.06928	0.12205	0.588144	no	OK
AT1G12630	Chr1:4298888-4299475	0.579248	0	1.44634	0.238005	0	0.737382	-1.28319	-0.690177	0.3864	0.909389	no	OK
AT1G12640	Chr1:4303311-4305798	17.2103	9.70417	24.7164	22.119	13.0239	31.2141	0.362013	0.837247	0.2339	0.774709	no	OK
AT1G12650	Chr1:4305932-4308005	53.6983	32.569	74.8276	52.4098	31.4979	73.3217	-0.0350407	-0.0866841	0.9021	0.999108	no	OK
AT1G12660	Chr1:4308942-4309583	0	0	0	0	0	0	0	0	1	1	no	NOTEST
AT1G12663	Chr1:4310968-4311457	0	0	0	0	0	0	0	0	1	1	no	NOTEST
AT1G12665	Chr1:4312330-4312935	0	0	0	0	0	0	0	0	1	1	no	NOTEST
AT1G12667	Chr1:4313857-4314204	0	0	0	0	0	0	0	0	1	1	no	NOTEST
AT1G12669	Chr1:4315465-4315987	0	0	0	0	0	0	0	0	1	1	no	NOTEST
AT1G12670	Chr1:4316700-4317005	0.383574	0	1.0832	0.32169	0	0.855473	-0.253835	0	1	1	no	NOTEST
AT1G12672	Chr1:4318308-4319090	0	0	0	0	0	0	0	0	1	1	no	NOTEST
AT1G12680	Chr1:4319885-4322945	20.4137	11.9445	28.8828	20.6362	12.1579	29.1145	0.0156445	0.0371443	0.955	0.999108	no	OK
AT1G12700	Chr1:4323555-4326333	3.43524	1.59572	5.27476	3.69842	1.73044	5.6664	0.106499	0.19557	0.7805	0.999108	no	OK
AT1G12710	Chr1:4326738-4328481	10.2695	5.04085	15.4981	12.9326	6.78124	19.0841	0.332655	0.661864	0.3532	0.884576	no	OK
AT1G12720	Chr1:4331061-4333220	0	0	0	0.00700043	0	0.0579597	inf	0	1	1	no	NOTEST
AT1G12725	Chr1:4333382-4334033	0	0	0	0	0	0	0	0	1	1	no	NOTEST
AT1G12725.1	Chr1:4333382-4334033	0	0	0	0	0	0	0	0	1	1	no	NOTEST
AT1G12730	Chr1:4334614-4337844	10.3151	5.53146	15.0987	9.81568	5.21848	14.4129	-0.0715964	-0.150588	0.83	0.999108	no	OK
AT1G12740	Chr1:4342281-4344857	0.178004	0	0.424965	0.170033	0	0.40356	-0.0660911	0	1	1	no	NOTEST
AT1G12750	Chr1:4344984-4348328	18.0656	10.2776	25.8537	23.1003	13.3474	32.8531	0.354662	0.814824	0.25815	0.794684	no	OK
AT1G12760	Chr1:4348497-4350867	24.0822	14.2262	33.9382	29.2079	17.5206	40.8951	0.278389	0.67426	0.3419	0.87515	no	OK
AT1G12770	Chr1:4351063-4353685	27.8151	16.6732	38.9569	28.5054	17.1975	39.8132	0.0353665	0.0869676	0.89845	0.999108	no	OK
AT1G12775	Chr1:4353905-4358328	4.10975	0	8.59757	4.47341	0	9.36199	0.122327	0.109769	0.8731	0.999108	no	OK
AT1G12780	Chr1:4353905-4358328	36.3663	20.3965	52.3362	38.139	21.7617	54.5163	0.0686638	0.15498	0.82545	0.999108	no	OK
AT1G12790	Chr1:4359150-4361272	9.42193	4.40673	14.4371	8.38675	3.91472	12.8588	-0.167911	-0.30895	0.66185	0.999108	no	OK
AT1G12800	Chr1:4361550-4365331	55.9452	33.8182	78.0722	55.4612	33.6222	77.3003	-0.0125345	-0.0311346	0.96445	0.999108	no	OK
AT1G12805	Chr1:4366596-4367119	10.1249	3.18557	17.0641	11.9149	4.23852	19.5914	0.23487	0.346144	0.6071	0.999108	no	OK
AT1G12810	Chr1:4367255-4371293	99.1188	16.7129	181.525	56.1123	12.0994	100.125	-0.820842	-0.995567	0.178	0.695867	no	OK
AT1G12820	Chr1:4367255-4371293	40.194	14.3274	66.0606	41.8725	22.793	60.952	0.0590239	0.103769	0.8769	0.999108	no	OK
AT1G12830	Chr1:4374249-4375170	84.791	51.4206	118.161	79.5204	47.8501	111.191	-0.0925874	-0.229237	0.743	0.999108	no	OK
AT1G12840	Chr1:4375514-4378514	80.324	48.2448	112.403	116.186	70.1794	162.193	0.532535	1.31268	0.06495	0.436952	no	OK
AT1G12845	Chr1:4378938-4379516	29.503	14.5703	44.4357	50.8477	28.0546	73.6408	0.785319	1.61023	0.0233	0.253694	no	OK
AT1G12850	Chr1:4379706-4381612	53.9838	32.0986	75.869	46.819	28.4943	65.1437	-0.205432	-0.505385	0.47775	0.959047	no	OK
AT1G12855	Chr1:4382159-4383611	0.207923	0	0.514378	0.138027	0	0.361947	-0.591097	0	1	1	no	NOTEST
AT1G12860	Chr1:4384352-4386610	39.5805	23.777	55.3841	41.5869	25.3134	57.8604	0.0713377	0.176895	0.80525	0.999108	no	OK
AT1G12870	Chr1:4387128-4389110	0.330058	0	0.755441	0.0554043	0	0.198633	-2.57465	0	1	1	no	NOTEST
AT1G12880	Chr1:4389750-4391151	24.633	13.5208	35.7452	31.2125	17.7619	44.6631	0.341531	0.758918	0.28315	0.819182	no	OK
AT1G12890	Chr1:4391733-4392393	1.09116	0	2.37502	2.8255	0.449859	5.20113	1.37264	1.31584	0.0729	0.464947	no	OK
AT1G12900	Chr1:4392449-4394400	305.89	159.429	452.35	418.84	216.142	621.538	0.453388	0.923252	0.1931	0.719622	no	OK
AT1G12910	Chr1:4394896-4396291	37.9686	22.3049	53.6322	40.9683	24.4582	57.4785	0.109704	0.263706	0.70345	0.999108	no	OK
AT1G12920	Chr1:4396347-4398193	85.1968	51.7778	118.616	83.4296	50.7298	116.129	-0.0302399	-0.0756003	0.9078	0.999108	no	OK
AT1G12930	Chr1:4398374-4405605	14.8526	8.89225	20.813	15.6322	9.3647	21.8997	0.073802	0.180358	0.79965	0.999108	no	OK
AT1G12935.1	Chr1:4406317-4406746	0	0	0	0	0	0	0	0	1	1	no	NOTEST
AT1G12938	Chr1:4412886-4413057	0	0	0	0	0	0	0	0	1	1	no	NOTEST
AT1G12940	Chr1:4416404-4418590	0.156873	0	0.390525	0.230499	0	0.516964	0.55517	0	1	1	no	NOTEST
AT1G12950	Chr1:4419769-4422638	1.09398	0.236151	1.9518	0.954878	0.200856	1.7089	-0.196193	-0.244402	0.7198	0.999108	no	OK
AT1G12960	Chr1:4422706-4423155	0	0	0	0	0	0	0	0	1	1	no	NOTEST
AT1G12970	Chr1:4423639-4425789	11.1923	6.02018	16.3644	10.7358	5.73366	15.7379	-0.0600795	-0.126918	0.8529	0.999108	no	OK
AT1G12980	Chr1:4429717-4430965	0.30478	0	0.707005	0.418622	0	0.91624	0.457877	0	1	1	no	NOTEST
AT1G12990	Chr1:4433639-4436075	11.9768	6.74229	17.2114	12.8463	7.30816	18.3845	0.10111	0.228325	0.7415	0.999108	no	OK
AT1G13000	Chr1:4436104-4439476	12.1428	6.67079	17.6148	13.2832	7.36125	19.2052	0.129505	0.283217	0.6923	0.999108	no	OK
AT1G13010	Chr1:4440213-4440286	0	0	0	0	0	0	0	0	1	1	no	NOTEST
AT1G13020	Chr1:4440543-4443684	34.2823	20.5639	48.0008	37.948	23.0245	52.8715	0.146558	0.362126	0.6025	0.998424	no	OK
AT1G13030	Chr1:4444042-4447406	23.3699	14.0119	32.728	20.2549	12.0397	28.47	-0.206386	-0.501993	0.4733	0.956565	no	OK
AT1G13040	Chr1:4447646-4449200	6.63688	3.11256	10.1612	5.37301	2.40895	8.33708	-0.304773	-0.551784	0.439	0.939931	no	OK
AT1G13050	Chr1:4450237-4451742	12.3601	6.1267	18.5935	6.50767	2.86282	10.1525	-0.925478	-1.7023	0.0191	0.226764	no	OK
AT1G13060	Chr1:4452211-4454876	112.045	67.4659	156.623	163.074	97.8454	228.302	0.541451	1.33046	0.05725	0.409189	no	OK
AT1G13070	Chr1:4455476-4457099	0.0409631	0	0.140782	0.0203121	0	0.0945647	-1.01199	0	1	1	no	NOTEST
AT1G13080	Chr1:4459165-4460940	12.359	6.74593	17.972	12.4416	6.71745	18.1657	0.00960884	0.0206048	0.9762	0.999108	no	OK
AT1G13090	Chr1:4461805-4463543	29.7704	17.5435	41.9973	35.716	21.5637	49.8682	0.262693	0.638118	0.3617	0.89134	no	OK
AT1G13100	Chr1:4463923-4465538	0.57487	0	1.16285	0.62229	0.0225457	1.22203	0.114349	0.1128	0.8697	0.999108	no	OK
AT1G13110	Chr1:4467219-4469033	2.1214	0.695833	3.54696	3.96828	1.70705	6.22952	0.903501	1.42159	0.04935	0.378166	no	OK
AT1G13120	Chr1:4469180-4473213	22.6463	13.5588	31.7337	25.7616	15.6071	35.9161	0.18595	0.458286	0.50875	0.971615	no	OK
AT1G13130	Chr1:4474719-4477941	1.00451	0.206531	1.80249	0.632662	0.049002	1.21632	-0.666985	-0.759494	0.26935	0.806169	no	OK
AT1G13140	Chr1:4478490-4480327	57.3427	34.9233	79.762	24.2544	14.3661	34.1427	-1.24136	-3.04657	5e-05	0.00289789	yes	OK
AT1G13145	Chr1:4480859-4481334	5.03567	1.50272	8.56862	8.26586	1.87641	14.6553	0.714981	0.949486	0.2407	0.777369	no	OK
AT1G13150	Chr1:4481874-4483696	10.9767	6.0128	15.9405	4.89371	2.25832	7.5291	-1.16544	-2.29751	0.0009	0.0290851	yes	OK
AT1G13160	Chr1:4484583-4492587	24.3546	9.54371	39.1654	26.9438	11.4677	42.4198	0.145758	0.241557	0.7303	0.999108	no	OK
AT1G13170	Chr1:4484583-4492587	21.9145	8.83351	34.9954	26.8087	12.2606	41.3569	0.29082	0.499759	0.47375	0.956722	no	OK
AT1G13180	Chr1:4495027-4498469	12.0504	6.72984	17.371	13.7772	7.84327	19.7111	0.193196	0.434213	0.5386	0.98213	no	OK
AT1G13190	Chr1:4498880-4503591	45.749	26.4561	65.0419	37.0748	21.3921	52.7576	-0.303301	-0.703936	0.31105	0.848449	no	OK
AT1G13195	Chr1:4498880-4503591	10.3936	0	26.5073	12.6813	0	25.8678	0.287012	0.213138	0.74825	0.999108	no	OK
AT1G13200	Chr1:4507220-4508528	0.235372	0	0.582335	0.0388992	0	0.134827	-2.59713	0	1	1	no	NOTEST
AT1G13210	Chr1:4508962-4513938	7.68176	4.48401	10.8795	8.42553	4.95241	11.8987	0.133331	0.315506	0.6522	0.999108	no	OK
AT1G13220	Chr1:4515605-4520284	29.0884	16.0418	42.1351	30.6666	17.5114	43.8219	0.076226	0.170264	0.809	0.999108	no	OK
AT1G13230	Chr1:4520630-4522544	3.23662	1.17726	5.29597	5.15111	2.24402	8.05819	0.670395	1.09274	0.1226	0.589184	no	OK
AT1G13240	Chr1:4522708-4522782	0	0	0	0	0	0	0	0	1	1	no	NOTEST
AT1G13245	Chr1:4525485-4526064	33.6291	16.864	50.3942	21.5152	9.84966	33.1807	-0.644356	-1.21277	0.0816	0.490721	no	OK
AT1G13250	Chr1:4528622-4530063	51.9614	29.9595	73.9632	34.5581	20.3381	48.7781	-0.588416	-1.38157	0.05265	0.39065	no	OK
AT1G13260	Chr1:4542167-4543742	5.73451	2.6525	8.81652	4.52953	1.93112	7.12795	-0.340307	-0.600142	0.3963	0.916534	no	OK
AT1G13270	Chr1:4544952-4547312	33.654	19.7463	47.5617	51.712	31.3442	72.0798	0.619722	1.50488	0.0302	0.293929	no	OK
AT1G13280	Chr1:4547453-4548875	121.052	73.0948	169.009	134.938	81.5219	188.354	0.156668	0.387805	0.5763	0.992369	no	OK
AT1G13290	Chr1:4550152-4551620	7.06111	3.16295	10.9593	3.35778	1.09607	5.6195	-1.07239	-1.70701	0.0202	0.234811	no	OK
AT1G13300	Chr1:4556891-4558708	0.0422264	0	0.171328	0.0987715	0	0.30414	1.22595	0	1	1	no	NOTEST
AT1G13310	Chr1:4561067-4563061	0.0725574	0	0.236796	0.0596921	0	0.18406	-0.281583	0	1	1	no	NOTEST
AT1G13320	Chr1:4563470-4567807	50.5593	30.6067	70.512	48.4331	29.5133	67.3529	-0.0619832	-0.154745	0.82565	0.999108	no	OK
AT1G13330	Chr1:4567934-4571118	10.1975	4.56629	15.8287	12.0881	5.67589	18.5003	0.245373	0.444235	0.5253	0.97802	no	OK
AT1G13340	Chr1:4567934-4571118	0.597306	0	1.77519	0.764046	0	2.24635	0.355189	0.177996	0.80105	0.999108	no	OK
AT1G13350	Chr1:4572418-4576632	43.6261	26.4949	60.7574	31.5173	19.1753	43.8593	-0.469048	-1.17251	0.0964	0.529951	no	OK
AT1G13360	Chr1:4576872-4577967	82.8077	48.8827	116.733	99.1597	59.7175	138.602	0.259989	0.631196	0.36035	0.890523	no	OK
AT1G13370	Chr1:4587779-4588613	2.40139	0.028633	4.77414	0.844	0	1.91978	-1.50855	-1.29673	0.06825	0.448688	no	OK
AT1G13380	Chr1:4589070-4590423	175.273	96.8296	253.716	85.6252	51.2606	119.99	-1.0335	-2.38334	0.001	0.0315567	yes	OK
AT1G13390	Chr1:4592480-4594391	50.7523	24.3898	77.1147	43.3729	23.981	62.7648	-0.226677	-0.458511	0.51155	0.972329	no	OK
AT1G13400	Chr1:4597626-4598911	5.80129	1.95817	9.64441	2.00136	0.262579	3.74015	-1.53539	-1.9482	0.0085	0.137671	no	OK
AT1G13410	Chr1:4601260-4603298	3.14848	1.25908	5.03788	3.46603	1.46062	5.47145	0.13863	0.230545	0.7409	0.999108	no	OK
AT1G13420	Chr1:4604840-4606053	1.96018	0.510296	3.41006	1.37558	0.232941	2.51822	-0.510941	-0.636829	0.3598	0.89005	no	OK
AT1G13430	Chr1:4606499-4607747	0	0	0	0.0134252	0	0.105823	inf	0	1	1	no	NOTEST
AT1G13440	Chr1:4608195-4610647	409.564	211.3	607.827	522.405	262.045	782.765	0.351081	0.700505	0.3203	0.856831	no	OK
AT1G13448	Chr1:4612242-4615353	0.788902	0	3.59656	1.13589	0	5.56026	0.525905	0.138181	0.8243	0.999108	no	OK
AT1G13450	Chr1:4612242-4615353	30.2773	18.0119	42.5427	27.9018	16.51	39.2936	-0.117876	-0.284118	0.6846	0.999108	no	OK
AT1G13460	Chr1:4615812-4618329	8.9822	4.73836	13.226	9.51654	5.12442	13.9087	0.0833676	0.174982	0.79645	0.999108	no	OK
AT1G13470	Chr1:4620227-4621580	0.510771	0	1.09212	2.02587	0.501332	3.5504	1.98779	2.01961	0.014	0.187859	no	OK
AT1G13480	Chr1:4622633-4624070	0	0	0	0	0	0	0	0	1	1	no	NOTEST
AT1G13485	Chr1:4624170-4624344	0	0	0	0	0	0	0	0	1	1	no	NOTEST
AT1G13490	Chr1:4624714-4626064	0	0	0	0	0	0	0	0	1	1	no	NOTEST
AT1G13500	Chr1:4627788-4629169	0	0	0	0.046985	0	0.18512	inf	0	1	1	no	NOTEST
AT1G13510	Chr1:4629202-4630821	0	0	0	0.0104305	0	0.0840898	inf	0	1	1	no	NOTEST
AT1G13520	Chr1:4631777-4633248	0.0136645	0	0.102524	0.136245	0	0.359004	3.3177	0	1	1	no	NOTEST
AT1G13530	Chr1:4633739-4635129	0.0457311	0	0.184501	0.0618963	0	0.219462	0.436679	0	1	1	no	NOTEST
AT1G13540	Chr1:4635462-4636805	0.0415413	0	0.168736	0.0409657	0	0.141947	-0.0201319	0	1	1	no	NOTEST
AT1G13550	Chr1:4636983-4638330	0.202951	0	0.507345	0.0947242	0	0.293583	-1.09933	0	1	1	no	NOTEST
AT1G13560	Chr1:4638513-4642104	84.7379	50.5728	118.903	75.8863	46.2563	105.516	-0.159168	-0.39314	0.57015	0.991268	no	OK
AT1G13570	Chr1:4642345-4644422	29.3203	17.4859	41.1548	26.097	15.3987	36.7954	-0.168015	-0.404865	0.5706	0.991268	no	OK
AT1G13580	Chr1:4644520-4647007	16.7628	9.03049	24.4952	22.5743	12.9751	32.1735	0.429415	0.948871	0.17625	0.692491	no	OK
AT1G13590	Chr1:4647948-4648740	0	0	0	0	0	0	0	0	1	1	no	NOTEST
AT1G13600	Chr1:4650786-4651469	7.86362	2.81167	12.9156	8.51255	3.19623	13.8289	0.114397	0.177	0.8016	0.999108	no	OK
AT1G13605	Chr1:4658537-4659106	0	0	0	0.509114	0	1.44158	inf	-nan	0.0106	0.158078	no	OK
AT1G13607	Chr1:4660777-4661218	0	0	0	0	0	0	0	0	1	1	no	NOTEST
AT1G13608	Chr1:4661681-4662029	0	0	0	0	0	0	0	0	1	1	no	NOTEST
AT1G13609	Chr1:4662720-4663219	0	0	0	0	0	0	0	0	1	1	no	NOTEST
AT1G13610	Chr1:4663830-4666031	0.131418	0	0.376685	0.0136728	0	0.137403	-3.26479	0	1	1	no	NOTEST
AT1G13620	Chr1:4668442-4669471	0	0	0	0	0	0	0	0	1	1	no	NOTEST
AT1G13630	Chr1:4669783-4672957	2.47167	1.07144	3.8719	2.97106	1.31022	4.6319	0.265492	0.462444	0.5109	0.972329	no	OK
AT1G13635	Chr1:4674151-4676170	0.16968	0	0.482633	0.384959	0	0.910437	1.18189	0	1	1	no	NOTEST
AT1G13640	Chr1:4677026-4679812	22.2777	12.9319	31.6235	22.5854	13.6387	31.5321	0.0197939	0.0475581	0.94715	0.999108	no	OK
AT1G13650	Chr1:4680431-4682196	2.73045	0.85094	4.60996	3.74889	1.34564	6.15214	0.457326	0.674005	0.33835	0.872509	no	OK
AT1G13660	Chr1:4683170-4685640	0.0128185	0	0.0565522	0.0132411	0	0.0569406	0.0467914	0	1	1	no	NOTEST
AT1G13670	Chr1:4688155-4688966	5.40566	1.73246	9.07887	4.13351	1.18978	7.07725	-0.387104	-0.545182	0.44445	0.941903	no	OK
AT1G13680	Chr1:4690408-4692841	2.49515	0.690303	4.3	2.7334	0.795509	4.67129	0.131568	0.180079	0.7953	0.999108	no	OK
AT1G13690	Chr1:4693288-4696023	51.5152	25.277	77.7533	70.2577	36.4698	104.046	0.447659	0.885927	0.217	0.751313	no	OK
AT1G13700	Chr1:4693288-4696023	16.3917	2.90132	29.882	18.0719	1.1149	35.0289	0.140784	0.156373	0.821	0.999108	no	OK
AT1G13710	Chr1:4702724-4704657	50.0211	30.4508	69.5913	37.6088	22.8286	52.3889	-0.411466	-1.02862	0.14545	0.639087	no	OK
AT1G13720	Chr1:4709634-4709706	0	0	0	0	0	0	0	0	1	1	no	NOTEST
AT1G13730	Chr1:4709823-4712550	51.9109	31.1239	72.6979	42.9823	26.1405	59.8242	-0.272295	-0.673771	0.33485	0.870114	no	OK
AT1G13740	Chr1:4713673-4718235	24.612	13.2146	36.0094	22.4871	11.6474	33.3269	-0.130263	-0.270156	0.6989	0.999108	no	OK
AT1G13750	Chr1:4713673-4718235	6.2822	1.33756	11.2268	6.89625	1.46416	12.3283	0.134541	0.167497	0.80835	0.999108	no	OK
AT1G13755	Chr1:4718672-4719354	0	0	0	0.128655	0	0.463362	inf	0	1	1	no	NOTEST
AT1G13760	Chr1:4720242-4721342	0.0816361	0	0.307534	0	0	0	-inf	0	1	1	no	NOTEST
AT1G13770	Chr1:4721694-4724510	18.9369	10.7687	27.105	22.3495	12.9621	31.7369	0.239044	0.550421	0.4311	0.936046	no	OK
AT1G13780	Chr1:4724607-4726499	9.20153	4.73181	13.6713	8.87635	4.57987	13.1728	-0.0519083	-0.104937	0.8824	0.999108	no	OK
AT1G13790	Chr1:4727437-4730425	17.4505	10.3151	24.5858	12.8088	7.41907	18.1984	-0.446135	-1.0541	0.13725	0.620869	no	OK
AT1G13800	Chr1:4731055-4733707	1.89082	0.749391	3.03225	1.63444	0.591111	2.67776	-0.21022	-0.331704	0.64105	0.999108	no	OK
AT1G13810	Chr1:4734035-4735389	13.5223	7.04962	19.9949	12.0634	6.09917	18.0276	-0.164705	-0.331798	0.6418	0.999108	no	OK
AT1G13820	Chr1:4735546-4737808	13.6419	7.19827	20.0855	18.0855	10.0473	26.1236	0.406784	0.869482	0.20435	0.735353	no	OK
AT1G13830	Chr1:4739872-4741038	0.0695526	0	0.270386	0.210204	0	0.594008	1.59562	0	1	1	no	NOTEST
AT1G13840	Chr1:4741998-4742071	0	0	0	0	0	0	0	0	1	1	no	NOTEST
AT1G13850	Chr1:4743094-4743167	0	0	0	0	0	0	0	0	1	1	no	NOTEST
AT1G13860	Chr1:4743204-4746956	12.6989	7.37065	18.0272	17.1877	10.2867	24.0887	0.436669	1.04238	0.14225	0.632228	no	OK
AT1G13870	Chr1:4747264-4748642	20.0237	11.0346	29.0127	24.8308	14.072	35.5896	0.310426	0.689749	0.3222	0.858454	no	OK
AT1G13880	Chr1:4748872-4751212	37.5587	22.5079	52.6095	32.2431	19.3186	45.1676	-0.220156	-0.538466	0.44225	0.940953	no	OK
AT1G13890	Chr1:4751580-4752844	0	0	0	0.100596	0	0.360579	inf	0	1	1	no	NOTEST
AT1G13900	Chr1:4753144-4755580	14.3608	8.3177	20.4039	16.4264	9.71194	23.1408	0.193879	0.458147	0.51195	0.972401	no	OK
AT1G13910	Chr1:4755783-4757991	14.3347	7.58975	21.0797	14.8982	8.05245	21.744	0.0556232	0.117245	0.86715	0.999108	no	OK
AT1G13920	Chr1:4758187-4759754	4.27229	1.53069	7.0139	3.79459	1.24732	6.34186	-0.171066	-0.255363	0.719	0.999108	no	OK
AT1G13930	Chr1:4761011-4762666	580.797	334.439	827.154	615.615	353.62	877.61	0.0839963	0.193793	0.77865	0.999108	no	OK
AT1G13940	Chr1:4762702-4766749	10.0466	5.89409	14.1992	10.0234	5.88638	14.1603	-0.00334731	-0.00794427	0.99115	0.999393	no	OK
AT1G13950	Chr1:4773575-4774867	3.19214	0.693549	5.69074	3.58073	0.850711	6.31075	0.165729	0.210261	0.76385	0.999108	no	OK
AT1G13960	Chr1:4776462-4779400	11.8519	6.61599	17.0879	7.35737	3.78672	10.928	-0.687862	-1.45301	0.0361	0.322424	no	OK
AT1G13970	Chr1:4779522-4782542	1.47484	0.468505	2.48117	1.01615	0.24107	1.79124	-0.537439	-0.727999	0.3055	0.843223	no	OK
AT1G13980	Chr1:4788462-4794654	20.5171	12.4717	28.5625	20.3685	12.4421	28.2948	-0.0104886	-0.0263197	0.9708	0.999108	no	OK
AT1G13990	Chr1:4794755-4796597	11.1953	5.35837	17.0321	7.92467	3.45209	12.3972	-0.498465	-0.899356	0.19195	0.718198	no	OK
AT1G14000	Chr1:4797357-4801850	29.0288	13.1851	44.8725	30.6844	14.0073	47.3614	0.080019	0.144018	0.84145	0.999108	no	OK
AT1G14010	Chr1:4797357-4801850	63.7236	28.3174	99.1297	66.7666	28.9155	104.618	0.0673003	0.117534	0.87125	0.999108	no	OK
AT1G14020	Chr1:4802719-4807517	18.4732	6.8574	30.0891	18.2411	6.80276	29.6793	-0.0182474	-0.028486	0.96875	0.999108	no	OK
AT1G14030	Chr1:4802719-4807517	26.4949	11.9717	41.018	30.5168	14.9748	46.0588	0.20389	0.377761	0.59215	0.995938	no	OK
AT1G14040	Chr1:4810487-4814543	6.79293	3.6247	9.96116	7.89681	4.32543	11.4682	0.217237	0.463553	0.51555	0.973701	no	OK
AT1G14048	Chr1:4815682-4815988	0	0	0	0	0	0	0	0	1	1	no	NOTEST
AT1G14060	Chr1:4817143-4818020	38.7196	22.2275	55.2116	45.2104	26.3637	64.0572	0.223594	0.52009	0.44875	0.944975	no	OK
AT1G14070	Chr1:4818547-4820150	5.94856	2.75104	9.14608	5.49142	2.4612	8.52163	-0.115362	-0.207603	0.77025	0.999108	no	OK
AT1G14071	Chr1:4820404-4820499	0	0	0	0	0	0	0	0	1	1	no	NOTEST
AT1G14080	Chr1:4822527-4824414	0.0724644	0	0.237441	0.0616157	0	0.192723	-0.233973	0	1	1	no	NOTEST
AT1G14090	Chr1:4824432-4827436	5.3259	2.84098	7.81081	5.97334	3.24091	8.70577	0.165514	0.351161	0.62015	0.999108	no	OK
AT1G14100	Chr1:4827960-4829587	10.1721	5.17039	15.1739	4.3264	1.8381	6.8147	-1.23338	-2.25964	0.0025	0.0608248	no	OK
AT1G14110	Chr1:4830296-4831915	0.0119044	0	0.0902104	0	0	0	-inf	0	1	1	no	NOTEST
AT1G14120	Chr1:4833517-4835089	0.250714	0	0.608785	0.0893237	0	0.276219	-1.48893	0	1	1	no	NOTEST
AT1G14130	Chr1:4835723-4837616	10.27	5.27502	15.2651	10.8142	5.59304	16.0353	0.0744789	0.150661	0.8246	0.999108	no	OK
AT1G14140	Chr1:4837926-4839633	12.1158	5.95625	18.2753	19.7651	10.9064	28.6237	0.706066	1.44422	0.0398	0.339645	no	OK
AT1G14150	Chr1:4839852-4841848	47.9412	27.4214	68.461	42.7644	24.114	61.4148	-0.164856	-0.374	0.5961	0.996865	no	OK
AT1G14160	Chr1:4839852-4841848	0	0	0	0	0	0	0	0	1	1	no	NOTEST
AT1G14170	Chr1:4843233-4845847	12.8743	7.0499	18.6987	19.135	11.1969	27.0731	0.571722	1.29123	0.0657	0.439555	no	OK
AT1G14180	Chr1:4847161-4849207	23.4058	13.6557	33.156	22.0905	12.9008	31.2802	-0.0834405	-0.196483	0.7809	0.999108	no	OK
AT1G14182	Chr1:4849447-4849826	0.294326	0	0.831233	0.189346	0	0.76864	-0.636394	0	1	1	no	NOTEST
AT1G14185	Chr1:4850273-4852096	0.327577	0	0.706393	0.39774	0	0.821989	0.279992	0	1	1	no	NOTEST
AT1G14190	Chr1:4852801-4854307	1.6538	0.442383	2.86522	2.09689	0.662877	3.53091	0.342468	0.473756	0.4908	0.964122	no	OK
AT1G14200	Chr1:4854383-4855200	27.298	14.4905	40.1056	24.9957	12.9952	36.9961	-0.12712	-0.262522	0.7047	0.999108	no	OK
AT1G14205	Chr1:4855532-4857964	5.28986	0	12.5201	5.88651	0	13.2215	0.154183	0.115564	0.86215	0.999108	no	OK
AT1G14210	Chr1:4855532-4857964	14.5894	6.37467	22.8042	17.8011	8.60994	26.9922	0.287039	0.520868	0.45955	0.949671	no	OK
AT1G14220	Chr1:4858641-4859601	0	0	0	0.0617138	0	0.246747	inf	0	1	1	no	NOTEST
AT1G14225	Chr1:4860514-4860649	0	0	0	0	0	0	0	0	1	1	no	NOTEST
AT1G14230	Chr1:4861265-4864094	13.4577	7.59723	19.3181	15.4925	8.8982	22.0867	0.203141	0.462464	0.5057	0.970617	no	OK
AT1G14240	Chr1:4864901-4868000	0.0942893	0	0.307064	0.346898	0	0.761264	1.87934	0	1	1	no	NOTEST
AT1G14250	Chr1:4868451-4871488	0.950682	0.153696	1.74767	1.40173	0.40181	2.40164	0.560168	0.705478	0.3084	0.846307	no	OK
AT1G14260	Chr1:4872855-4877248	6.69171	0	13.6741	7.43879	0	15.3953	0.152692	0.14166	0.8422	0.999108	no	OK
AT1G14270	Chr1:4872855-4877248	30.9924	17.0264	44.9583	44.1414	25.2899	62.9929	0.510218	1.13927	0.1073	0.556142	no	OK
AT1G14280	Chr1:4877626-4879149	7.33263	3.45195	11.2133	12.3131	6.64106	17.9851	0.747787	1.47749	0.03695	0.326333	no	OK
AT1G14290	Chr1:4880050-4881964	28.1245	16.2742	39.9749	31.0832	18.2283	43.9381	0.144308	0.338843	0.63275	0.999108	no	OK
AT1G14300	Chr1:4882375-4884791	21.5262	12.3552	30.6972	25.1411	14.6671	35.6151	0.223956	0.521025	0.45635	0.948592	no	OK
AT1G14310	Chr1:4885043-4887933	9.7821	4.21667	15.3475	15.5494	7.72581	23.373	0.668642	1.22045	0.07855	0.482822	no	OK
AT1G14315	Chr1:4885043-4887933	0.0411107	0	0.426728	0.0522607	0	0.524557	0.346215	0	1	1	no	NOTEST
AT1G14320	Chr1:4888213-4889661	599.089	314.799	883.379	766.605	394.832	1138.38	0.355712	0.726776	0.3019	0.839556	no	OK
AT1G14330	Chr1:4890117-4892251	4.61751	2.15338	7.08164	7.73786	4.12586	11.3499	0.744821	1.45633	0.03945	0.338625	no	OK
AT1G14340	Chr1:4897345-4898961	4.70155	1.23008	8.17302	8.48027	3.80615	13.1544	0.850973	1.28033	0.06475	0.436082	no	OK
AT1G14345	Chr1:4899144-4899979	110.829	65.1342	156.525	75.8169	45.5576	106.076	-0.547749	-1.32328	0.06385	0.432902	no	OK
AT1G14350	Chr1:4907952-4913152	42.7159	19.357	66.0748	33.9962	15.8099	52.1826	-0.329398	-0.596925	0.4015	0.919092	no	OK
AT1G14360	Chr1:4907952-4913152	38.7285	7.1509	70.3061	43.782	18.4116	69.1525	0.176942	0.245221	0.71295	0.999108	no	OK
AT1G14370	Chr1:4915575-4921596	1.53939	0	4.74817	1.25182	0	4.26853	-0.298328	-0.129797	0.42685	0.933446	no	OK
AT1G14380	Chr1:4915575-4921596	29.4141	17.7324	41.0959	32.0771	19.2936	44.8606	0.125034	0.30808	0.6639	0.999108	no	OK
AT1G14390	Chr1:4924276-4926794	0.217751	0	0.475294	0.218825	0	0.475828	0.0071036	0	1	1	no	NOTEST
AT1G14400	Chr1:4927010-4928690	168.945	102.709	235.181	179.911	109.034	250.788	0.0907278	0.226298	0.74085	0.999108	no	OK
AT1G14410	Chr1:4929122-4930904	57.0564	34.4256	79.6872	67.1449	40.8131	93.4766	0.234888	0.58379	0.4029	0.919576	no	OK
AT1G14420	Chr1:4931565-4933515	0.558366	0.0323161	1.08442	0.210422	0	0.479451	-1.40793	-1.22898	0.08985	0.513328	no	OK
AT1G14430	Chr1:4934119-4936100	11.3735	6.23264	16.5143	10.2846	5.63668	14.9325	-0.145192	-0.314903	0.6569	0.999108	no	OK
AT1G14440	Chr1:4938823-4940903	102.574	60.2894	144.859	106.879	63.6974	150.061	0.0593134	0.142453	0.8429	0.999108	no	OK
AT1G14450	Chr1:4946217-4947576	73.0271	39.4372	106.617	107.819	63.8209	151.817	0.562108	1.26729	0.06815	0.448317	no	OK
AT1G14455	Chr1:4947818-4948400	0.115676	0	0.421198	0.483896	0	1.25732	2.06461	0	1	1	no	NOTEST
AT1G14460	Chr1:4948747-4952927	11.4514	6.72473	16.1782	16.4611	9.96821	22.954	0.52353	1.27122	0.0709	0.457151	no	OK
AT1G14470	Chr1:4954079-4955702	1.73414	0.495599	2.97269	2.05632	0.673149	3.4395	0.245842	0.347376	0.62355	0.999108	no	OK
AT1G14480	Chr1:4956256-4958076	4.88672	2.13049	7.64295	3.46772	1.39868	5.53675	-0.49488	-0.835576	0.24205	0.778312	no	OK
AT1G14490	Chr1:4958513-4959325	17.7647	8.46535	27.064	7.84305	3.11262	12.5735	-1.17953	-2.04749	0.00465	0.0933099	no	OK
AT1G14500	Chr1:4960374-4961780	0.0131327	0	0.098829	0.0532513	0	0.188538	2.01965	0	1	1	no	NOTEST
AT1G14510	Chr1:4961885-4964428	81.6845	49.0898	114.279	94.8034	57.8119	131.795	0.214875	0.53374	0.45085	0.946201	no	OK
AT1G14518	Chr1:4966809-4967493	0	0	0	0.0372685	0	0.242691	inf	0	1	1	no	NOTEST
AT1G14520	Chr1:4968141-4970311	6.38341	2.83068	9.93614	4.02436	1.56736	6.48136	-0.665569	-1.11685	0.11295	0.56913	no	OK
AT1G14530	Chr1:4970857-4973726	17.2958	9.54743	25.0442	15.2035	8.20497	22.2021	-0.186016	-0.401461	0.57345	0.991851	no	OK
AT1G14540	Chr1:4974066-4975705	0.0143256	0	0.107087	0.198304	0	0.494019	3.79104	0	1	1	no	NOTEST
AT1G14549	Chr1:4978793-4978907	0	0	0	0	0	0	0	0	1	1	no	NOTEST
AT1G14550	Chr1:4979027-4980324	0	0	0	0	0	0	0	0	1	1	no	NOTEST
AT1G14560	Chr1:4980671-4983284	11.2078	6.09723	16.3184	13.2414	7.42376	19.059	0.240545	0.52663	0.4552	0.947853	no	OK
AT1G14570	Chr1:4983534-4987375	58.0655	35.3648	80.7662	63.5331	39.1098	87.9564	0.129827	0.328255	0.64345	0.999108	no	OK
AT1G14580	Chr1:4989561-4992732	13.2042	7.0812	19.3273	8.78362	4.62064	12.9466	-0.588112	-1.22958	0.0836	0.496269	no	OK
AT1G14590	Chr1:4998815-5000643	14.2697	7.6853	20.8542	15.0001	8.12609	21.8742	0.0720143	0.153513	0.8273	0.999108	no	OK
AT1G14600	Chr1:5001010-5003370	4.60794	1.50251	7.71337	8.14547	3.47305	12.8179	0.821876	1.28742	0.06735	0.44538	no	OK
AT1G14610	Chr1:5008243-5014533	55.563	33.1616	77.9644	64.8725	38.1233	91.6216	0.223482	0.537227	0.444	0.941663	no	OK
AT1G14620	Chr1:5014752-5016604	55.8847	33.4983	78.2711	69.6982	42.2189	97.1775	0.318669	0.785986	0.2615	0.798076	no	OK
AT1G14630	Chr1:5019954-5021537	43.4943	23.9855	63.0031	23.4769	12.2136	34.7401	-0.889585	-1.8777	0.0091	0.143693	no	OK
AT1G14640	Chr1:5023655-5025955	3.93096	1.82317	6.03876	2.21125	0.861443	3.56107	-0.830017	-1.4162	0.0441	0.358403	no	OK
AT1G14642	Chr1:5026363-5026585	0	0	0	0	0	0	0	0	1	1	no	NOTEST
AT1G14650	Chr1:5027661-5031779	61.6534	36.4392	86.8677	41.6923	25.2463	58.1383	-0.564401	-1.37702	0.04925	0.378112	no	OK
AT1G14660	Chr1:5031949-5036477	6.51704	3.46964	9.56445	6.66718	3.536	9.79836	0.0328587	0.0687331	0.92245	0.999108	no	OK
AT1G14670	Chr1:5037611-5040528	76.2007	45.4345	106.967	76.5717	46.2011	106.942	0.00700654	0.0171617	0.98015	0.999108	no	OK
AT1G14680	Chr1:5040860-5041733	20.5966	10.7463	30.4469	11.2059	5.06441	17.3473	-0.878152	-1.67364	0.0208	0.238374	no	OK
AT1G14685	Chr1:5042322-5044294	81.6054	49.3633	113.848	72.5916	44.2671	100.916	-0.168863	-0.421568	0.55105	0.985794	no	OK
AT1G14686	Chr1:5045780-5046800	0.0356571	0	0.148551	0.0357913	0	0.166643	0.00542033	0	1	1	no	NOTEST
AT1G14687	Chr1:5047802-5048612	15.2624	7.34542	23.1794	15.5755	7.53352	23.6176	0.0293022	0.0555021	0.93365	0.999108	no	OK
AT1G14688	Chr1:5049525-5050983	0.500319	0	1.16683	0.240387	0	0.742307	-1.05749	0	1	1	no	NOTEST
AT1G14690	Chr1:5051759-5055252	55.582	33.6444	77.5197	43.9618	26.8198	61.1038	-0.338368	-0.845457	0.2295	0.768757	no	OK
AT1G14700	Chr1:5058679-5061136	13.4258	7.12058	19.7311	11.5013	5.88563	17.1169	-0.223216	-0.456767	0.51755	0.974402	no	OK
AT1G14710	Chr1:5061865-5065178	72.2199	41.1193	103.32	53.5632	32.7665	74.3599	-0.431153	-1.03083	0.14765	0.644396	no	OK
AT1G14720	Chr1:5066635-5068645	27.8368	16.135	39.5385	36.9765	22.0623	51.8907	0.409616	0.974715	0.1673	0.678444	no	OK
AT1G14730	Chr1:5073104-5074779	4.45858	1.5082	7.40895	3.13733	0.88784	5.38683	-0.507045	-0.720421	0.3123	0.849293	no	OK
AT1G14740	Chr1:5075212-5077791	49.8888	30.3574	69.4202	43.2671	26.4026	60.1315	-0.205447	-0.515545	0.4679	0.954178	no	OK
AT1G14750	Chr1:5079406-5082520	4.61483	2.17383	7.05584	6.06796	3.07461	9.06131	0.394933	0.756959	0.27245	0.809676	no	OK
AT1G14755	Chr1:5083741-5084342	1.03524	0	2.51641	0.148755	0	0.511667	-2.79895	-1.37194	0.21585	0.750357	no	OK
AT1G14760	Chr1:5084351-5085213	14.2011	4.83498	23.5672	6.55184	1.71526	11.3884	-1.11603	-1.56291	0.0291	0.288499	no	OK
AT1G14770	Chr1:5086625-5088846	15.7595	8.90239	22.6166	17.79	10.2673	25.3127	0.174843	0.399486	0.56865	0.990823	no	OK
AT1G14780	Chr1:5090989-5098032	0.410238	0	1.71357	0.155293	0	0.970071	-1.40147	0	1	1	no	NOTEST
AT1G14790	Chr1:5090989-5098032	14.5544	8.58958	20.5192	15.0014	9.05766	20.9452	0.0436483	0.10615	0.88085	0.999108	no	OK
AT1G14800	Chr1:5099571-5104695	0	0	0	0	0	0	0	0	1	1	no	NOTEST
AT1G14810	Chr1:5099571-5104695	34.0242	19.9017	48.1467	53.315	32.4479	74.1822	0.647982	1.57456	0.02305	0.252486	no	OK
AT1G14820	Chr1:5105017-5106954	63.0932	37.8197	88.3668	84.5103	51.6288	117.392	0.421643	1.04672	0.12895	0.602719	no	OK
AT1G14830	Chr1:5107420-5111670	52.4226	31.8979	72.9473	61.4596	37.2644	85.6548	0.22945	0.572897	0.4077	0.922087	no	OK
AT1G14840	Chr1:5111954-5115497	41.7487	25.5177	57.9797	46.3138	28.4371	64.1905	0.149711	0.378833	0.5957	0.996628	no	OK
AT1G14850	Chr1:5116695-5123259	18.257	11.1189	25.3952	20.4867	12.5053	28.4682	0.16624	0.417533	0.55725	0.987823	no	OK
AT1G14860	Chr1:5124741-5126151	1.11325	0.101555	2.12495	0.358832	0	0.819366	-1.6334	-1.4399	0.0552	0.400755	no	OK
AT1G14870	Chr1:5128374-5129523	11.6619	4.68889	18.6349	16.8769	7.89937	25.8543	0.533247	0.923699	0.19265	0.719242	no	OK
AT1G14880	Chr1:5132534-5133716	0.0259637	0	0.182349	0.262023	0	0.735	3.33513	0	1	1	no	NOTEST
AT1G14890	Chr1:5137013-5137957	71.3944	42.4299	100.359	58.8396	35.0961	82.5831	-0.279023	-0.675986	0.3303	0.865723	no	OK
AT1G14900	Chr1:5138333-5139432	294.257	172.524	415.99	230.533	136.269	324.798	-0.352104	-0.839169	0.2224	0.759566	no	OK
AT1G14910	Chr1:5139711-5143689	35.4697	21.0431	49.8964	26.984	16.3316	37.6363	-0.394484	-0.964829	0.1677	0.678862	no	OK
AT1G14920	Chr1:5149225-5151354	25.5277	14.7596	36.2959	38.1644	23.2614	53.0675	0.580163	1.39918	0.04605	0.366199	no	OK
AT1G14930	Chr1:5152262-5153084	0	0	0	0	0	0	0	0	1	1	no	NOTEST
AT1G14940	Chr1:5154536-5155564	0	0	0	0	0	0	0	0	1	1	no	NOTEST
AT1G14950	Chr1:5157335-5158269	0.0227124	0	0.162235	0	0	0	-inf	0	1	1	no	NOTEST
AT1G14960	Chr1:5159198-5160083	0.030109	0	0.207072	0.030786	0	0.21549	0.0320801	0	1	1	no	NOTEST
AT1G14970	Chr1:5161948-5164917	15.9754	9.14315	22.8076	14.6866	8.36527	21.0079	-0.121354	-0.277263	0.6967	0.999108	no	OK
AT1G14980	Chr1:5165627-5166745	280.81	169.156	392.464	334.963	201.012	468.913	0.254404	0.625399	0.37115	0.898401	no	OK
AT1G14990	Chr1:5167030-5168264	28.7766	15.1318	42.4214	37.8622	20.6507	55.0737	0.395863	0.835453	0.24125	0.777444	no	OK
AT1G15000	Chr1:5168595-5170435	30.6267	17.7782	43.4753	27.3371	16.1045	38.5697	-0.163933	-0.387008	0.5767	0.992522	no	OK
AT1G15002	Chr1:5168595-5170435	0.765086	0	4.95154	0.79042	0	4.88007	0.0469984	0.0086517	0.9396	0.999108	no	OK
AT1G15010	Chr1:5171206-5171742	1.10967	0	2.52493	0.553338	0	1.43964	-1.0039	-0.679713	0.3157	0.852716	no	OK
AT1G15015	Chr1:5172080-5172923	0.478658	0	1.16069	0.161024	0	0.498159	-1.57172	0	1	1	no	NOTEST
AT1G15020	Chr1:5173096-5176223	14.3213	8.19684	20.4458	13.0523	7.3738	18.7308	-0.133861	-0.30419	0.6635	0.999108	no	OK
AT1G15030	Chr1:5177528-5181389	22.7224	13.2071	32.2377	25.1081	14.8113	35.405	0.144042	0.340684	0.6281	0.999108	no	OK
AT1G15040	Chr1:5177528-5181389	0.382988	0	1.74446	0.46989	0	1.99617	0.295024	0	1	1	no	NOTEST
AT1G15045	Chr1:5181856-5181964	0	0	0	0	0	0	0	0	1	1	no	NOTEST
AT1G15050	Chr1:5182255-5183243	0.452784	0	1.09591	0.727485	0	1.79812	0.684092	0.463667	0.5593	0.98877	no	OK
AT1G15060	Chr1:5183606-5186974	16.5249	9.6942	23.3557	14.5927	8.52899	20.6564	-0.179398	-0.424316	0.5376	0.981955	no	OK
AT1G15080	Chr1:5187625-5189673	12.664	6.63411	18.694	10.9164	5.53544	16.2974	-0.214239	-0.433359	0.5417	0.982755	no	OK
AT1G15090	Chr1:5189686-5189760	0	0	0	0	0	0	0	0	1	1	no	NOTEST
AT1G15100	Chr1:5193425-5194203	41.0557	22.8747	59.2366	29.2607	15.712	42.8094	-0.488617	-1.05722	0.129	0.602719	no	OK
AT1G15110	Chr1:5199017-5202175	17.7736	10.331	25.2162	15.237	8.7048	21.7692	-0.222157	-0.513907	0.45855	0.949408	no	OK
AT1G15120	Chr1:5202647-5204193	203.837	120.967	286.706	284.812	170.948	398.676	0.482596	1.17333	0.097	0.531215	no	OK
AT1G15125	Chr1:5204624-5205912	6.64609	2.59322	10.699	4.98577	1.90734	8.0642	-0.41469	-0.662446	0.3491	0.880867	no	OK
AT1G15130	Chr1:5206001-5209915	33.8936	20.4152	47.372	26.4136	16.088	36.7392	-0.359731	-0.894299	0.20155	0.731804	no	OK
AT1G15140	Chr1:5210205-5212349	69.3062	38.3219	100.291	42.0769	25.2307	58.9231	-0.719957	-1.66308	0.0186	0.223493	no	OK
AT1G15150	Chr1:5212614-5214858	0.0599634	0	0.197585	0.139517	0	0.356819	1.21829	0	1	1	no	NOTEST
AT1G15160	Chr1:5215474-5217545	1.97504	0.56326	3.38682	1.43331	0.342484	2.52413	-0.462533	-0.614121	0.3961	0.916424	no	OK
AT1G15165	Chr1:5217718-5220113	0.767018	0	1.56793	1.11117	0.0692045	2.15314	0.534752	0.528218	0.4514	0.946559	no	OK
AT1G15170	Chr1:5220640-5224121	8.35481	3.69324	13.0164	3.98261	1.43814	6.52708	-1.06889	-1.74693	0.01425	0.190056	no	OK
AT1G15175	Chr1:5220640-5224121	9.09811	1.46892	16.7273	5.12866	0.597444	9.65988	-0.826986	-0.941182	0.18635	0.709678	no	OK
AT1G15180	Chr1:5224384-5226702	28.8405	17.1634	40.5177	25.3592	15.0147	35.7037	-0.185587	-0.44764	0.5273	0.97914	no	OK
AT1G15190	Chr1:5227052-5228202	29.0348	15.7392	42.3303	5.83695	2.4208	9.25311	-2.31449	-4.31772	5e-05	0.00289789	yes	OK
AT1G15200	Chr1:5228299-5231184	162.781	92.1006	233.462	102.669	61.8294	143.508	-0.664937	-1.56538	0.02795	0.282822	no	OK
AT1G15210	Chr1:5231347-5236573	1.55287	0.666762	2.43897	1.92452	0.899071	2.94998	0.309569	0.549688	0.434	0.937692	no	OK
AT1G15215	Chr1:5238064-5241538	21.7226	7.76621	35.679	17.1462	7.34859	26.9438	-0.341308	-0.550289	0.44595	0.943044	no	OK
AT1G15220	Chr1:5238064-5241538	11.7241	1.50664	21.9415	11.8463	4.06365	19.629	0.0149656	0.0190097	0.97745	0.999108	no	OK
AT1G15230	Chr1:5242197-5243227	72.9373	43.3107	102.564	47.975	28.5449	67.405	-0.604376	-1.46066	0.03975	0.339312	no	OK
AT1G15240	Chr1:5243449-5248604	22.3342	13.6279	31.0405	18.9249	11.4152	26.4346	-0.238973	-0.595565	0.39415	0.915309	no	OK
AT1G15250	Chr1:5248663-5249474	131.539	78.794	184.284	126.779	75.2421	178.316	-0.0531799	-0.129113	0.85375	0.999108	no	OK
AT1G15260	Chr1:5249759-5250573	146.811	89.5586	204.063	159.769	97.6416	221.895	0.122027	0.307173	0.6575	0.999108	no	OK
AT1G15270	Chr1:5250649-5252121	443.562	266.403	620.721	527.203	311.616	742.789	0.249223	0.604424	0.38325	0.907414	no	OK
AT1G15280	Chr1:5252314-5256753	65.6251	39.3132	91.9371	53.4442	32.6154	74.2729	-0.296216	-0.734409	0.2963	0.833749	no	OK
AT1G15290	Chr1:5257045-5264942	30.4541	18.2695	42.6386	31.4783	18.9252	44.0314	0.0477234	0.117117	0.86545	0.999108	no	OK
AT1G15300	Chr1:5265725-5268602	0.27149	0	1.17953	0.0859244	0	0.367808	-1.65976	0	1	1	no	NOTEST
AT1G15300.1	Chr1:5265725-5268602	7.31541	3.9379	10.6929	3.8996	1.88695	5.91225	-0.907615	-1.81695	0.0115	0.166785	no	OK
AT1G15310	Chr1:5269018-5272058	10.5985	5.70679	15.4902	5.88915	2.81071	8.96759	-0.847725	-1.68528	0.01615	0.204988	no	OK
AT1G15320	Chr1:5272255-5274074	8.30848	3.8021	12.8149	2.84942	0.866413	4.83242	-1.54392	-2.42577	0.0012	0.0360613	yes	OK
AT1G15330	Chr1:5274345-5275602	1.82773	0.437972	3.21749	0.415032	0	0.911704	-2.13876	-2.09117	0.0131	0.18033	no	OK
AT1G15340	Chr1:5275676-5277689	373.872	177.936	569.807	262.668	144.432	380.903	-0.509304	-1.022	0.1486	0.646258	no	OK
AT1G15350	Chr1:5278259-5279877	5.80196	2.17433	9.4296	3.90111	1.23129	6.57093	-0.572656	-0.856402	0.22685	0.765782	no	OK
AT1G15360	Chr1:5283537-5284673	86.4285	50.5703	122.287	58.9158	34.8013	83.0303	-0.552853	-1.31505	0.064	0.433348	no	OK
AT1G15370	Chr1:5287046-5288577	74.4152	42.9554	105.875	105.415	63.8464	146.984	0.502411	1.20475	0.08225	0.492423	no	OK
AT1G15380	Chr1:5290744-5292535	6.71432	2.80488	10.6238	6.68805	2.67427	10.7018	-0.00565741	-0.0093794	0.9893	0.999393	no	OK
AT1G15385	Chr1:5292755-5293265	2.37841	0	4.79908	2.67451	0.0251429	5.32387	0.169273	0.165225	0.8275	0.999108	no	OK
AT1G15390	Chr1:5294628-5296902	31.7537	12.601	50.9063	36.1739	16.5973	55.7505	0.188026	0.321659	0.64695	0.999108	no	OK
AT1G15400	Chr1:5294628-5296902	43.1783	13.4931	72.8636	52.3536	21.1937	83.5135	0.27798	0.423782	0.54485	0.983921	no	OK
AT1G15405	Chr1:5297874-5298166	45.0813	12.1992	77.9633	65.2226	26.4305	104.015	0.532843	0.784867	0.2333	0.773884	no	OK
AT1G15410	Chr1:5298323-5301412	9.29136	5.11699	13.4657	8.40097	4.49441	12.3075	-0.145333	-0.311592	0.6555	0.999108	no	OK
AT1G15415	Chr1:5298323-5301412	2.27263	0	8.04332	1.8467	0	6.95113	-0.299416	-0.110589	0.77895	0.999108	no	OK
AT1G15420	Chr1:5301612-5303390	65.7826	39.5191	92.046	57.2976	34.5453	80.0499	-0.19923	-0.490488	0.48405	0.962316	no	OK
AT1G15430	Chr1:5304316-5306012	8.65626	4.00158	13.3109	7.89239	3.62341	12.1614	-0.133281	-0.242253	0.73265	0.999108	no	OK
AT1G15440	Chr1:5306060-5309514	19.2035	11.6176	26.7894	21.8866	13.3023	30.471	0.188681	0.469878	0.501	0.968948	no	OK
AT1G15450	Chr1:5309646-5309718	0	0	0	0	0	0	0	0	1	1	no	NOTEST
AT1G15460	Chr1:5310000-5314094	30.2484	18.0941	42.4026	9.28211	5.16687	13.3973	-1.70433	-3.94874	5e-05	0.00289789	yes	OK
AT1G15470	Chr1:5315506-5317863	33.0244	19.4048	46.644	25.0467	14.6383	35.455	-0.398914	-0.944569	0.1718	0.685213	no	OK
AT1G15480	Chr1:5318010-5320594	20.3534	12.1084	28.5985	21.6308	12.8761	30.3855	0.0878141	0.212589	0.7615	0.999108	no	OK
AT1G15490	Chr1:5320614-5323895	12.1743	7.10675	17.2419	11.8975	6.9035	16.8915	-0.033182	-0.0778146	0.9123	0.999108	no	OK
AT1G15500	Chr1:5326289-5328874	132.177	76.5664	187.788	139.061	80.4158	197.707	0.0732439	0.17045	0.80445	0.999108	no	OK
AT1G15510	Chr1:5329110-5331711	6.0294	3.18887	8.86993	5.74076	3.01483	8.46668	-0.0707742	-0.146681	0.8287	0.999108	no	OK
AT1G15520	Chr1:5331857-5338326	0.609765	0.191802	1.02773	0.701503	0.227919	1.17509	0.202197	0.291352	0.68075	0.999108	no	OK
AT1G15530	Chr1:5339960-5341931	9.93161	5.34241	14.5208	7.14082	3.68577	10.5959	-0.475938	-0.986165	0.1542	0.65673	no	OK
AT1G15540	Chr1:5342586-5343705	0.0191713	0	0.139548	0	0	0	-inf	0	1	1	no	NOTEST
AT1G15550	Chr1:5344477-5346166	3.18301	0.981038	5.38497	1.80081	0.437421	3.16421	-0.821741	-1.11079	0.12565	0.595908	no	OK
AT1G15560.1	Chr1:5352654-5354314	0.29771	0	0.65678	0.0704736	0	0.215139	-2.07875	0	1	1	no	NOTEST
AT1G15570	Chr1:5362008-5365549	52.4472	31.0541	73.8403	40.2825	24.4855	56.0796	-0.380712	-0.932745	0.183	0.704	no	OK
AT1G15580	Chr1:5365664-5366497	1.04317	0	2.27984	0.638122	0	1.57832	-0.709066	-0.519789	0.47625	0.958162	no	OK
AT1G15590	Chr1:5367296-5368670	0	0	0	0	0	0	0	0	1	1	no	NOTEST
AT1G15600	Chr1:5368922-5370344	0	0	0	0	0	0	0	0	1	1	no	NOTEST
AT1G15610	Chr1:5370676-5371859	0.0440798	0	0.238126	0.0525385	0	0.286991	0.253257	0	1	1	no	NOTEST
AT1G15620	Chr1:5373503-5374575	0	0	0	0	0	0	0	0	1	1	no	NOTEST
AT1G15630	Chr1:5376792-5378027	0	0	0	0	0	0	0	0	1	1	no	NOTEST
AT1G15640	Chr1:5378885-5380139	0	0	0	0	0	0	0	0	1	1	no	NOTEST
AT1G15650	Chr1:5380906-5380988	0	0	0	0	0	0	0	0	1	1	no	NOTEST
AT1G15660	Chr1:5381169-5385254	45.9362	27.1792	64.6932	33.4939	20.3933	46.5944	-0.455735	-1.11734	0.10885	0.559711	no	OK
AT1G15670	Chr1:5389951-5391490	13.16	7.06074	19.2592	10.1325	5.30042	14.9647	-0.37716	-0.786245	0.272	0.809079	no	OK
AT1G15680	Chr1:5393406-5394639	0.238621	0	0.594119	0.0563973	0	0.202194	-2.08102	0	1	1	no	NOTEST
AT1G15690	Chr1:5398989-5403818	278.736	133.443	424.029	252.52	123.294	381.745	-0.142503	-0.270443	0.6968	0.999108	no	OK
AT1G15700	Chr1:5398989-5403818	15.1491	0	68.0142	17.5799	0	71.2275	0.214688	0.0642013	0.91965	0.999108	no	OK
AT1G15710	Chr1:5404357-5405686	40.7685	23.1012	58.4359	25.7007	14.9197	36.4816	-0.665651	-1.53	0.03135	0.299224	no	OK
AT1G15720	Chr1:5406024-5409987	9.73792	2.55368	16.9222	8.32511	1.38341	15.2668	-0.226144	-0.281583	0.68095	0.999108	no	OK
AT1G15730	Chr1:5406024-5409987	17.5659	8.5926	26.5392	24.2767	13.0409	35.5125	0.466796	0.938779	0.18385	0.705379	no	OK
AT1G15740	Chr1:5410907-5421033	31.3369	3.1178	59.5561	38.68	5.6511	71.7089	0.303723	0.339285	0.637	0.999108	no	OK
AT1G15750	Chr1:5410907-5421033	58.3456	29.0921	87.5991	53.1931	25.1506	81.2355	-0.133386	-0.254163	0.71795	0.999108	no	OK
AT1G15757	Chr1:5424241-5424576	0	0	0	0.275391	0	0.964589	inf	0	1	1	no	NOTEST
AT1G15760	Chr1:5425713-5426322	16.0777	6.42777	25.7277	29.2875	14.8454	43.7296	0.865221	1.5441	0.0313	0.298839	no	OK
AT1G15770	Chr1:5426891-5428280	0.410574	0	0.995225	0.316345	0	0.784802	-0.376143	0	1	1	no	NOTEST
AT1G15772	Chr1:5428519-5429561	1.65583	0.177199	3.13446	0.413651	0	0.969634	-2.00107	-1.71909	0.02355	0.255111	no	OK
AT1G15780	Chr1:5430182-5436412	18.9932	11.2703	26.716	15.4443	9.37662	21.5119	-0.298406	-0.731647	0.2986	0.836309	no	OK
AT1G15790	Chr1:5438252-5440087	6.02389	1.9962	10.0516	4.61789	1.47158	7.76419	-0.383463	-0.556874	0.42305	0.931567	no	OK
AT1G15800	Chr1:5441081-5443684	11.5264	5.62837	17.4245	7.39734	3.11705	11.6776	-0.639865	-1.14838	0.1089	0.559874	no	OK
AT1G15810	Chr1:5444417-5447859	44.9766	0	113.248	38.8108	0	111.295	-0.212716	-0.122528	0.86	0.999108	no	OK
AT1G15820	Chr1:5444417-5447859	433.939	206.667	661.21	530.269	256.374	804.163	0.289232	0.545086	0.4404	0.940352	no	OK
AT1G15825	Chr1:5448148-5448529	7.8204	1.19287	14.4479	6.55183	0.553677	12.55	-0.255344	-0.283746	0.6852	0.999108	no	OK
AT1G15830	Chr1:5448725-5450177	7.88907	3.8561	11.922	6.38578	2.94481	9.82675	-0.304993	-0.569241	0.414	0.925495	no	OK
AT1G15840	Chr1:5451431-5452374	0.0404821	0	0.166731	0.0407955	0	0.189934	0.0111281	0	1	1	no	NOTEST
AT1G15850	Chr1:5453244-5454088	6.91571	1.35781	12.4736	1.03586	0	2.66218	-2.73905	-2.15286	0.0181	0.219451	no	OK
AT1G15860	Chr1:5454784-5457022	35.0853	20.3078	49.8628	36.369	21.2363	51.5016	0.0518413	0.121386	0.8633	0.999108	no	OK
AT1G15870	Chr1:5457083-5458429	8.61177	3.82167	13.4019	6.96111	2.87661	11.0456	-0.306992	-0.526383	0.4546	0.947787	no	OK
AT1G15880	Chr1:5458534-5460333	38.8656	22.8747	54.8565	40.9502	24.2366	57.6639	0.0753785	0.18031	0.80265	0.999108	no	OK
AT1G15885	Chr1:5460476-5461281	21.9006	9.79472	34.0066	22.7318	10.2032	35.2603	0.0537377	0.0954364	0.8883	0.999108	no	OK
AT1G15890	Chr1:5461316-5464223	0.338833	0.0260274	0.651639	0.461688	0.0732369	0.85014	0.446343	0	1	1	no	NOTEST
AT1G15900	Chr1:5464355-5464697	12.5853	2.24483	22.9258	3.20123	0	6.86642	-1.97504	-1.94289	0.0188	0.224759	no	OK
AT1G15910	Chr1:5465335-5469125	37.5076	22.8282	52.187	36.8504	22.4287	51.2722	-0.025501	-0.0638727	0.92495	0.999108	no	OK
AT1G15920	Chr1:5469388-5471149	28.5156	16.7128	40.3184	16.113	9.06492	23.1611	-0.823526	-1.89578	0.00855	0.138226	no	OK
AT1G15930	Chr1:5471399-5473014	588.876	319.646	858.106	484.525	277.478	691.572	-0.281392	-0.623349	0.3637	0.8923	no	OK
AT1G15940	Chr1:5473564-5478259	58.3471	34.9416	81.7526	58.9024	35.1215	82.6834	0.0136659	0.0332872	0.96025	0.999108	no	OK
AT1G15950	Chr1:5478753-5485082	35.759	18.2992	53.2189	26.8516	12.8789	40.8243	-0.4133	-0.802939	0.2555	0.791982	no	OK
AT1G15960	Chr1:5478753-5485082	11.2442	3.77831	18.7102	10.5851	3.8022	17.368	-0.0871526	-0.130932	0.8517	0.999108	no	OK
AT1G15970	Chr1:5486318-5488868	25.6834	15.151	36.2158	29.5695	17.6629	41.476	0.203271	0.490311	0.48215	0.961294	no	OK
AT1G15980	Chr1:5489297-5493772	48.9877	29.7706	68.2048	49.052	29.8831	68.2209	0.00189219	0.00473733	0.99425	0.999393	no	OK
AT1G15990	Chr1:5489297-5493772	0.0588051	0	0.60503	0.00710873	0	0.193506	-3.04828	0	1	1	no	NOTEST
AT1G16000	Chr1:5494532-5495359	68.6469	38.1393	99.1546	81.5259	46.1632	116.889	0.248063	0.553758	0.42575	0.933019	no	OK
AT1G16010	Chr1:5495372-5497723	35.0417	21.0143	49.069	33.6288	20.0171	47.2405	-0.0593736	-0.144586	0.8333	0.999108	no	OK
AT1G16020	Chr1:5498164-5501358	17.9699	10.4214	25.5184	20.7619	12.2791	29.2448	0.208359	0.492916	0.4781	0.95923	no	OK
AT1G16022	Chr1:5501395-5501959	0.162466	0	0.558158	0.289779	0	1.07116	0.834817	0	1	1	no	NOTEST
AT1G16025	Chr1:5501395-5501959	0.199321	0	0.79979	0.949743	0	2.90887	2.25244	0.85523	0.26165	0.798336	no	OK
AT1G16030	Chr1:5502205-5504535	5.15352	2.53899	7.76804	5.70134	2.92091	8.48177	0.145744	0.287111	0.6812	0.999108	no	OK
AT1G16040	Chr1:5504734-5506611	24.0592	12.4301	35.6883	32.8878	18.4556	47.3199	0.450961	0.957605	0.173	0.687556	no	OK
AT1G16060	Chr1:5508506-5511735	42.469	25.22	59.718	32.0286	18.7618	45.2955	-0.407047	-0.972707	0.1696	0.681414	no	OK
AT1G16070	Chr1:5511872-5513896	7.74782	3.55021	11.9454	14.3	7.72061	20.8793	0.884149	1.72442	0.01505	0.196439	no	OK
AT1G16080	Chr1:5514316-5516027	66.9717	40.7738	93.1696	72.0175	43.9024	100.133	0.104797	0.262875	0.70915	0.999108	no	OK
AT1G16090	Chr1:5516258-5517822	2.22627	0.561773	3.89078	5.87177	2.57845	9.16509	1.39916	2.07526	0.0052	0.100776	no	OK
AT1G16100	Chr1:5518061-5518134	0	0	0	0	0	0	0	0	1	1	no	NOTEST
AT1G16110	Chr1:5518372-5520891	2.84028	1.20183	4.47874	2.30717	0.927068	3.68728	-0.299909	-0.500306	0.47785	0.959047	no	OK
AT1G16120	Chr1:5522638-5524983	0.0146056	0	0.0641359	0.021297	0	0.0740006	0.544127	0	1	1	no	NOTEST
AT1G16130	Chr1:5525490-5528212	0.179142	0	0.410378	0.254529	0	0.521538	0.506724	0	1	1	no	NOTEST
AT1G16140	Chr1:5528964-5531255	0.0231063	0	0.0967838	0.00795338	0	0.0600027	-1.53865	0	1	1	no	NOTEST
AT1G16150	Chr1:5532414-5534877	0.0271989	0	0.0950227	0.0856262	0	0.224315	1.6545	0	1	1	no	NOTEST
AT1G16160	Chr1:5535972-5538269	0.0736569	0	0.207176	0.0297004	0	0.106462	-1.31034	0	1	1	no	NOTEST
AT1G16170	Chr1:5538731-5539821	22.8731	10.7606	34.9856	28.99	15.1741	42.8059	0.341904	0.665304	0.3378	0.871907	no	OK
AT1G16180	Chr1:5540426-5542902	92.6656	55.8494	129.482	89.2361	53.8956	124.577	-0.0544066	-0.134451	0.84725	0.999108	no	OK
AT1G16190	Chr1:5543151-5546103	64.1821	36.5691	91.795	41.9459	25.1492	58.7426	-0.613641	-1.44737	0.04445	0.359732	no	OK
AT1G16210	Chr1:5546127-5547552	68.0314	41.0369	95.0259	68.2489	41.2843	95.2134	0.00460387	0.011398	0.9869	0.999393	no	OK
AT1G16220	Chr1:5548652-5550553	9.83742	5.04357	14.6313	15.0407	8.32806	21.7534	0.61252	1.28502	0.0659	0.440225	no	OK
AT1G16225	Chr1:5551040-5552097	0	0	0	0	0	0	0	0	1	1	no	NOTEST
AT1G16230	Chr1:5553466-5554324	0	0	0	0.0405954	0	0.268032	inf	0	1	1	no	NOTEST
AT1G16240	Chr1:5555006-5556841	67.6289	40.098	95.1598	80.9019	49.4327	112.371	0.258535	0.636541	0.3627	0.891889	no	OK
AT1G16250	Chr1:5556988-5559520	9.01736	4.736	13.2987	10.5613	5.75154	15.371	0.228007	0.480449	0.48235	0.961351	no	OK
AT1G16260	Chr1:5559578-5562113	5.76544	2.95229	8.5786	6.69538	3.50673	9.88404	0.215735	0.438632	0.5293	0.979702	no	OK
AT1G16270	Chr1:5563086-5568368	19.2602	11.7254	26.7951	16.6124	10.1021	23.1228	-0.21336	-0.534145	0.44175	0.940891	no	OK
AT1G16280	Chr1:5568481-5570487	19.1652	10.7562	27.5742	13.3645	7.26711	19.4618	-0.520087	-1.13904	0.1075	0.556431	no	OK
AT1G16290	Chr1:5570752-5573538	5.80646	2.60132	9.01161	2.00418	0.575981	3.43239	-1.53465	-2.3602	0.00215	0.0545005	no	OK
AT1G16300	Chr1:5574309-5577622	16.5962	9.42864	23.7638	17.18	9.79313	24.5669	0.0498763	0.113457	0.8692	0.999108	no	OK
AT1G16310	Chr1:5578430-5580693	11.1319	5.80138	16.4625	8.48318	4.1436	12.8228	-0.392027	-0.7756	0.2794	0.815674	no	OK
AT1G16320	Chr1:5580854-5582143	22.9811	12.8344	33.1278	21.7479	12.0964	31.3995	-0.0795733	-0.176213	0.80455	0.999108	no	OK
AT1G16330	Chr1:5582386-5587391	17.8892	9.98921	25.7892	13.7857	7.84479	19.7267	-0.37591	-0.844558	0.22195	0.759079	no	OK
AT1G16340	Chr1:5587789-5590651	32.0317	18.1388	45.9247	37.5627	22.1446	52.9808	0.229799	0.533476	0.44015	0.940185	no	OK
AT1G16350	Chr1:5590950-5593007	68.4692	41.4501	95.4884	76.8126	46.7429	106.882	0.165887	0.413723	0.54975	0.98546	no	OK
AT1G16360	Chr1:5593300-5595179	0.189222	0	0.486827	0.392875	0	0.868123	1.05399	0	1	1	no	NOTEST
AT1G16370	Chr1:5596693-5598447	0.0843665	0	0.270836	0.204249	0	0.467125	1.27558	0	1	1	no	NOTEST
AT1G16380	Chr1:5598452-5601367	0	0	0	0	0	0	0	0	1	1	no	NOTEST
AT1G16390	Chr1:5602872-5604663	0.0183104	0	0.0796369	0.0260341	0	0.114046	0.507738	0	1	1	no	NOTEST
AT1G16400	Chr1:5605158-5607473	0.33359	0	0.697323	0.152311	0	0.373971	-1.13105	0	1	1	no	NOTEST
AT1G16410	Chr1:5608806-5611426	0	0	0	0	0	0	0	0	1	1	no	NOTEST
AT1G16420	Chr1:5612149-5613867	0	0	0	0	0	0	0	0	1	1	no	NOTEST
AT1G16430	Chr1:5614618-5615510	22.0554	9.21294	34.8978	30.7987	15.3765	46.2208	0.481739	0.869595	0.2077	0.739859	no	OK
AT1G16440	Chr1:5615814-5617672	0.12804	0	0.340316	0.353284	0	0.762942	1.46423	0	1	1	no	NOTEST
AT1G16445	Chr1:5617810-5619334	5.38169	1.88357	8.87981	5.49729	1.91859	9.07599	0.0306608	0.0462037	0.9502	0.999108	no	OK
AT1G16450	Chr1:5619470-5619543	0	0	0	0	0	0	0	0	1	1	no	NOTEST
AT1G16460	Chr1:5619581-5622663	37.6693	22.0453	53.2933	47.5441	28.9397	66.1486	0.335878	0.816566	0.2472	0.782963	no	OK
AT1G16470	Chr1:5622785-5625643	77.1632	45.1311	109.195	121.347	74.0729	168.622	0.653158	1.59051	0.0199	0.233035	no	OK
AT1G16480	Chr1:5625698-5628656	2.17963	0.914753	3.44452	2.85676	1.31123	4.40228	0.390292	0.681964	0.33055	0.866047	no	OK
AT1G16489	Chr1:5629215-5630995	6.10693	0	15.9498	3.6435	0	9.79597	-0.745122	-0.442504	0.55685	0.987664	no	OK
AT1G16490	Chr1:5629215-5630995	2.5952	0.163916	5.02649	3.85661	1.27048	6.44274	0.571485	0.687656	0.3326	0.867955	no	OK
AT1G16500	Chr1:5639031-5640173	34.5075	19.7282	49.2868	31.4381	17.8864	44.9897	-0.134397	-0.306609	0.6705	0.999108	no	OK
AT1G16510	Chr1:5644571-5645443	40.7506	21.9908	59.5105	8.62515	3.59126	13.659	-2.2402	-4.17788	5e-05	0.00289789	yes	OK
AT1G16515	Chr1:5647548-5647813	4.28782	1.13788	7.43775	7.59903	0	16.486	0.825573	0.828691	0.42555	0.932978	no	OK
AT1G16520	Chr1:5648759-5651167	58.8866	35.7344	82.0387	70.1683	42.7578	97.5789	0.252882	0.632525	0.36695	0.895343	no	OK
AT1G16530	Chr1:5651369-5652883	1.14191	0	2.4829	0.446287	0	1.15441	-1.3554	-0.951868	0.1988	0.728461	no	OK
AT1G16540	Chr1:5659414-5665449	6.93805	3.8054	10.0707	7.45442	4.12979	10.779	0.103566	0.226224	0.75095	0.999108	no	OK
AT1G16550	Chr1:5665906-5668209	3.07838	1.35592	4.80083	1.9898	0.760187	3.21941	-0.629548	-1.04691	0.1307	0.606667	no	OK
AT1G16560	Chr1:5668383-5673600	46.9366	24.7078	69.1653	47.8732	25.1414	70.605	0.0285068	0.0589272	0.93345	0.999108	no	OK
AT1G16570	Chr1:5668383-5673600	19.4148	5.2084	33.6211	18.8645	4.73993	32.9891	-0.0414781	-0.0549239	0.93435	0.999108	no	OK
AT1G16590	Chr1:5673794-5675131	11.7872	5.51431	18.06	12.8413	6.29667	19.386	0.123577	0.232493	0.7363	0.999108	no	OK
AT1G16600	Chr1:5675168-5675433	0	0	0	0.237193	0	0.881773	inf	0	1	1	no	NOTEST
AT1G16610	Chr1:5675703-5678852	152.826	82.2545	223.398	77.9998	47.226	108.774	-0.970347	-2.21478	0.0022	0.0555172	no	OK
AT1G16620	Chr1:5679818-5681188	0	0	0	0	0	0	0	0	1	1	no	NOTEST
AT1G16630	Chr1:5682117-5684867	25.3059	15.3923	35.2195	27.8851	16.9449	38.8254	0.140023	0.350112	0.6215	0.999108	no	OK
AT1G16635	Chr1:5685502-5686368	0.505704	0	1.16494	0.822699	0	1.72736	0.702073	0.570689	0.39795	0.917705	no	OK
AT1G16640	Chr1:5686602-5687715	13.6087	5.80479	21.4126	15.2781	7.12315	23.4331	0.166939	0.295404	0.67845	0.999108	no	OK
AT1G16650	Chr1:5687942-5691198	5.42154	2.53162	8.31146	7.23468	3.62559	10.8438	0.416228	0.790358	0.25955	0.796298	no	OK
AT1G16660	Chr1:5692023-5696458	0	0	0	0	0	0	0	0	1	1	no	NOTEST
AT1G16670	Chr1:5697323-5699769	9.52908	5.02918	14.029	8.56799	4.43402	12.702	-0.153381	-0.314949	0.6438	0.999108	no	OK
AT1G16680	Chr1:5702752-5705838	29.7564	18.0209	41.492	31.2286	18.9576	43.4996	0.0696672	0.173477	0.80595	0.999108	no	OK
AT1G16690	Chr1:5705968-5709533	14.2335	7.90323	20.5637	9.94266	5.37284	14.5125	-0.517585	-1.12189	0.1037	0.548068	no	OK
AT1G16700	Chr1:5709724-5711902	56.6628	33.6906	79.635	69.4996	42.1641	96.8351	0.294604	0.723028	0.29815	0.835678	no	OK
AT1G16705	Chr1:5712087-5713752	54.509	31.6121	77.406	35.9715	20.0828	51.8602	-0.599642	-1.36376	0.05565	0.402507	no	OK
AT1G16710	Chr1:5714218-5722614	10.3522	6.27804	14.4264	10.9775	6.70485	15.2502	0.084613	0.211916	0.76265	0.999108	no	OK
AT1G16720	Chr1:5723087-5727312	26.2049	15.5012	36.9085	28.0643	16.6545	39.4741	0.0989041	0.237912	0.73555	0.999108	no	OK
AT1G16730	Chr1:5723087-5727312	2.40416	0	8.01914	3.0136	0	9.3929	0.325956	0.143356	0.42795	0.933905	no	OK
AT1G16740	Chr1:5727689-5729080	108.438	62.7487	154.127	138.672	83.7041	193.64	0.354809	0.850263	0.22555	0.764361	no	OK
AT1G16750	Chr1:5729096-5731870	16.0721	9.27874	22.8654	24.2787	14.4448	34.1125	0.595134	1.4093	0.0438	0.357235	no	OK
AT1G16760	Chr1:5734233-5737307	0.0280264	0	0.0978157	0.00723646	0	0.0548123	-1.95343	0	1	1	no	NOTEST
AT1G16770	Chr1:5737877-5744214	0.0960025	0	0.828493	0.149041	0	1.15449	0.634568	0	1	1	no	NOTEST
AT1G16780	Chr1:5737877-5744214	14.3039	8.42113	20.1866	16.5445	9.89816	23.1909	0.209945	0.506242	0.46405	0.951974	no	OK
AT1G16790	Chr1:5744552-5745209	39.4349	20.9427	57.9271	53.5948	30.4685	76.721	0.442619	0.962887	0.1647	0.674082	no	OK
AT1G16800	Chr1:5745522-5755263	3.62164	2.05212	5.19117	3.10346	1.72042	4.4865	-0.222767	-0.496799	0.4741	0.956772	no	OK
AT1G16810	Chr1:5755587-5758464	189.368	114.898	263.838	178.558	107.083	250.034	-0.0847985	-0.209493	0.76975	0.999108	no	OK
AT1G16820	Chr1:5755587-5758464	7.74136	0	28.3071	10.9182	0	33.4484	0.496082	0.204441	0.7879	0.999108	no	OK
AT1G16825	Chr1:5758854-5760501	12.3833	4.65742	20.1093	16.1304	7.05989	25.2009	0.381381	0.629477	0.36825	0.896409	no	OK
AT1G16830	Chr1:5760771-5762619	2.52778	0.916059	4.13951	3.04491	1.21724	4.87258	0.268527	0.425105	0.54845	0.985103	no	OK
AT1G16840	Chr1:5762693-5764073	79.0388	46.545	111.532	55.2897	32.6115	77.9679	-0.51555	-1.23069	0.08775	0.508007	no	OK
AT1G16850	Chr1:5764806-5765651	2.18554	0.250178	4.1209	2.67388	0.505791	4.84197	0.290944	0.335922	0.6461	0.999108	no	OK
AT1G16858	Chr1:5767299-5770602	29.7015	17.9528	41.4502	36.2739	22.0899	50.4578	0.288394	0.718794	0.3007	0.838182	no	OK
AT1G16870	Chr1:5770731-5773251	33.7621	20.3062	47.218	35.3998	21.4125	49.3872	0.0683375	0.168804	0.81315	0.999108	no	OK
AT1G16880	Chr1:5773591-5778484	143.844	59.3754	228.312	176.305	74.2313	278.378	0.293572	0.493523	0.5015	0.96926	no	OK
AT1G16890	Chr1:5773591-5778484	187.24	70.1485	304.331	200.506	64.4613	336.551	0.0987593	0.148373	0.83075	0.999108	no	OK
AT1G16900	Chr1:5779020-5782433	37.8257	22.9251	52.7263	30.8381	18.6537	43.0225	-0.294652	-0.732119	0.29205	0.829581	no	OK
AT1G16905	Chr1:5782454-5783840	0	0	0	0	0	0	0	0	1	1	no	NOTEST
AT1G16910	Chr1:5785002-5785927	1.2705	0.00430932	2.53669	0.993551	0	1.99957	-0.354732	-0.346133	0.63655	0.999108	no	OK
AT1G16916	Chr1:5786559-5787112	39.9669	18.2278	61.706	45.1339	21.8002	68.4676	0.175406	0.324037	0.64225	0.999108	no	OK
AT1G16920	Chr1:5787329-5789249	86.4345	52.0807	120.788	117.914	71.9963	163.831	0.448049	1.11628	0.1113	0.564874	no	OK
AT1G16930	Chr1:5789986-5791534	4.62764	1.91976	7.33552	4.59795	1.89964	7.29626	-0.00928675	-0.0155348	0.979	0.999108	no	OK
AT1G16940	Chr1:5791982-5793491	0.382928	0	0.85465	0.0644009	0	0.231016	-2.57192	0	1	1	no	NOTEST
AT1G16950	Chr1:5796008-5796559	0.167951	0	0.50639	0	0	0	-inf	0	1	1	no	NOTEST
AT1G16960	Chr1:5799887-5805799	11.5899	0	25.9955	14.4446	0	30.7569	0.317663	0.262228	0.72435	0.999108	no	OK
AT1G16970	Chr1:5799887-5805799	13.5109	7.05373	19.9681	19.2263	10.9271	27.5255	0.508956	1.09559	0.11795	0.580626	no	OK
AT1G16980	Chr1:5807310-5811488	0	0	0	0.025321	0	0.0907594	inf	0	1	1	no	NOTEST
AT1G17000	Chr1:5812727-5816662	0	0	0	0.00698722	0	0.0529982	inf	0	1	1	no	NOTEST
AT1G17010	Chr1:5817566-5819352	0	0	0	0	0	0	0	0	1	1	no	NOTEST
AT1G17020	Chr1:5820205-5822013	0.144019	0	0.37564	0.871507	0.0225485	1.72047	2.59725	1.91491	0.03005	0.293487	no	OK
AT1G17030	Chr1:5822367-5824455	0.078201	0	0.252576	0.147288	0	0.36645	0.913385	0	1	1	no	NOTEST
AT1G17040	Chr1:5824847-5828233	8.24532	4.49913	11.9915	8.97396	4.96694	12.981	0.122169	0.265863	0.7028	0.999108	no	OK
AT1G17050	Chr1:5829079-5831343	9.71587	4.9444	14.4873	13.4214	7.39652	19.4463	0.466123	0.971191	0.1616	0.668594	no	OK
AT1G17060	Chr1:5832096-5835456	1.69733	0.535249	2.85942	1.15677	0.268444	2.0451	-0.553168	-0.745369	0.2875	0.825085	no	OK
AT1G17070	Chr1:5837589-5841606	14.4876	6.5923	22.3829	12.5187	5.47573	19.5617	-0.21073	-0.372968	0.5913	0.995689	no	OK
AT1G17080	Chr1:5837589-5841606	52.9482	16.8031	89.0933	65.2277	27.8028	102.653	0.300904	0.467781	0.50495	0.970423	no	OK
AT1G17090	Chr1:5842215-5844283	6.4393	1.98369	10.8949	7.86789	2.86352	12.8723	0.289072	0.426381	0.55005	0.985625	no	OK
AT1G17100	Chr1:5844675-5850934	180.035	61.8764	298.193	139.345	47.4905	231.2	-0.36961	-0.550838	0.43135	0.936184	no	OK
AT1G17110	Chr1:5844675-5850934	49.7759	19.4831	80.0687	45.1393	20.5066	69.7721	-0.141063	-0.239236	0.73135	0.999108	no	OK
AT1G17120	Chr1:5851952-5853955	24.5804	14.7338	34.4271	27.9697	16.8592	39.0802	0.186353	0.457927	0.51575	0.973746	no	OK
AT1G17130	Chr1:5854147-5858550	64.235	15.4928	112.977	59.4436	12.4606	106.427	-0.111837	-0.141502	0.8455	0.999108	no	OK
AT1G17140	Chr1:5854147-5858550	126.707	62.612	190.802	130.658	66.6892	194.627	0.0443046	0.0872459	0.90015	0.999108	no	OK
AT1G17145	Chr1:5860118-5862682	36.3343	21.7755	50.8931	33.2432	19.8122	46.6743	-0.128272	-0.312504	0.66155	0.999108	no	OK
AT1G17147	Chr1:5863430-5864009	1.89255	0	3.82728	2.55667	0.216876	4.89647	0.433936	0.43843	0.54175	0.982755	no	OK
AT1G17150	Chr1:5865706-5867495	0	0	0	0	0	0	0	0	1	1	no	NOTEST
AT1G17160	Chr1:5867634-5869356	21.8106	12.4569	31.1643	23.0786	13.2124	32.9447	0.0815225	0.186634	0.7886	0.999108	no	OK
AT1G17170	Chr1:5869845-5870840	3.35485	0.909657	5.80003	3.45426	0.968701	5.93982	0.0421297	0.0570239	0.93155	0.999108	no	OK
AT1G17180	Chr1:5872144-5873086	0.289857	0	0.748463	0.495162	0	1.13347	0.772562	0	1	1	no	NOTEST
AT1G17190	Chr1:5875349-5876545	23.5749	12.5909	34.5589	45.9759	27.0833	64.8685	0.963628	2.15033	0.0033	0.0736948	no	OK
AT1G17200	Chr1:5878399-5880041	184.594	112.579	256.609	221.393	133.743	309.042	0.262252	0.654094	0.3556	0.886755	no	OK
AT1G17210	Chr1:5880129-5884756	35.1477	21.3928	48.9027	34.7884	21.1855	48.3912	-0.0148274	-0.0371557	0.9567	0.999108	no	OK
AT1G17220	Chr1:5885082-5890470	57.4791	34.1492	80.8091	61.9449	36.3994	87.4904	0.107946	0.258621	0.71495	0.999108	no	OK
AT1G17230	Chr1:5891323-5895075	3.33035	1.51611	5.14459	2.28839	0.94998	3.6268	-0.541342	-0.938928	0.1848	0.70709	no	OK
AT1G17232	Chr1:5891323-5895075	3.24042	0	6.66534	2.71134	0	5.46847	-0.257177	-0.243081	0.7347	0.999108	no	OK
AT1G17235	Chr1:5895350-5895710	2.12744	0	4.93031	2.29665	0	5.61074	0.110412	0.0783346	0.916	0.999108	no	OK
AT1G17240	Chr1:5896415-5898717	1.40527	0.425332	2.38521	0.72802	0.15217	1.30387	-0.948797	-1.24736	0.0789	0.483913	no	OK
AT1G17250	Chr1:5899993-5903619	0	0	0	0	0	0	0	0	1	1	no	NOTEST
AT1G17255	Chr1:5899993-5903619	1.98421	0.833015	3.13541	1.67295	0.653154	2.69274	-0.246174	-0.405529	0.5659	0.990372	no	OK
AT1G17260	Chr1:5904057-5908898	1.65104	0.641201	2.66088	0.792611	0.214908	1.37031	-1.05869	-1.54248	0.031	0.297943	no	OK
AT1G17270	Chr1:5909248-5911693	4.25066	1.9016	6.59972	4.51243	2.09542	6.92944	0.086218	0.155303	0.8279	0.999108	no	OK
AT1G17275	Chr1:5912052-5915313	0.0558538	0	0.145872	0.0088675	0	0.0419042	-2.65506	0	1	1	no	NOTEST
AT1G17277	Chr1:5915643-5916212	2.10308e-05	0	0.22206	0	0	0	-inf	0	1	1	no	NOTEST
AT1G17277.1	Chr1:5915643-5916212	0.0494383	0	0.311058	0	0	0	-inf	0	1	1	no	NOTEST
AT1G17280	Chr1:5916870-5920089	48.6524	29.0111	68.2936	53.674	32.3652	74.9828	0.141714	0.346969	0.6208	0.999108	no	OK
AT1G17285	Chr1:5920773-5921415	0.0437398	0	0.282053	0.0895413	0	0.326873	1.03361	0	1	1	no	NOTEST
AT1G17290	Chr1:5922629-5926400	63.7967	38.2938	89.2997	59.4559	36.1611	82.7508	-0.101662	-0.251783	0.71285	0.999108	no	OK
AT1G17300	Chr1:5926993-5927784	0	0	0	0	0	0	0	0	1	1	no	NOTEST
AT1G17310	Chr1:5928013-5928667	0.360971	0	0.943003	0.100016	0	0.343357	-1.85165	0	1	1	no	NOTEST
AT1G17330	Chr1:5929908-5931831	23.7871	13.0033	34.5708	25.1608	13.9078	36.4138	0.0810006	0.176328	0.80235	0.999108	no	OK
AT1G17340	Chr1:5933869-5938761	8.90177	5.04414	12.7594	7.98174	4.51401	11.4495	-0.157389	-0.355565	0.60595	0.999108	no	OK
AT1G17345	Chr1:5940422-5941210	0.0748123	0	0.288547	0.480327	0	1.16804	2.68267	0	1	1	no	NOTEST
AT1G17350	Chr1:5941783-5944463	15.8453	7.60921	24.0814	25.1598	13.8493	36.4704	0.667068	1.34565	0.0508	0.383845	no	OK
AT1G17360	Chr1:5946763-5951473	11.6191	6.90409	16.3342	13.5899	8.14037	19.0394	0.226032	0.549247	0.4306	0.935879	no	OK
AT1G17370	Chr1:5951541-5955037	59.7749	36.5374	83.0124	57.5363	35.1519	79.9208	-0.0550656	-0.138798	0.84625	0.999108	no	OK
AT1G17380	Chr1:5955487-5957212	23.737	13.0779	34.396	18.9859	10.3614	27.6105	-0.322205	-0.699291	0.3217	0.858344	no	OK
AT1G17390	Chr1:5958627-5959651	0	0	0	0	0	0	0	0	1	1	no	NOTEST
AT1G17400	Chr1:5960480-5962481	0.0114173	0	0.0867596	0	0	0	-inf	0	1	1	no	NOTEST
AT1G17410	Chr1:5968533-5969995	11.9529	5.08468	18.8211	15.8984	7.79442	24.0023	0.411521	0.742712	0.2832	0.819182	no	OK
AT1G17420	Chr1:5977410-5981480	15.9832	9.02371	22.9426	5.23191	2.77198	7.69184	-1.61114	-3.48536	5e-05	0.00289789	yes	OK
AT1G17430	Chr1:5982266-5987784	8.76169	0	23.043	13.7955	0.377654	27.2133	0.654917	0.478323	0.44885	0.944996	no	OK
AT1G17440	Chr1:5982266-5987784	34.0216	19.0295	49.0138	25.1293	14.1474	36.1111	-0.437085	-0.97633	0.16765	0.678793	no	OK
AT1G17450	Chr1:5988279-5996785	6.81107	4.02632	9.59583	7.56239	4.51629	10.6085	0.150959	0.364627	0.6038	0.999035	no	OK
AT1G17455	Chr1:5997179-5998475	18.1771	8.02454	28.3298	28.6935	15.6133	41.7737	0.658597	1.26639	0.07155	0.459948	no	OK
AT1G17460	Chr1:5998813-6002716	9.43668	5.17248	13.7009	7.44274	3.93609	10.9494	-0.342446	-0.727199	0.2935	0.830935	no	OK
AT1G17470	Chr1:6002911-6006405	55.6115	33.702	77.5209	62.788	38.3674	87.2086	0.175106	0.438481	0.5312	0.98019	no	OK
AT1G17480	Chr1:6006460-6008266	8.30139	4.06736	12.5354	13.2509	7.17812	19.3236	0.674661	1.364	0.0538	0.395099	no	OK
AT1G17490	Chr1:6008588-6009420	47.3548	24.474	70.2356	65.7219	37.17	94.2739	0.472864	1.00887	0.1444	0.637104	no	OK
AT1G17495.1	Chr1:6009569-6013742	0	0	0	0	0	0	0	0	1	1	no	NOTEST
AT1G17500	Chr1:6018756-6023503	8.11474	4.70711	11.5224	11.0131	6.57266	15.4536	0.440608	1.04922	0.1341	0.614637	no	OK
AT1G17510	Chr1:6023503-6024309	24.8648	11.4513	38.2784	34.6218	18.4278	50.8158	0.477573	0.92725	0.17635	0.692575	no	OK
AT1G17520	Chr1:6024635-6027385	24.6058	14.2971	34.9146	19.8699	11.2814	28.4584	-0.308416	-0.710276	0.3153	0.852269	no	OK
AT1G17530	Chr1:6027630-6028506	57.3784	33.8466	80.9102	63.3377	37.835	88.8405	0.142557	0.343857	0.6262	0.999108	no	OK
AT1G17540	Chr1:6029276-6032754	0.451418	0.0404721	0.862364	0.33293	0	0.67041	-0.439247	0	1	1	no	NOTEST
AT1G17545	Chr1:6033108-6033908	0	0	0	0	0	0	0	0	1	1	no	NOTEST
AT1G17550	Chr1:6034361-6037289	50.5545	30.1436	70.9654	35.3291	21.4793	49.1789	-0.516983	-1.27355	0.0727	0.464103	no	OK
AT1G17560	Chr1:6037463-6038692	30.1789	15.9379	44.4199	53.0043	31.2408	74.7678	0.81257	1.80086	0.01115	0.163398	no	OK
AT1G17570	Chr1:6038756-6038838	0	0	0	0	0	0	0	0	1	1	no	NOTEST
AT1G17580	Chr1:6039302-6049556	18.9226	11.475	26.3701	15.9671	9.73073	22.2034	-0.245011	-0.612562	0.3781	0.903071	no	OK
AT1G17590	Chr1:6050192-6052568	7.73348	3.72695	11.74	9.26677	4.71815	13.8154	0.260949	0.506882	0.47035	0.954869	no	OK
AT1G17600	Chr1:6052935-6056664	0.750023	0.217247	1.2828	0.979168	0.322081	1.63625	0.38462	0.545637	0.44765	0.944237	no	OK
AT1G17610	Chr1:6056894-6058357	0.423718	0	0.88686	0.787651	0.0707707	1.50453	0.894452	0.87177	0.21695	0.751313	no	OK
AT1G17615	Chr1:6059440-6060667	0	0	0	0	0	0	0	0	1	1	no	NOTEST
AT1G17620	Chr1:6062215-6063291	45.7777	25.8178	65.7377	29.5739	16.8387	42.3092	-0.630319	-1.42588	0.0467	0.368143	no	OK
AT1G17630	Chr1:6064524-6066720	1.67087	0.543254	2.79848	2.56762	1.0284	4.10685	0.619836	0.951925	0.17205	0.685723	no	OK
AT1G17640	Chr1:6067393-6069098	6.97295	2.93861	11.0073	9.52591	4.47645	14.5754	0.450089	0.79517	0.26335	0.800201	no	OK
AT1G17650	Chr1:6069476-6072012	26.7809	15.2599	38.3018	42.2737	25.233	59.3144	0.658559	1.54859	0.02845	0.286006	no	OK
AT1G17660	Chr1:6075819-6075891	0	0	0	0	0	0	0	0	1	1	no	NOTEST
AT1G17665	Chr1:6072252-6074484	7.71023	3.53937	11.8811	8.47538	3.99045	12.9603	0.136505	0.250069	0.7186	0.999108	no	OK
AT1G17670	Chr1:6075944-6076018	0	0	0	0	0	0	0	0	1	1	no	NOTEST
AT1G17680	Chr1:6076076-6082337	16.0488	9.65818	22.4395	15.945	9.55084	22.3392	-0.0093625	-0.0229666	0.97415	0.999108	no	OK
AT1G17690	Chr1:6082754-6088340	16.8894	10.0632	23.7155	19.8136	11.8641	27.7631	0.230375	0.560788	0.4289	0.935042	no	OK
AT1G17700	Chr1:6089516-6090323	4.14175	0.890532	7.39296	1.92941	0.268824	3.58999	-1.10208	-1.31155	0.06985	0.454272	no	OK
AT1G17710	Chr1:6090559-6092027	5.92773	2.01109	9.84437	2.79465	0.849676	4.73962	-1.08481	-1.5671	0.02715	0.278702	no	OK
AT1G17720	Chr1:6093207-6098383	43.2309	26.3457	60.1162	52.7377	32.0193	73.456	0.286771	0.717626	0.3069	0.844557	no	OK
AT1G17730	Chr1:6099088-6100315	46.7348	25.8959	67.5738	68.3545	40.8669	95.8421	0.548538	1.26645	0.07025	0.45529	no	OK
AT1G17744	Chr1:6100960-6105265	0.0177631	0	0.63409	0.302683	0	3.71944	4.09086	0	1	1	no	NOTEST
AT1G17745	Chr1:6100960-6105265	69.1824	41.3719	96.9928	88.3941	52.6761	124.112	0.353546	0.859894	0.21595	0.750493	no	OK
AT1G17750	Chr1:6106655-6116617	4.62568	0.939809	8.31156	4.68188	1.02812	8.33564	0.01742	0.021652	0.9744	0.999108	no	OK
AT1G17760	Chr1:6106655-6116617	18.6687	10.2385	27.099	17.8125	9.68524	25.9398	-0.0677332	-0.146271	0.8363	0.999108	no	OK
AT1G17770	Chr1:6120740-6122822	0	0	0	0.00798724	0	0.0602468	inf	0	1	1	no	NOTEST
AT1G17780	Chr1:6123700-6125269	16.438	9.01619	23.8599	10.9639	5.58658	16.3413	-0.584273	-1.21501	0.0853	0.501538	no	OK
AT1G17790	Chr1:6125355-6127404	13.9584	7.87366	20.0431	13.8507	7.80237	19.8989	-0.011176	-0.0251099	0.96895	0.999108	no	OK
AT1G17800	Chr1:6128822-6129508	0	0	0	0	0	0	0	0	1	1	no	NOTEST
AT1G17810	Chr1:6130024-6135345	0	0	0	0.0454586	0	0.535808	inf	0	1	1	no	NOTEST
AT1G17820	Chr1:6130024-6135345	13.5041	7.79448	19.2138	10.1123	5.81342	14.4112	-0.417288	-0.964826	0.1687	0.680168	no	OK
AT1G17830	Chr1:6135802-6138432	2.94548	1.08175	4.8092	5.98435	2.81143	9.15728	1.02269	1.71742	0.01755	0.215405	no	OK
AT1G17840	Chr1:6142563-6148940	80.8749	44.0311	117.719	81.8364	44.7795	118.893	0.0170506	0.0367992	0.95885	0.999108	no	OK
AT1G17850	Chr1:6142563-6148940	21.3354	0	45.1231	20.083	0	44.648	-0.0872806	-0.0731066	0.91795	0.999108	no	OK
AT1G17860	Chr1:6149300-6152222	20.9253	6.84377	35.0068	21.0157	7.44169	34.5897	0.0062191	0.00924304	0.99005	0.999393	no	OK
AT1G17870	Chr1:6149300-6152222	4.33489	0.488092	8.18169	8.48592	3.58194	13.3899	0.969075	1.26859	0.0892	0.51146	no	OK
AT1G17880	Chr1:6152408-6153982	354.724	210.44	499.008	418.32	246.501	590.139	0.237908	0.57055	0.41075	0.924032	no	OK
AT1G17890	Chr1:6154267-6155752	35.9784	21.3427	50.6141	42.5944	25.6776	59.5113	0.243533	0.593837	0.39915	0.918317	no	OK
AT1G17900.1	Chr1:6157367-6158130	0	0	0	0	0	0	0	0	1	1	no	NOTEST
AT1G17910	Chr1:6159125-6161615	0.0541041	0	0.177595	0.0137079	0	0.0638096	-1.98073	0	1	1	no	NOTEST
AT1G17920	Chr1:6161871-6165382	17.2166	10.3163	24.117	21.2102	12.8282	29.5922	0.300955	0.741237	0.29195	0.829487	no	OK
AT1G17930	Chr1:6166219-6168839	17.405	10.1156	24.6944	19.8923	11.7284	28.0562	0.19271	0.455602	0.51785	0.974467	no	OK
AT1G17940	Chr1:6169340-6173222	14.2821	7.99705	20.5671	14.9605	8.46885	21.4521	0.0669516	0.150182	0.83025	0.999108	no	OK
AT1G17950	Chr1:6177616-6179289	2.282	0.619456	3.94454	1.66872	0.328499	3.00893	-0.451558	-0.577296	0.39435	0.915398	no	OK
AT1G17960	Chr1:6180895-6183806	0.528759	0	1.07227	1.0368	0.183842	1.88975	0.97145	1.02289	0.1644	0.673453	no	OK
AT1G17970	Chr1:6184903-6187472	5.78503	2.58193	8.98813	7.24427	3.5128	10.9757	0.324516	0.594889	0.4001	0.918786	no	OK
AT1G17980	Chr1:6187506-6191708	19.5898	11.6438	27.5358	15.385	9.15081	21.6192	-0.348576	-0.842824	0.2288	0.768289	no	OK
AT1G17990	Chr1:6192070-6194093	1.28858	0.282863	2.2943	0.990361	0.15771	1.82301	-0.379754	-0.458909	0.51435	0.973425	no	OK
AT1G18000	Chr1:6194542-6196229	3.04726	1.12058	4.97395	1.49909	0.422421	2.57576	-1.02343	-1.48273	0.0347	0.316702	no	OK
AT1G18010	Chr1:6199897-6201484	0.58698	0	1.22438	0.0300224	0	0.130338	-4.2892	-1.69242	0.20925	0.741444	no	OK
AT1G18020	Chr1:6202248-6203918	0.132711	0	0.373715	0	0	0	-inf	0	1	1	no	NOTEST
AT1G18030	Chr1:6204342-6209500	9.95385	0	22.3792	11.4191	2.82785	20.0103	0.198118	0.18844	0.764	0.999108	no	OK
AT1G18040	Chr1:6204342-6209500	28.4719	13.5969	43.347	22.9099	11.9807	33.8391	-0.313571	-0.614435	0.38665	0.909665	no	OK
AT1G18050	Chr1:6209770-6211588	0.0445189	0	0.181639	0.0229007	0	0.159685	-0.959026	0	1	1	no	NOTEST
AT1G18060	Chr1:6211872-6213444	53.123	31.7482	74.4977	58.4725	35.1291	81.8159	0.138423	0.338552	0.63365	0.999108	no	OK
AT1G18070	Chr1:6213724-6218340	75.9697	45.8586	106.081	93.7117	55.8785	131.545	0.302805	0.741966	0.289	0.82624	no	OK
AT1G18075	Chr1:6220647-6220833	0.995469	0.0332235	1.95772	10.7126	0	24.078	3.42779	3.01082	0.26025	0.797034	no	OK
AT1G18080	Chr1:6222200-6224151	376.857	203.801	549.914	467.838	244.762	690.913	0.311991	0.653348	0.3461	0.878071	no	OK
AT1G18090	Chr1:6224500-6230188	6.233	2.50422	9.96177	6.32158	2.55129	10.0919	0.0203592	0.0334111	0.9611	0.999108	no	OK
AT1G18100	Chr1:6224500-6230188	4.13567	0.363675	7.90766	5.19815	1.04995	9.34636	0.329879	0.37735	0.59395	0.996181	no	OK
AT1G18120	Chr1:6232091-6233926	10.766	5.86538	15.6665	3.79299	1.6085	5.97749	-1.50507	-2.84224	5e-05	0.00289789	yes	OK
AT1G18130	Chr1:6235894-6238799	0	0	0	0	0	0	0	0	1	1	no	NOTEST
AT1G18140	Chr1:6238843-6241436	13.3019	7.18035	19.4235	15.0568	8.66555	21.448	0.178777	0.395863	0.5727	0.991619	no	OK
AT1G18150	Chr1:6244297-6247812	25.2193	15.0475	35.391	23.2658	13.8046	32.727	-0.116317	-0.281533	0.6853	0.999108	no	OK
AT1G18160	Chr1:6248792-6254039	20.7811	12.6479	28.9143	19.274	11.724	26.8241	-0.108615	-0.271922	0.69635	0.999108	no	OK
AT1G18170	Chr1:6254228-6255690	27.7203	15.5796	39.861	27.487	15.337	39.6369	-0.0121937	-0.0271657	0.9715	0.999108	no	OK
AT1G18180	Chr1:6255829-6261457	12.9928	0	29.2893	13.2683	2.12736	24.4093	0.0302806	0.0278111	0.96635	0.999108	no	OK
AT1G18190	Chr1:6255829-6261457	27.9807	15.1944	40.7669	21.0301	11.5894	30.4708	-0.411975	-0.891566	0.20595	0.737456	no	OK
AT1G18191	Chr1:6262053-6262330	0	0	0	0	0	0	0	0	1	1	no	NOTEST
AT1G18200	Chr1:6265415-6268828	0.157264	0	1.56682	0.0685606	0	1.14522	-1.19773	0	1	1	no	NOTEST
AT1G18210	Chr1:6265415-6268828	109.377	64.4152	154.339	115.882	68.7414	163.023	0.0833449	0.199783	0.7749	0.999108	no	OK
AT1G18220	Chr1:6269669-6269807	0	0	0	0	0	0	0	0	1	1	no	NOTEST
AT1G18230	Chr1:6272665-6273307	0	0	0	0	0	0	0	0	1	1	no	NOTEST
AT1G18240.1	Chr1:6274285-6275594	0	0	0	0	0	0	0	0	1	1	no	NOTEST
AT1G18250	Chr1:6276787-6278150	457.394	203.525	711.263	291.122	171.563	410.681	-0.651814	-1.30872	0.07025	0.45529	no	OK
AT1G18260	Chr1:6278847-6282103	46.8263	27.32	66.3326	28.5842	17.369	39.7995	-0.7121	-1.72508	0.0144	0.191313	no	OK
AT1G18265	Chr1:6282251-6283293	12.6772	6.26338	19.091	7.56405	3.29201	11.8361	-0.745005	-1.36207	0.0499	0.38021	no	OK
AT1G18270	Chr1:6283411-6293871	15.6142	9.34912	21.8792	15.3699	9.35717	21.3825	-0.0227521	-0.0562847	0.9367	0.999108	no	OK
AT1G18280	Chr1:6294332-6295364	11.3555	4.94267	17.7684	1.85579	0.149163	3.56241	-2.6133	-3.35699	0.0005	0.0186143	yes	OK
AT1G18290	Chr1:6297363-6298328	0.515434	0	1.15095	0.402537	0	0.928722	-0.356668	-0.275163	0.6881	0.999108	no	OK
AT1G18300	Chr1:6299686-6301086	10.6095	4.94281	16.2762	11.8112	5.74428	17.8781	0.154792	0.28958	0.6871	0.999108	no	OK
AT1G18310	Chr1:6301199-6303956	0.00832045	0	0.0643674	0.00786381	0	0.0646676	-0.0814341	0	1	1	no	NOTEST
AT1G18320	Chr1:6304359-6305689	4.11628	1.06964	7.16293	5.72415	1.81683	9.63148	0.47572	0.654996	0.34465	0.876608	no	OK
AT1G18330	Chr1:6305965-6308013	24.6479	14.5042	34.7916	17.1577	9.58787	24.7275	-0.522611	-1.2008	0.089	0.510883	no	OK
AT1G18335	Chr1:6309040-6311326	11.7245	5.73876	17.7103	15.6571	8.22222	23.092	0.417289	0.829687	0.2336	0.774339	no	OK
AT1G18340	Chr1:6311482-6313931	20.3054	11.2936	29.3172	16.4109	8.90728	23.9144	-0.307211	-0.668361	0.3295	0.865022	no	OK
AT1G18350	Chr1:6315650-6319427	0	0	0	0.0339055	0	0.426412	inf	0	1	1	no	NOTEST
AT1G18360	Chr1:6315650-6319427	15.7352	8.79746	22.673	19.7541	11.488	28.0202	0.328152	0.748382	0.28445	0.820912	no	OK
AT1G18370	Chr1:6319649-6324222	37.9397	22.8537	53.0257	45.7618	27.7714	63.7522	0.270436	0.670474	0.3365	0.870988	no	OK
AT1G18382	Chr1:6325641-6330098	0	0	0	0	0	0	0	0	1	1	no	NOTEST
AT1G18390	Chr1:6325641-6330098	0.338187	0	0.683342	0.42679	0.0275919	0.825988	0.335706	0	1	1	no	NOTEST
AT1G18400	Chr1:6331397-6333743	1.44478	0.206459	2.68311	1.5653	0.250136	2.88047	0.115586	0.133504	0.85025	0.999108	no	OK
AT1G18410	Chr1:6336527-6342460	0.457984	0.0910864	0.824883	0.280492	0.019209	0.541774	-0.707341	0	1	1	no	NOTEST
AT1G18415	Chr1:6343095-6345689	6.51235	2.70843	10.3163	4.90039	2.01167	7.78912	-0.410281	-0.685375	0.3327	0.867996	no	OK
AT1G18420	Chr1:6343095-6345689	6.13041	1.94176	10.3191	3.87092	0.853703	6.88814	-0.663308	-0.887133	0.20075	0.730791	no	OK
AT1G18430	Chr1:6345763-6345835	0	0	0	0	0	0	0	0	1	1	no	NOTEST
[truncated: 31,851 more rows]

## Sheet: Col-0 vs hua1 hua2 35S-PEP
Differential gene expression between Col-0 (wt) and hua1 hua2 35S-PEP (h1h2P)
gene_id	locus	wt_FPKM	wt_conf_lo	wt_conf_hi	h1h2P_FPKM	h1h2P_conf_lo	h1h2P_conf_hi	log2(fold_change)	test_stat	p_value	q_value	significant	status
AT1G01010	Chr1:3630-5899	3.35243	1.3385	5.36637	3.9693	1.69639	6.24221	0.243675	0.407029	0.5718	0.991294	no	OK
AT1G01020	Chr1:5927-8737	9.03831	4.05737	14.0192	11.7823	6.04552	17.5192	0.382501	0.721076	0.31315	0.849957	no	OK
AT1G01030	Chr1:11648-13714	9.5711	5.03845	14.1038	10.0866	5.45445	14.7188	0.075688	0.159056	0.8168	0.999108	no	OK
AT1G01040	Chr1:23145-33153	17.0122	7.72743	26.297	14.2584	5.87789	22.6389	-0.25476	-0.440323	0.53295	0.980604	no	OK
AT1G01046	Chr1:23145-33153	7.06801	0	30.4517	14.2052	0	121.374	1.00704	0.169468	0.65725	0.999108	no	OK
AT1G01050	Chr1:23145-33153	94.3629	35.7639	152.962	117.739	52.0901	183.388	0.319299	0.530374	0.4451	0.942206	no	OK
AT1G01060	Chr1:33378-37871	76.5994	45.4141	107.785	67.275	39.4974	95.0525	-0.187263	-0.447701	0.5343	0.981216	no	OK
AT1G01070	Chr1:38751-40944	0.688762	0	1.40666	1.80447	0.450596	3.15834	1.3895	1.49989	0.04115	0.345482	no	OK
AT1G01073	Chr1:44676-44787	0	0	0	0	0	0	0	0	1	1	no	NOTEST
AT1G01080	Chr1:45295-47019	46.8838	28.2802	65.4873	53.1868	32.283	74.0905	0.181979	0.451704	0.51375	0.973425	no	OK
AT1G01090	Chr1:47484-49286	217.606	120.741	314.471	161.19	94.8966	227.483	-0.432958	-0.990359	0.1555	0.658858	no	OK
AT1G01100	Chr1:50074-51199	520.687	270.915	770.459	1003.66	547.072	1460.24	0.946779	1.98533	0.0051	0.0994935	no	OK
AT1G01110	Chr1:52238-54692	25.6807	14.7183	36.6431	25.835	15.2123	36.4577	0.00864368	0.0202173	0.9763	0.999108	no	OK
AT1G01115	Chr1:56623-56740	0	0	0	0	0	0	0	0	1	1	no	NOTEST
AT1G01120	Chr1:57268-59167	32.6946	19.6697	45.7196	32.7766	19.8274	45.7258	0.00361192	0.00892445	0.98845	0.999393	no	OK
AT1G01130	Chr1:61904-63811	25.8537	9.91176	41.7955	11.4484	2.52953	20.3672	-1.17522	-1.63979	0.025	0.264732	no	OK
AT1G01140	Chr1:64165-67625	52.6856	32.1037	73.2676	66.1147	40.3725	91.8569	0.32756	0.823301	0.22905	0.768376	no	OK
AT1G01150	Chr1:70114-72138	0.786732	0	1.59166	1.21479	0.171229	2.25835	0.626762	0.650385	0.36835	0.896511	no	OK
AT1G01160	Chr1:72338-74737	113.35	35.3133	191.386	81.7255	34.8067	128.644	-0.471923	-0.729819	0.30635	0.843946	no	OK
AT1G01170	Chr1:72338-74737	133.575	0	319.552	183.112	63.4487	302.776	0.455083	0.410181	0.499	0.96806	no	OK
AT1G01180	Chr1:75582-76758	2.48481	0.707899	4.26172	1.18488	0.15044	2.21932	-1.06839	-1.31242	0.0606	0.421421	no	OK
AT1G01183	Chr1:78931-79032	0	0	0	0	0	0	0	0	1	1	no	NOTEST
AT1G01190	Chr1:83044-84864	0.633194	0.0371795	1.22921	0.0214182	0	0.0899941	-4.88574	-2.02954	0.23695	0.775321	no	OK
AT1G01200	Chr1:86514-88213	1.84597	0.322761	3.36918	2.23951	0.523372	3.95564	0.278801	0.343221	0.62565	0.999108	no	OK
AT1G01210	Chr1:88897-89745	44.7194	23.0024	66.4363	53.1125	28.8721	77.3529	0.248152	0.516198	0.45465	0.947827	no	OK
AT1G01220	Chr1:91375-95651	8.57428	4.85203	12.2965	13.8281	8.28955	19.3667	0.689517	1.61831	0.02285	0.251143	no	OK
AT1G01225	Chr1:95986-97407	11.3548	5.45007	17.2595	9.55276	4.35366	14.7519	-0.249308	-0.459137	0.50995	0.972329	no	OK
AT1G01230	Chr1:97455-99240	34.7534	19.0328	50.474	42.6488	24.5405	60.7571	0.295351	0.659967	0.3464	0.878272	no	OK
AT1G01240	Chr1:99893-101834	25.0215	14.2396	35.8035	21.5453	12.1296	30.9609	-0.215798	-0.487444	0.4942	0.966188	no	OK
AT1G01250	Chr1:104490-105330	11.3412	4.88287	17.7996	16.8472	8.32757	25.3667	0.570929	1.03925	0.133	0.612189	no	OK
AT1G01260	Chr1:108945-111609	15.4451	9.13384	21.7563	13.9953	8.27496	19.7157	-0.142203	-0.341087	0.6249	0.999108	no	OK
AT1G01270	Chr1:111889-111961	0	0	0	0	0	0	0	0	1	1	no	NOTEST
AT1G01280	Chr1:112262-113947	68.1458	41.1442	95.1475	10.4058	4.87053	15.941	-2.71124	-5.66654	5e-05	0.00289789	yes	OK
AT1G01290	Chr1:114285-116108	22.2422	12.015	32.4693	30.6881	17.6812	43.695	0.464384	1.02946	0.14105	0.629478	no	OK
AT1G01300	Chr1:116942-118764	282.115	129.478	434.751	206.292	115.227	297.357	-0.451596	-0.896553	0.20595	0.737456	no	OK
AT1G01305	Chr1:119396-119997	1.01372	0	2.31	0.0747705	0	0.280733	-3.76105	-1.71684	0.2382	0.775919	no	OK
AT1G01310	Chr1:120153-130577	0.337924	0	5.794	0.119295	0	3.30875	-1.50216	0	1	1	no	NOTEST
AT1G01320	Chr1:120153-130577	60.7449	33.2305	88.2593	58.9915	32.7321	85.251	-0.0422545	-0.0922375	0.8967	0.999108	no	OK
AT1G01340	Chr1:132327-135831	1.55407	0.560361	2.54779	0.699563	0.141357	1.25777	-1.15153	-1.56119	0.0279	0.282548	no	OK
AT1G01350	Chr1:136123-138162	28.9779	17.0999	40.8559	31.3712	18.5319	44.2106	0.11449	0.274008	0.6956	0.999108	no	OK
AT1G01355	Chr1:138512-139568	0.516353	0	1.28605	0.0616741	0	0.237569	-3.06562	0	1	1	no	NOTEST
AT1G01360	Chr1:141970-143183	30.1953	16.0508	44.3398	31.7089	18.0915	45.3262	0.0705621	0.153926	0.82425	0.999108	no	OK
AT1G01370	Chr1:143563-145684	39.1129	22.4857	55.74	37.0227	21.2336	52.8118	-0.0792323	-0.18241	0.79255	0.999108	no	OK
AT1G01380	Chr1:147152-147942	0.320293	0	0.924914	0.770678	0	1.88016	1.26674	0.739705	0.3967	0.916897	no	OK
AT1G01390	Chr1:148119-149806	0.23178	0	0.530859	0.529763	0	1.06516	1.19259	1.0087	0.16235	0.670036	no	OK
AT1G01400	Chr1:150688-152210	10.1184	4.79949	15.4373	0.607447	0	1.3251	-4.05808	-4.35056	5e-05	0.00289789	yes	OK
AT1G01410	Chr1:153112-154198	0.0989469	0	0.316655	0.033995	0	0.138821	-1.54133	0	1	1	no	NOTEST
AT1G01420	Chr1:154491-156011	0.195355	0	0.51701	0.20693	0	0.50442	0.0830437	0	1	1	no	NOTEST
AT1G01430	Chr1:156800-158655	19.1845	11.1029	27.2662	17.1374	9.74285	24.5319	-0.1628	-0.374261	0.5938	0.996176	no	OK
AT1G01440	Chr1:159855-162572	12.2277	6.91625	17.5392	11.3532	6.42358	16.2829	-0.107054	-0.241635	0.72775	0.999108	no	OK
AT1G01448	Chr1:163418-166239	7.94907	1.95481	13.9433	6.78276	1.30294	12.2626	-0.228914	-0.28715	0.65985	0.999108	no	OK
AT1G01450	Chr1:163418-166239	7.41691	2.21413	12.6197	5.13335	1.15454	9.11216	-0.530918	-0.704054	0.32525	0.861359	no	OK
AT1G01453	Chr1:166588-167842	0.0320335	0	0.172024	0	0	0	#NAME?	0	1	1	no	NOTEST
AT1G01460	Chr1:168722-171165	0.745028	0.0133895	1.47667	0.0240807	0	0.10056	-4.95135	-2.06478	0.23695	0.775321	no	OK
AT1G01470	Chr1:172145-172948	7.78275	2.84111	12.7244	21.8359	10.9912	32.6806	1.48835	2.55956	0.0009	0.0290851	yes	OK
AT1G01471	Chr1:173250-173466	0	0	0	0	0	0	0	0	1	1	no	NOTEST
AT1G01480	Chr1:175781-178400	0.0854136	0	0.253041	0.32008	0	0.666859	1.90589	0	1	1	no	NOTEST
AT1G01490	Chr1:180058-182358	80.9658	48.6854	113.246	75.3291	45.8233	104.835	-0.104107	-0.258223	0.7128	0.999108	no	OK
AT1G01500	Chr1:185132-186923	11.4618	6.06544	16.8581	13.0583	7.01052	19.1061	0.188138	0.39492	0.5711	0.991268	no	OK
AT1G01510	Chr1:187210-190056	40.0035	24.3271	55.6799	43.512	26.5207	60.5032	0.121286	0.303926	0.6617	0.999108	no	OK
AT1G01520	Chr1:190595-192139	1.94075	0.320959	3.56054	1.73231	0.183193	3.28142	-0.163922	-0.185775	0.80185	0.999108	no	OK
AT1G01530	Chr1:192639-193670	0.0531638	0	0.212681	0.17452	0	0.514402	1.71488	0	1	1	no	NOTEST
AT1G01540	Chr1:195779-198684	50.6315	30.6419	70.621	51.8567	31.5964	72.1169	0.0344948	0.0860936	0.89785	0.999108	no	OK
AT1G01550	Chr1:199638-201775	92.1122	55.5904	128.634	118.631	71.3401	165.922	0.365021	0.90001	0.198	0.727517	no	OK
AT1G01560	Chr1:202135-204335	2.25759	0.688627	3.82655	5.71505	2.45931	8.9708	1.33999	2.06718	0.0058	0.107638	no	OK
AT1G01570	Chr1:205175-207435	4.88305	2.08776	7.67834	4.14931	1.70191	6.59671	-0.23491	-0.396199	0.5697	0.991268	no	OK
AT1G01580	Chr1:209394-213041	0.207932	0	0.450429	0.136379	0	0.31343	-0.608493	0	1	1	no	NOTEST
AT1G01590	Chr1:214228-217304	6.3974	3.10557	9.68923	4.44306	2.07898	6.80713	-0.525932	-0.985012	0.15695	0.661324	no	OK
AT1G01600	Chr1:218993-221286	39.0601	23.7891	54.3311	66.4274	40.2775	92.5773	0.766084	1.91418	0.00665	0.117211	no	OK
AT1G01610	Chr1:221690-224340	132.02	71.9068	192.133	80.4379	48.7524	112.123	-0.71481	-1.64587	0.01895	0.225765	no	OK
AT1G01620	Chr1:225664-227302	408.893	220.763	597.023	502.079	252.173	751.985	0.296191	0.60578	0.39055	0.912731	no	OK
AT1G01630	Chr1:229012-230917	72.1646	42.2226	102.107	68.4736	41.5005	95.4466	-0.0757443	-0.183534	0.7956	0.999108	no	OK
AT1G01640	Chr1:230993-232508	4.66504	1.62904	7.70104	2.79273	0.721009	4.86444	-0.740216	-1.03985	0.1338	0.613946	no	OK
AT1G01650	Chr1:232840-237817	30.8175	18.579	43.0561	39.3908	23.9961	54.7855	0.354106	0.881033	0.2119	0.745145	no	OK
AT1G01660	Chr1:240056-242608	4.10153	1.76576	6.4373	2.1692	0.751443	3.58696	-0.918998	-1.46963	0.0361	0.322424	no	OK
AT1G01670	Chr1:242842-245988	6.76683	3.16865	10.365	5.21781	2.27591	8.1597	-0.375037	-0.670847	0.34525	0.87723	no	OK
AT1G01680	Chr1:246410-248367	0.0956037	0	0.306775	0.52752	0	1.23203	2.46409	1.32341	0.17625	0.692491	no	OK
AT1G01690	Chr1:249140-252462	16.6985	9.57188	23.8251	20.4548	11.949	28.9607	0.292727	0.681032	0.3253	0.861359	no	OK
AT1G01695	Chr1:252946-254495	1.95297	0.519805	3.38613	0.304039	0	0.687218	-2.68334	-2.55071	0.0055	0.104073	no	OK
AT1G01700	Chr1:259494-261474	1.7532	0.42476	3.08164	3.09026	1.1361	5.04443	0.817738	1.14864	0.107	0.555567	no	OK
AT1G01710	Chr1:262827-267771	28.0281	16.9797	39.0764	25.7654	15.6144	35.9165	-0.121435	-0.302062	0.6672	0.999108	no	OK
AT1G01720	Chr1:268329-270775	73.7881	42.8111	104.765	59.9739	34.6031	85.3448	-0.299052	-0.695613	0.3194	0.85587	no	OK
AT1G01725	Chr1:268329-270775	35.9994	0	96.8109	42.9616	0	91.369	0.255074	0.174144	0.7981	0.999108	no	OK
AT1G01730	Chr1:270955-272061	69.241	41.4923	96.9897	56.3409	33.4612	79.2206	-0.297444	-0.722727	0.29865	0.836309	no	OK
AT1G01740	Chr1:272110-274569	3.19572	1.25413	5.13732	2.61408	0.939544	4.28861	-0.28984	-0.455105	0.51125	0.972329	no	OK
AT1G01750	Chr1:275365-278448	0.982273	0	2.7899	0.982088	0	2.87272	-0.00027066	-0.000140889	0.9742	0.999108	no	OK
AT1G01760	Chr1:275365-278448	4.29495	1.63857	6.95133	4.85216	1.93127	7.77306	0.175987	0.282674	0.6886	0.999108	no	OK
AT1G01770	Chr1:278614-284245	8.09246	3.69856	12.4864	8.2797	3.95933	12.6001	0.0330006	0.060751	0.9314	0.999108	no	OK
AT1G01780	Chr1:278614-284245	12.8164	2.41189	23.2208	11.2749	2.14508	20.4046	-0.184878	-0.223523	0.7556	0.999108	no	OK
AT1G01790	Chr1:284609-291094	23.8002	14.5224	33.0781	27.2467	16.6084	37.885	0.195106	0.490228	0.48725	0.963206	no	OK
AT1G01800	Chr1:293341-295040	69.1593	41.4711	96.8475	90.157	54.9978	125.316	0.382516	0.948798	0.16505	0.67469	no	OK
AT1G01810	Chr1:295220-295859	7.33965	2.17755	12.5017	3.8651	0.861962	6.86824	-0.925206	-1.22383	0.087	0.505943	no	OK
AT1G01820	Chr1:296000-298120	62.3739	37.2301	87.5177	78.5372	47.7413	109.333	0.332434	0.819483	0.2445	0.780339	no	OK
AT1G01830	Chr1:298534-302315	27.1046	16.3467	37.8626	30.4115	18.2595	42.5636	0.166078	0.408789	0.56025	0.988943	no	OK
AT1G01840	Chr1:303536-306287	8.32908	0.290261	16.3679	6.71949	0	14.3196	-0.309805	-0.288847	0.681	0.999108	no	OK
AT1G01860	Chr1:303536-306287	11.5522	5.38913	17.7152	13.6791	6.68802	20.6702	0.243812	0.457495	0.51985	0.975637	no	OK
AT1G01870	Chr1:306383-306456	0	0	0	0	0	0	0	0	1	1	no	NOTEST
AT1G01880	Chr1:306479-309109	6.05403	2.99119	9.11687	7.53314	3.98048	11.0858	0.315355	0.632086	0.37005	0.897781	no	OK
AT1G01890	Chr1:309274-309347	0	0	0	0	0	0	0	0	1	1	no	NOTEST
AT1G01900	Chr1:310315-315902	5.27928	0	11.3073	13.6624	4.18847	23.1364	1.3718	1.42355	0.05445	0.397978	no	OK
AT1G01910	Chr1:310315-315902	44.2249	24.2686	64.1811	51.9699	26.5786	77.3612	0.232818	0.485288	0.49895	0.967994	no	OK
AT1G01920	Chr1:316127-319650	27.7802	16.6536	38.9069	27.0595	16.1204	37.9987	-0.0379224	-0.0923808	0.8938	0.999108	no	OK
AT1G01930	Chr1:319835-322860	13.0755	7.44008	18.7109	12.8238	7.27484	18.3728	-0.0280413	-0.063651	0.92705	0.999108	no	OK
AT1G01940	Chr1:323026-324917	53.8015	31.217	76.386	59.1628	34.7167	83.6089	0.137044	0.32254	0.64805	0.999108	no	OK
AT1G01950	Chr1:325378-337582	13.5025	1.52263	25.4823	18.0903	2.81593	33.3648	0.421994	0.477642	0.5018	0.96941	no	OK
AT1G01960	Chr1:325378-337582	25.1144	13.6338	36.5949	29.1292	15.4432	42.8151	0.213952	0.452462	0.51875	0.975204	no	OK
AT1G01970	Chr1:338290-340077	18.2107	10.4692	25.9522	20.6199	11.9781	29.2617	0.179248	0.416261	0.55	0.985593	no	OK
AT1G01980	Chr1:340171-341999	0.840751	0.038661	1.64284	0	0	0	#NAME?	#NAME?	5e-05	0.00289789	yes	OK
AT1G01990	Chr1:343165-344341	45.0672	25.943	64.1914	25.8321	14.6889	36.9752	-0.802913	-1.83948	0.01085	0.160719	no	OK
AT1G02000	Chr1:345811-347592	17.7994	9.79375	25.805	7.20942	3.62037	10.7985	-1.30387	-2.69416	0.0002	0.00926802	yes	OK
AT1G02010	Chr1:347890-352480	11.5889	6.63176	16.546	7.15628	3.86448	10.4481	-0.695461	-1.53488	0.03105	0.297943	no	OK
AT1G02020	Chr1:352636-354969	14.7978	8.42534	21.1703	9.63	5.36471	13.8953	-0.619776	-1.39083	0.04875	0.376325	no	OK
AT1G02030	Chr1:355320-357258	1.76723	0.586286	2.94817	0.868939	0.176117	1.56176	-1.02416	-1.36476	0.0525	0.390335	no	OK
AT1G02040	Chr1:358103-359078	0.676751	0	1.46308	0.469224	0	1.10281	-0.528349	-0.41117	0.5701	0.991268	no	OK
AT1G02050	Chr1:359116-360518	196.155	113.645	278.665	35.6333	20.1416	51.125	-2.4607	-5.63902	5e-05	0.00289789	yes	OK
AT1G02060	Chr1:360917-363094	8.59557	4.66855	12.5226	5.96534	3.03057	8.90012	-0.526989	-1.08814	0.1214	0.588075	no	OK
AT1G02065	Chr1:365208-367340	192.925	93.2352	292.615	40.2666	24.298	56.2351	-2.26038	-4.81075	5e-05	0.00289789	yes	OK
AT1G02070	Chr1:370256-370967	9.68582	3.51119	15.8604	4.83481	1.15639	8.51323	-1.00241	-1.40001	0.05565	0.402507	no	OK
AT1G02074	Chr1:372063-372210	0	0	0	0	0	0	0	0	1	1	no	NOTEST
AT1G02080	Chr1:373334-386847	35.1677	20.0602	50.2752	30.4314	18.181	42.6818	-0.208691	-0.491413	0.4791	0.959802	no	OK
AT1G02090	Chr1:387276-389647	121.514	72.5388	170.489	82.7797	50.1222	115.437	-0.553773	-1.36119	0.05605	0.403792	no	OK
AT1G02100	Chr1:389811-392816	51.3503	30.7022	71.9984	30.8096	18.3221	43.297	-0.736996	-1.78951	0.0112	0.163898	no	OK
AT1G02110	Chr1:392830-395528	49.4142	28.7646	70.0639	28.956	17.5991	40.3129	-0.771065	-1.86511	0.00825	0.13511	no	OK
AT1G02120	Chr1:395760-399897	58.2613	35.4755	81.0472	54.5248	33.2679	75.7818	-0.0956249	-0.240057	0.7298	0.999108	no	OK
AT1G02130	Chr1:400034-401882	94.2711	57.1741	131.368	85.3754	51.9887	118.762	-0.142996	-0.357322	0.6014	0.998388	no	OK
AT1G02136	Chr1:402692-402961	0	0	0	0	0	0	0	0	1	1	no	NOTEST
AT1G02140	Chr1:403189-404456	223.326	135.518	311.134	218.236	131.15	305.322	-0.0332634	-0.0823145	0.9073	0.999108	no	OK
AT1G02145	Chr1:404599-408619	22.234	13.0395	31.4284	25.5658	15.0891	36.0425	0.20145	0.479692	0.4958	0.967037	no	OK
AT1G02150	Chr1:408621-410611	63.1125	38.3312	87.8939	58.9816	35.997	81.9662	-0.0976616	-0.244734	0.7269	0.999108	no	OK
AT1G02160	Chr1:410747-411597	88.8332	47.4106	130.256	112.917	63.395	162.439	0.34609	0.749501	0.28215	0.818446	no	OK
AT1G02170	Chr1:411778-414645	36.8457	16.2222	57.4692	21.1225	9.45268	32.7923	-0.802716	-1.41494	0.05415	0.396772	no	OK
AT1G02180	Chr1:411778-414645	23.8101	0	49.9266	30.8	12.7998	48.8003	0.371356	0.414218	0.49755	0.967315	no	OK
AT1G02190	Chr1:415078-418010	190.696	89.6044	291.787	130.282	75.6992	184.865	-0.549633	-1.12767	0.10345	0.547637	no	OK
AT1G02205	Chr1:418747-422438	424.768	117.926	731.61	241.885	128.414	355.356	-0.812354	-1.30747	0.0721	0.461753	no	OK
AT1G02210	Chr1:427547-427811	0	0	0	0	0	0	0	0	1	1	no	NOTEST
AT1G02220	Chr1:428813-430647	0.164473	0	0.426362	0.554003	0	1.12528	1.75204	1.28034	0.10655	0.554583	no	OK
AT1G02228.1	Chr1:433030-433819	0	0	0	0	0	0	0	0	1	1	no	NOTEST
AT1G02230	Chr1:435173-436776	0.562598	0	1.22002	1.04385	0.0804593	2.00724	0.891735	0.830197	0.2477	0.783463	no	OK
AT1G02250	Chr1:437950-439559	0.245199	0	0.612889	0.0338807	0	0.138389	-2.85542	0	1	1	no	NOTEST
AT1G02260	Chr1:440440-442877	20.4255	12.1589	28.692	17.734	10.4696	24.9983	-0.203854	-0.490761	0.4859	0.962707	no	OK
AT1G02270	Chr1:443148-446235	18.6213	10.6317	26.6108	19.1482	11.0378	27.2587	0.0402608	0.0925743	0.8908	0.999108	no	OK
AT1G02280	Chr1:448462-450426	87.7621	52.3773	123.147	140.493	84.6322	196.354	0.67883	1.66188	0.0189	0.225474	no	OK
AT1G02290	Chr1:450526-452737	18.4701	10.6934	26.2468	15.1719	8.57958	21.7642	-0.283788	-0.650226	0.35525	0.886294	no	OK
AT1G02300	Chr1:453287-455463	15.2522	7.89779	22.6065	27.0584	15.6418	38.4749	0.827061	1.78947	0.011	0.16224	no	OK
AT1G02305	Chr1:455687-460696	53.5148	32.0518	74.9777	70.0413	42.523	97.5596	0.388269	0.958706	0.16995	0.681956	no	OK
AT1G02310	Chr1:455687-460696	0.546437	0	2.68921	0.816709	0	3.8036	0.579767	0.14989	0.8099	0.999108	no	OK
AT1G02320	Chr1:461827-461974	0	0	0	0	0	0	0	0	1	1	no	NOTEST
AT1G02330	Chr1:462074-463612	113.254	66.4221	160.085	64.4615	38.9528	89.9703	-0.813048	-1.96928	0.0053	0.101692	no	OK
AT1G02335	Chr1:463854-464924	3.94601	1.13745	6.75457	3.55892	0.98224	6.1356	-0.148956	-0.203391	0.7732	0.999108	no	OK
AT1G02340	Chr1:465717-467844	14.8819	7.8806	21.8833	28.6662	16.4716	40.8609	0.945792	2.06717	0.00355	0.0775659	no	OK
AT1G02350	Chr1:469817-470693	2.79656	0	6.00007	6.59714	1.25074	11.9435	1.23819	1.22327	0.09835	0.534389	no	OK
AT1G02360	Chr1:471989-473160	0.0901395	0	0.290612	0.450959	0	1.02241	2.32277	0	1	1	no	NOTEST
AT1G02370	Chr1:474499-476511	13.3965	7.43046	19.3625	19.6557	11.4813	27.8301	0.553092	1.25834	0.07	0.454624	no	OK
AT1G02380	Chr1:476999-478971	7.50016	3.34053	11.6598	5.9421	2.48428	9.39991	-0.33595	-0.57935	0.4046	0.920634	no	OK
AT1G02390	Chr1:480851-483292	2.51783	0.928312	4.10735	1.61659	0.475868	2.7573	-0.639233	-0.935939	0.1878	0.711512	no	OK
AT1G02391	Chr1:483763-483919	0	0	0	0	0	0	0	0	1	1	no	NOTEST
AT1G02400	Chr1:486800-489577	1.74296	0.420768	3.06515	0.504705	0	1.08073	-1.78803	-1.80875	0.02245	0.24865	no	OK
AT1G02405	Chr1:489978-490505	0.464737	0	1.29061	0.182811	0	0.600926	-1.34606	0	1	1	no	NOTEST
AT1G02410	Chr1:490924-492926	37.819	22.2945	53.3435	41.8519	24.9553	58.7486	0.146183	0.351973	0.6164	0.999108	no	OK
AT1G02420	Chr1:493682-496062	7.63843	3.67666	11.6002	4.97369	2.08707	7.86032	-0.618959	-1.10239	0.1166	0.577341	no	OK
AT1G02430	Chr1:493682-496062	0.737445	0	2.972	1.5606	0	4.7619	1.08149	0.409726	0.59065	0.995635	no	OK
AT1G02440	Chr1:496585-497479	0.276473	0	0.788426	0.518957	0	1.29587	0.908479	0	1	1	no	NOTEST
AT1G02450	Chr1:497975-498516	32.5433	16.2388	48.8479	38.9005	20.2037	57.5973	0.257426	0.514017	0.46065	0.949837	no	OK
AT1G02460	Chr1:504672-507204	1.59468	0.409347	2.78001	1.50642	0.432327	2.58051	-0.0821434	-0.110559	0.87455	0.999108	no	OK
AT1G02470	Chr1:511764-513624	15.1061	7.15658	23.0556	4.27132	0.719733	7.82291	-1.82237	-2.56734	0.0018	0.0482017	yes	OK
AT1G02475	Chr1:513842-515404	33.6936	19.2067	48.1805	35.8593	20.6358	51.0829	0.0898749	0.206201	0.76945	0.999108	no	OK
AT1G02480	Chr1:515493-515566	0	0	0	0	0	0	0	0	1	1	no	NOTEST
AT1G02490	Chr1:516617-516734	0	0	0	18.4422	16.6966	20.1878	inf	0	1	1	no	NOTEST
AT1G02500	Chr1:518250-520437	303.176	154.556	451.795	265.297	148.577	382.016	-0.192548	-0.405243	0.55235	0.986168	no	OK
AT1G02510	Chr1:520497-521668	11.2258	5.47635	16.9753	2.02047	0.374496	3.66645	-2.47406	-3.56425	0.00015	0.0073599	yes	OK
AT1G02520	Chr1:523650-528745	3.67385	1.90054	5.44716	0.705354	0.180469	1.23024	-2.38087	-3.72115	5e-05	0.00289789	yes	OK
AT1G02530	Chr1:529794-534677	0.795783	0.261052	1.33051	1.02053	0.372481	1.66857	0.358869	0.538107	0.44565	0.942853	no	OK
AT1G02540	Chr1:534826-535699	0.522082	0	1.19317	0.044707	0	0.178363	-3.54571	-1.51047	0.2377	0.775598	no	OK
AT1G02550	Chr1:536482-537211	0	0	0	0	0	0	0	0	1	1	no	NOTEST
AT1G02560	Chr1:537859-540109	169.132	100.027	238.237	188.334	111.515	265.153	0.155148	0.372541	0.58735	0.994955	no	OK
AT1G02570	Chr1:541334-542240	0	0	0	0	0	0	0	0	1	1	no	NOTEST
AT1G02575	Chr1:543109-544007	0	0	0	0	0	0	0	0	1	1	no	NOTEST
AT1G02580	Chr1:544782-549202	0.0347977	0	0.117987	0	0	0	#NAME?	0	1	1	no	NOTEST
AT1G02590	Chr1:552137-552761	0	0	0	0	0	0	0	0	1	1	no	NOTEST
AT1G02600	Chr1:552137-552761	0	0	0	0	0	0	0	0	1	1	no	NOTEST
AT1G02610	Chr1:553049-555994	2.7954	0.682681	4.90813	1.59253	0.22019	2.96486	-0.811739	-0.981766	0.16515	0.67469	no	OK
AT1G02620	Chr1:557091-557986	0.45601	0	1.13909	0.256779	0	0.701325	-0.828539	0	1	1	no	NOTEST
AT1G02630	Chr1:560609-562424	1.88688	0.585871	3.18789	3.75972	1.52041	5.99903	0.994623	1.51333	0.0363	0.323368	no	OK
AT1G02640	Chr1:564204-567769	34.0034	20.4363	47.5704	10.7773	6.10442	15.4503	-1.65768	-3.90005	5e-05	0.00289789	yes	OK
AT1G02650	Chr1:568703-570418	0.987283	0.166932	1.80763	0.722768	0.0639902	1.38155	-0.449931	-0.505719	0.4834	0.961873	no	OK
AT1G02660	Chr1:571954-574981	4.79494	2.43061	7.15926	4.09788	2.00153	6.19422	-0.226635	-0.442187	0.53265	0.980583	no	OK
AT1G02670	Chr1:576045-580299	6.79093	3.43764	10.1442	4.71565	2.20638	7.22492	-0.526152	-1.00478	0.16085	0.66746	no	OK
AT1G02680	Chr1:580624-582310	33.8738	19.1265	48.6211	31.1656	17.5609	44.7704	-0.120215	-0.270312	0.6996	0.999108	no	OK
AT1G02681	Chr1:582412-582922	0.9357	0	2.25592	0	0	0	#NAME?	#NAME?	0.00055	0.0200288	yes	OK
AT1G02690	Chr1:584259-587219	39.0606	23.5483	54.5729	47.6875	29.0811	66.294	0.287896	0.716877	0.306	0.843735	no	OK
AT1G02700	Chr1:588328-589480	0.1926	0	0.505087	0.367893	0	0.863709	0.93368	0	1	1	no	NOTEST
AT1G02710	Chr1:589705-589996	8.26842	0	16.6157	1.69481	0.0498301	3.33979	-2.28649	-2.2634	0.0625	0.428598	no	OK
AT1G02720	Chr1:591825-594236	32.489	18.7085	46.2696	21.2882	12.4227	30.1537	-0.609901	-1.42238	0.04585	0.365645	no	OK
AT1G02730	Chr1:594572-598657	50.4846	30.1066	70.8626	74.9287	43.3339	106.524	0.569676	1.35293	0.05645	0.40549	no	OK
AT1G02740	Chr1:599415-602038	13.9436	7.46925	20.4179	14.8566	8.04399	21.6692	0.091505	0.194384	0.77755	0.999108	no	OK
AT1G02750	Chr1:602496-604292	18.783	9.86756	27.6984	21.6627	11.8105	31.5149	0.205788	0.433975	0.53975	0.982755	no	OK
AT1G02760	Chr1:604401-604474	0	0	0	0	0	0	0	0	1	1	no	NOTEST
AT1G02770	Chr1:604872-606693	3.1215	1.00953	5.23346	2.76672	0.824706	4.70874	-0.17406	-0.247507	0.7306	0.999108	no	OK
AT1G02780	Chr1:607807-609465	929.117	443.321	1414.91	1005.36	450.74	1559.98	0.11378	0.207523	0.7617	0.999108	no	OK
AT1G02790	Chr1:610390-612324	3.20884	1.20943	5.20826	0.0415384	0	0.143441	-6.27146	-3.43491	0.1217	0.588075	no	OK
AT1G02800	Chr1:613215-616191	110.987	61.5862	160.389	52.4279	31.9504	72.9054	-1.08199	-2.53295	0.00065	0.0228221	yes	OK
AT1G02810	Chr1:618264-620480	4.88608	2.30158	7.47058	5.86213	2.84427	8.88	0.262747	0.493479	0.49475	0.966621	no	OK
AT1G02813	Chr1:620677-621289	199.579	121.145	278.013	53.8089	27.6195	79.9983	-1.89104	-4.19066	5e-05	0.00289789	yes	OK
AT1G02816	Chr1:621460-622469	19.7503	10.489	29.0116	23.5821	13.0322	34.132	0.255822	0.547213	0.42455	0.932608	no	OK
AT1G02820	Chr1:623764-624475	2.85052	0.203367	5.49768	2.19835	0.146781	4.24991	-0.374807	-0.39466	0.56995	0.991268	no	OK
AT1G02830	Chr1:625144-625608	0.473442	0	1.22708	0	0	0	#NAME?	0	1	1	no	NOTEST
AT1G02840	Chr1:626740-629819	162.157	95.0803	229.235	169.245	99.6264	238.863	0.0617157	0.146659	0.8292	0.999108	no	OK
AT1G02850	Chr1:630504-633259	38.4245	23.3513	53.4977	39.0992	23.5092	54.6892	0.0251122	0.0622383	0.9289	0.999108	no	OK
AT1G02860	Chr1:635143-638677	7.20812	0.559394	13.8569	7.23226	0	14.8675	0.00482217	0.00476845	0.99395	0.999393	no	OK
AT1G02870	Chr1:635143-638677	64.2435	35.8791	92.6079	80.4894	46.0589	114.92	0.325249	0.733454	0.2925	0.830019	no	OK
AT1G02880	Chr1:642751-644903	45.3925	26.2846	64.5003	40.1991	23.7475	56.6506	-0.17529	-0.413906	0.55235	0.986168	no	OK
AT1G02890	Chr1:645091-651907	21.8218	13.2609	30.3828	22.48	13.6969	31.2631	0.0428692	0.107336	0.8799	0.999108	no	OK
AT1G02900	Chr1:653764-654343	35.3125	18.2175	52.4075	9.89556	2.76666	17.0245	-1.83533	-2.93136	0.0001	0.00527114	yes	OK
AT1G02910	Chr1:655576-658148	26.9129	15.7196	38.1062	38.0996	23.0043	53.1949	0.50148	1.21026	0.0782	0.481553	no	OK
AT1G02920	Chr1:658656-659771	1.65003	0.0866878	3.21338	4.29523	1.30169	7.28876	1.38024	1.6268	0.03405	0.313038	no	OK
AT1G02930	Chr1:661176-662456	19.256	10.0961	28.4159	48.7759	28.9173	68.6345	1.34086	2.96873	0.00015	0.0073599	yes	OK
AT1G02940	Chr1:663078-664128	0.463676	0	1.14792	0.743964	0	1.74703	0.682115	0.473072	0.50705	0.970651	no	OK
AT1G02950	Chr1:665151-666452	3.88939	1.13498	6.6438	5.8548	2.14215	9.56745	0.590076	0.860532	0.21785	0.752226	no	OK
AT1G02952	Chr1:665151-666452	0.19813	0	0.988399	0.132793	0	0.845413	-0.577269	0	1	1	no	NOTEST
AT1G02960	Chr1:666871-669837	20.6896	12.0241	29.3551	23.1689	13.6008	32.7371	0.163287	0.384847	0.5769	0.992629	no	OK
AT1G02965	Chr1:671660-672814	0.0509969	0	0.318642	0	0	0	#NAME?	0	1	1	no	NOTEST
AT1G02970	Chr1:673305-676378	7.59358	3.89169	11.2955	8.92566	4.74317	13.1082	0.233179	0.47805	0.48765	0.96333	no	OK
AT1G02980	Chr1:677868-681310	4.90232	2.397	7.40764	0.765819	0.0941253	1.43751	-2.67839	-3.65774	0.0001	0.00527114	yes	OK
AT1G02990	Chr1:681395-687315	8.87871	5.27887	12.4786	10.1136	6.01495	14.2123	0.187878	0.45434	0.5137	0.973418	no	OK
AT1G03000	Chr1:687889-692560	13.0619	7.70727	18.4165	14.4666	8.64672	20.2865	0.147365	0.355683	0.6107	0.999108	no	OK
AT1G03010	Chr1:693479-696382	0.165555	0	0.397738	0.095343	0	0.262681	-0.796111	0	1	1	no	NOTEST
AT1G03020	Chr1:698206-698515	0	0	0	0	0	0	0	0	1	1	no	NOTEST
AT1G03022	Chr1:699120-699246	0	0	0	0	0	0	0	0	1	1	no	NOTEST
AT1G03030	Chr1:701477-703864	28.3846	16.61	40.1592	22.0503	12.5686	31.5319	-0.364314	-0.845296	0.23245	0.772393	no	OK
AT1G03040	Chr1:703905-706631	63.807	38.7209	88.893	62.74	37.7528	87.7273	-0.0243274	-0.0602627	0.9329	0.999108	no	OK
AT1G03050	Chr1:707725-711803	0.327235	0	0.979601	0.01694	0	0.112182	-4.27182	0	1	1	no	NOTEST
AT1G03055	Chr1:707725-711803	2.30768	0	4.69041	2.51534	0.632894	4.39778	0.124306	0.135134	0.8419	0.999108	no	OK
AT1G03060	Chr1:712472-726891	9.22775	5.62472	12.8308	9.78861	5.9592	13.618	0.0851259	0.213506	0.75425	0.999108	no	OK
AT1G03070	Chr1:729900-731557	0.726267	0	1.4897	0.337491	0	0.803205	-1.10565	-0.883587	0.2038	0.734401	no	OK
AT1G03080	Chr1:731610-738056	36.1208	20.9021	51.3395	29.7584	17.8828	41.634	-0.279532	-0.667758	0.34215	0.875335	no	OK
AT1G03090	Chr1:739678-746479	18.5006	10.5417	26.4595	16.2666	9.1302	23.403	-0.185657	-0.418874	0.5528	0.986401	no	OK
AT1G03100	Chr1:739678-746479	2.44779	0	5.37662	3.41774	0	6.94141	0.481562	0.422674	0.56025	0.988943	no	OK
AT1G03103	Chr1:747196-748057	0	0	0	0	0	0	0	0	1	1	no	NOTEST
AT1G03106	Chr1:748101-749034	0.0199625	0	0.144691	2.01576	0.331655	3.69987	6.65789	1.46418	0.2029	0.733506	no	OK
AT1G03110	Chr1:749245-751963	20.4523	11.7277	29.1769	28.6381	17.0325	40.2438	0.485672	1.14428	0.10215	0.544962	no	OK
AT1G03120	Chr1:752270-753140	3.93141	0.59832	7.26451	8.12411	2.49366	13.7546	1.04716	1.32568	0.06195	0.42639	no	OK
AT1G03130	Chr1:753306-754198	523.646	267.951	779.34	488.488	276.431	700.544	-0.100268	-0.212747	0.7557	0.999108	no	OK
AT1G03140	Chr1:754370-756303	84.7604	51.0913	118.429	73.8577	45.066	102.649	-0.198642	-0.494787	0.48125	0.960772	no	OK
AT1G03150	Chr1:756413-758612	35.8011	19.8156	51.7866	40.828	23.0334	58.6225	0.189552	0.421141	0.53855	0.982096	no	OK
AT1G03160	Chr1:761281-766158	21.7869	13.1763	30.3974	24.3241	14.8205	33.8277	0.158927	0.396443	0.5716	0.991294	no	OK
AT1G03170	Chr1:769631-770684	28.7562	16.3568	41.1555	57.7083	33.9002	81.5164	1.00491	2.33441	0.0015	0.0425103	yes	OK
AT1G03180	Chr1:773410-775344	9.09009	4.31133	13.8688	7.45858	3.30553	11.6116	-0.285392	-0.516648	0.46155	0.949916	no	OK
AT1G03190	Chr1:775526-780062	10.5889	6.07362	15.1042	9.36699	5.27464	13.4593	-0.176897	-0.401693	0.5672	0.990538	no	OK
AT1G03200	Chr1:780601-781285	5.99751	0.93689	11.0581	3.15325	0.0349114	6.27159	-0.927525	-0.989108	0.174	0.689243	no	OK
AT1G03210	Chr1:782947-784240	24.8162	13.1377	36.4946	23.9297	12.8495	35.01	-0.0524744	-0.110186	0.8721	0.999108	no	OK
AT1G03220	Chr1:787121-788651	18.0758	10.2758	25.8759	24.3479	14.2968	34.3991	0.429737	0.997595	0.1576	0.661653	no	OK
AT1G03230	Chr1:790090-791592	39.5535	23.086	56.0209	17.9705	10.1213	25.8197	-1.13817	-2.61484	0.00055	0.0200288	yes	OK
AT1G03240	Chr1:792221-792986	0.831513	0	2.07446	1.06926	0	2.5848	0.362797	0.244153	0.74315	0.999108	no	OK
AT1G03250	Chr1:793352-795376	35.872	21.2195	50.5244	42.1414	24.9156	59.3671	0.23238	0.557477	0.42905	0.935237	no	OK
AT1G03260	Chr1:795531-798463	10.5408	5.3611	15.7205	9.64824	4.83656	14.4599	-0.127644	-0.252742	0.71575	0.999108	no	OK
AT1G03270	Chr1:799190-802436	7.58299	3.69793	11.468	9.64084	4.97106	14.3106	0.346393	0.681081	0.32765	0.863212	no	OK
AT1G03280	Chr1:803034-807066	40.4791	24.6207	56.3375	44.2488	26.9653	61.5322	0.12846	0.321905	0.6474	0.999108	no	OK
AT1G03290	Chr1:807360-810868	30.1447	17.9657	42.3237	34.0234	20.4995	47.5474	0.174626	0.427128	0.5419	0.982755	no	OK
AT1G03300	Chr1:811032-813086	11.7767	6.5638	16.9896	9.14265	4.95225	13.3331	-0.365251	-0.794658	0.2571	0.793792	no	OK
AT1G03310	Chr1:813470-816749	13.4119	7.8416	18.9822	21.9519	13.198	30.7058	0.710831	1.71146	0.0153	0.198527	no	OK
AT1G03320	Chr1:817026-817767	0.89772	0	1.96465	0.606343	0	1.47923	-0.566132	-0.420413	0.57645	0.992369	no	OK
AT1G03330	Chr1:817982-819563	96.2182	56.6673	135.769	139.99	85.3531	194.628	0.540947	1.32299	0.0623	0.42794	no	OK
AT1G03340	Chr1:819661-821317	2.62132	0.739658	4.50297	1.71962	0.410873	3.02837	-0.608202	-0.805925	0.2485	0.784185	no	OK
AT1G03350	Chr1:822637-824393	32.4676	19.4553	45.4799	40.9391	24.8577	57.0206	0.334481	0.826272	0.2449	0.780847	no	OK
AT1G03360	Chr1:824536-826358	28.3634	15.7004	41.0263	39.2233	23.3948	55.0519	0.467684	1.07733	0.1169	0.577807	no	OK
AT1G03365	Chr1:826568-830383	18.1433	10.729	25.5575	14.3278	8.45056	20.2051	-0.340611	-0.815503	0.2456	0.781788	no	OK
AT1G03370	Chr1:830626-835361	8.21537	4.7775	11.6532	10.0887	5.9528	14.2247	0.296349	0.70129	0.3265	0.861948	no	OK
AT1G03380	Chr1:835784-840940	11.4359	6.76143	16.1105	7.33892	4.21936	10.4585	-0.639936	-1.50435	0.0326	0.306043	no	OK
AT1G03390	Chr1:841032-842418	9.51424	4.79056	14.2379	1.09705	0.125345	2.06876	-3.11646	-4.2548	5e-05	0.00289789	yes	OK
AT1G03400	Chr1:842746-844190	14.1695	7.39999	20.939	10.0791	4.96699	15.1911	-0.491425	-0.977732	0.1686	0.680168	no	OK
AT1G03410	Chr1:844435-847739	3.49556	0.054661	6.93645	1.97727	0	4.39756	-0.822013	-0.725478	0.2979	0.835319	no	OK
AT1G03420.1	Chr1:844435-847739	51.3084	29.0931	73.5236	42.0018	23.8888	60.1148	-0.288744	-0.655025	0.3467	0.878816	no	OK
AT1G03430	Chr1:847872-849500	26.0352	14.5665	37.5038	27.9946	15.7842	40.2049	0.104685	0.234105	0.7386	0.999108	no	OK
AT1G03440	Chr1:852365-854032	13.3513	7.21633	19.4862	10.5071	5.6283	15.3858	-0.345618	-0.733445	0.3077	0.845589	no	OK
AT1G03445	Chr1:854409-859701	0.289627	0	0.586017	0.106895	0	0.28182	-1.438	0	1	1	no	NOTEST
AT1G03457	Chr1:860787-864125	24.6401	14.6016	34.6786	15.4748	8.77533	22.1743	-0.671086	-1.56494	0.02605	0.272024	no	OK
AT1G03470	Chr1:865914-867733	47.8822	28.3166	67.4479	29.8803	17.3094	42.4511	-0.680296	-1.60804	0.0236	0.255384	no	OK
AT1G03475	Chr1:869050-871211	117.177	70.3292	164.025	155.778	92.9552	218.601	0.410806	1.00286	0.15485	0.657819	no	OK
AT1G03490	Chr1:871873-872906	0.816697	0	1.77592	0	0	0	#NAME?	#NAME?	5e-05	0.00289789	yes	OK
AT1G03495	Chr1:873183-874935	3.09951	1.12678	5.07225	2.96321	1.17132	4.7551	-0.0648816	-0.102451	0.8796	0.999108	no	OK
AT1G03502	Chr1:875357-875471	0	0	0	0	0	0	0	0	1	1	no	NOTEST
AT1G03506	Chr1:875517-875604	0	0	0	0	0	0	0	0	1	1	no	NOTEST
AT1G03510	Chr1:876257-877547	3.65675	1.32332	5.99019	4.54891	1.81763	7.28019	0.314958	0.498324	0.4768	0.958523	no	OK
AT1G03515	Chr1:877647-877719	0	0	0	0	0	0	0	0	1	1	no	NOTEST
AT1G03520	Chr1:877861-880158	8.52643	4.34456	12.7083	10.6269	5.70738	15.5463	0.317701	0.653037	0.3525	0.883953	no	OK
AT1G03530	Chr1:880495-883391	26.703	15.9844	37.4216	13.7171	8.05699	19.3773	-0.961024	-2.31431	0.00125	0.0371301	yes	OK
AT1G03540	Chr1:883781-885611	3.82459	1.66425	5.98494	2.04009	0.708783	3.37139	-0.906673	-1.45631	0.0359	0.321802	no	OK
AT1G03545	Chr1:885622-887956	2.35762	0	5.86276	2.62611	0.514074	4.73814	0.155594	0.127609	0.8423	0.999108	no	OK
AT1G03550	Chr1:885622-887956	14.2417	7.05923	21.4242	1.58369	0.0174363	3.14995	-3.16876	-3.95695	0.00015	0.0073599	yes	OK
AT1G03560	Chr1:890155-892410	9.91631	5.51476	14.3179	8.53807	4.67218	12.404	-0.215893	-0.472023	0.50155	0.96926	no	OK
AT1G03570	Chr1:892513-892585	0	0	0	0	0	0	0	0	1	1	no	NOTEST
AT1G03580	Chr1:892846-894052	0.259653	0	0.642458	0.0905732	0	0.279721	-1.51943	0	1	1	no	NOTEST
AT1G03590	Chr1:894253-897518	37.8515	22.7123	52.9908	50.2081	30.6223	69.7939	0.407568	1.0113	0.15575	0.659012	no	OK
AT1G03600	Chr1:898875-899655	329.743	195.704	463.781	312.95	187.339	438.561	-0.0754094	-0.182998	0.79005	0.999108	no	OK
AT1G03610	Chr1:900886-903003	19.2972	11.1357	27.4587	13.2778	7.37317	19.1825	-0.53937	-1.21838	0.07765	0.480035	no	OK
AT1G03620	Chr1:904318-906186	7.74493	3.08542	12.4044	1.20171	0	2.42472	-2.68816	-3.15213	0.0006	0.0213951	yes	OK
AT1G03630	Chr1:907641-909376	91.8652	55.7503	127.98	123.77	74.5788	172.961	0.430067	1.0665	0.13015	0.605206	no	OK
AT1G03640	Chr1:909810-909883	0	0	0	0	0	0	0	0	1	1	no	NOTEST
AT1G03650	Chr1:910022-911193	5.47054	1.60423	9.33686	9.49938	3.97953	15.0192	0.79615	1.20628	0.0884	0.509714	no	OK
AT1G03660	Chr1:911435-911759	5.56111	0	11.3537	5.55503	0	11.195	-0.00157973	-0.00150557	0.9685	0.999108	no	OK
AT1G03670	Chr1:914221-916222	0.00882125	0	0.0680426	0.0182715	0	0.0773386	1.05054	0	1	1	no	NOTEST
AT1G03680	Chr1:916818-918064	226.048	132.148	319.948	187.783	113.224	262.342	-0.267567	-0.645501	0.3513	0.882827	no	OK
AT1G03687	Chr1:918298-920507	19.6182	11.1086	28.1278	18.1645	10.2012	26.1278	-0.111066	-0.24966	0.72615	0.999108	no	OK
AT1G03700	Chr1:920949-921901	6.31695	1.7051	10.9288	0.769466	0	1.86644	-3.0373	-2.62883	0.00655	0.116044	no	OK
AT1G03710	Chr1:923425-924726	56.6067	33.1118	80.1016	51.9204	30.2926	73.5481	-0.124672	-0.293912	0.67335	0.999108	no	OK
AT1G03720	Chr1:924995-926373	1.66598	0.148782	3.18318	0.989682	0	2.03287	-0.751334	-0.747723	0.2971	0.834554	no	OK
AT1G03730	Chr1:930827-931895	16.5445	8.71477	24.3743	16.6627	8.80676	24.5187	0.01027	0.0213126	0.9768	0.999108	no	OK
AT1G03740	Chr1:933511-937043	9.62896	5.57357	13.6844	9.14979	5.26765	13.0319	-0.0736414	-0.170765	0.806	0.999108	no	OK
AT1G03743	Chr1:937206-937287	0	0	0	0	0	0	0	0	1	1	no	NOTEST
AT1G03746	Chr1:937400-937485	0	0	0	0	0	0	0	0	1	1	no	NOTEST
AT1G03750	Chr1:937919-943377	4.59447	1.27009	7.91886	4.47185	1.35547	7.58823	-0.0390281	-0.0538574	0.9351	0.999108	no	OK
AT1G03760	Chr1:937919-943377	19.9908	9.88488	30.0967	17.5286	8.42998	26.6273	-0.189624	-0.362802	0.6092	0.999108	no	OK
AT1G03770	Chr1:944571-947483	7.80986	3.94943	11.6703	7.20917	3.57718	10.8412	-0.115462	-0.226786	0.74515	0.999108	no	OK
AT1G03780	Chr1:947519-951827	53.4706	31.5449	75.3963	44.5097	27.1085	61.9109	-0.264627	-0.647508	0.35985	0.89005	no	OK
AT1G03790	Chr1:954524-956097	0.0106154	0	0.0810371	0	0	0	#NAME?	0	1	1	no	NOTEST
AT1G03800	Chr1:957260-957998	1.15379	0	2.42789	0.801895	0	1.76285	-0.524894	-0.446536	0.5489	0.985281	no	OK
AT1G03810	Chr1:958758-959609	0.443021	0	1.17106	0.533519	0	1.60579	0.268163	0.143194	0.85875	0.999108	no	OK
AT1G03820	Chr1:959868-960728	48.3564	26.3324	70.3804	54.958	32.4765	77.4394	0.184621	0.418074	0.55685	0.987664	no	OK
AT1G03830	Chr1:962015-966757	16.0001	9.6797	22.3204	15.1226	9.10854	21.1366	-0.0813729	-0.20125	0.7788	0.999108	no	OK
AT1G03840	Chr1:967502-970130	1.17119	0.261733	2.08065	1.75085	0.526125	2.97558	0.580082	0.76944	0.26165	0.798336	no	OK
AT1G03850	Chr1:976096-977761	9.07624	3.41749	14.735	5.31141	1.48646	9.13637	-0.772999	-1.12501	0.11195	0.566914	no	OK
AT1G03860	Chr1:979307-981885	73.8004	44.6958	102.905	91.9115	56.0921	127.731	0.316618	0.791653	0.2683	0.804815	no	OK
AT1G03870	Chr1:982505-983540	36.3833	20.5561	52.2105	15.4018	7.87681	22.9268	-1.24017	-2.62811	0.0003	0.0125969	yes	OK
AT1G03880	Chr1:985750-988146	0.030507	0	0.126193	0	0	0	#NAME?	0	1	1	no	NOTEST
AT1G03890	Chr1:989197-991020	0.0220872	0	0.0951431	0	0	0	#NAME?	0	1	1	no	NOTEST
AT1G03900	Chr1:991138-993118	94.515	56.8673	132.163	82.3102	50.1621	114.458	-0.199472	-0.49569	0.48205	0.961157	no	OK
AT1G03905	Chr1:993399-995784	3.52715	1.11245	5.94185	2.49244	0.698433	4.28646	-0.500943	-0.699096	0.31865	0.855643	no	OK
AT1G03910	Chr1:996114-1000437	58.9466	35.5719	82.3212	53.5659	32.653	74.4788	-0.138093	-0.344016	0.6231	0.999108	no	OK
AT1G03920	Chr1:1001320-1004383	2.57374	1.02215	4.12533	1.05367	0.254628	1.85272	-1.28844	-1.84374	0.01335	0.182469	no	OK
AT1G03930	Chr1:1004768-1008370	14.406	8.44277	20.3691	15.3361	9.01814	21.6541	0.0902698	0.21428	0.75865	0.999108	no	OK
AT1G03935	Chr1:1008809-1008896	0	0	0	0	0	0	0	0	1	1	no	NOTEST
AT1G03940	Chr1:1009541-1011056	4.63018	1.9861	7.27427	3.75882	1.50353	6.01411	-0.300789	-0.50341	0.48735	0.963206	no	OK
AT1G03950	Chr1:1011171-1013365	10.7962	5.04084	16.5515	11.4552	5.44218	17.4682	0.0854788	0.15839	0.82155	0.999108	no	OK
AT1G03960	Chr1:1013714-1017929	13.1795	7.61577	18.7432	11.8478	6.7776	16.9181	-0.153671	-0.354391	0.6224	0.999108	no	OK
AT1G03970	Chr1:1018099-1022108	12.2255	3.82717	20.6238	8.54381	2.35088	14.7367	-0.516941	-0.717601	0.29855	0.836309	no	OK
AT1G03980	Chr1:1018099-1022108	9.25089	4.40137	14.1004	6.68371	3.0417	10.3257	-0.468943	-0.859762	0.2251	0.763465	no	OK
AT1G03982	Chr1:1022250-1023719	0.0401615	0	0.163499	0.0276499	0	0.114528	-0.538539	0	1	1	no	NOTEST
AT1G03990	Chr1:1024846-1027616	2.79572	1.11727	4.47417	1.48056	0.486513	2.4746	-0.91708	-1.41155	0.04535	0.364151	no	OK
AT1G04000	Chr1:1028105-1029119	72.9379	39.9117	105.964	34.2362	19.823	48.6494	-1.09115	-2.44657	0.00065	0.0228221	yes	OK
AT1G04010	Chr1:1031199-1036237	13.9438	8.16286	19.7248	10.1236	5.71299	14.5343	-0.461903	-1.06471	0.1279	0.600261	no	OK
AT1G04020	Chr1:1036536-1040224	13.9452	8.03328	19.8571	17.6034	10.4191	24.7877	0.336086	0.791749	0.2623	0.799237	no	OK
AT1G04030	Chr1:1040382-1043864	14.949	7.93876	21.9593	10.4123	4.63118	16.1935	-0.52176	-0.995255	0.1574	0.661653	no	OK
AT1G04040	Chr1:1040382-1043864	8.1547	0.967952	15.3415	13.1433	4.25909	22.0275	0.688624	0.859509	0.217	0.751313	no	OK
AT1G04050	Chr1:1045597-1049297	11.7004	6.79108	16.6097	7.52661	4.15625	10.897	-0.636482	-1.43787	0.0396	0.338928	no	OK
AT1G04070	Chr1:1050552-1051186	33.3369	17.1546	49.5192	38.7991	20.9272	56.6711	0.218905	0.453487	0.5028	0.969763	no	OK
AT1G04080	Chr1:1051311-1056827	66.9331	39.413	94.4533	78.5268	46.1863	110.867	0.230464	0.549003	0.4419	0.940953	no	OK
AT1G04090	Chr1:1057150-1059419	2.06	0.74528	3.37473	0.821237	0.134272	1.5082	-1.32678	-1.74811	0.02065	0.237404	no	OK
AT1G04100	Chr1:1059505-1061191	5.30689	2.1234	8.49038	4.55948	1.80495	7.31401	-0.218997	-0.356595	0.61085	0.999108	no	OK
AT1G04110	Chr1:1061456-1063784	3.28764	1.47794	5.09734	3.18539	1.40146	4.96933	-0.0455807	-0.0804673	0.9116	0.999108	no	OK
AT1G04120	Chr1:1064449-1071047	34.2798	20.5882	47.9713	35.9601	21.5548	50.3654	0.069039	0.169191	0.81	0.999108	no	OK
AT1G04130	Chr1:1073426-1080630	22.1064	0	45.8032	20.9811	0.436667	41.5255	-0.0753767	-0.0719731	0.9182	0.999108	no	OK
AT1G04140	Chr1:1073426-1080630	45.7072	25.1618	66.2527	38.2838	21.6676	54.9001	-0.255687	-0.567272	0.41985	0.929883	no	OK
AT1G04150	Chr1:1081207-1084246	3.32769	1.56052	5.09486	2.5312	1.13772	3.92468	-0.394699	-0.715337	0.31335	0.850065	no	OK
AT1G04160	Chr1:1086494-1096146	7.19178	4.1583	10.2253	6.28227	3.62175	8.94279	-0.195063	-0.452414	0.51265	0.972743	no	OK
AT1G04170	Chr1:1096945-1099898	100.49	60.0495	140.93	106.871	64.2143	149.528	0.0888204	0.217238	0.75285	0.999108	no	OK
AT1G04171	Chr1:1100443-1100608	0	0	0	0	0	0	0	0	1	1	no	NOTEST
AT1G04180	Chr1:1104622-1105988	0.041071	0	0.166953	0	0	0	#NAME?	0	1	1	no	NOTEST
AT1G04190	Chr1:1106427-1108715	44.1051	26.2033	62.007	51.9508	31.4946	72.407	0.2362	0.579029	0.40305	0.919624	no	OK
AT1G04200	Chr1:1109481-1114107	22.1854	13.3328	31.038	20.2138	12.1006	28.327	-0.134273	-0.328891	0.64385	0.999108	no	OK
AT1G04210	Chr1:1114404-1122526	21.0348	0.363195	41.7063	28.0114	13.525	42.4977	0.413237	0.515864	0.40175	0.919092	no	OK
AT1G04220	Chr1:1114404-1122526	67.8776	16.4843	119.271	45.0515	15.9933	74.1097	-0.591359	-0.824221	0.2643	0.80084	no	OK
AT1G04230	Chr1:1125517-1128168	15.7098	8.64501	22.7747	15.4354	8.47918	22.3916	-0.025428	-0.0553682	0.9383	0.999108	no	OK
AT1G04240	Chr1:1128187-1129551	9.41852	4.40625	14.4308	21.7801	12.1116	31.4487	1.20944	2.41935	0.00125	0.0371301	yes	OK
AT1G04250	Chr1:1136257-1138613	5.5577	2.23935	8.87605	11.3358	5.51671	17.1549	1.02832	1.81045	0.01425	0.190056	no	OK
AT1G04260	Chr1:1140527-1141365	48.1226	28.1092	68.136	39.9814	22.8211	57.1417	-0.267385	-0.620226	0.37355	0.899835	no	OK
AT1G04270	Chr1:1141603-1143053	597.07	322.548	871.593	825.304	436.579	1214.03	0.467024	0.983618	0.1633	0.672051	no	OK
AT1G04280	Chr1:1143435-1146654	20.7496	12.1976	29.3016	15.92	9.20802	22.632	-0.382243	-0.898753	0.20505	0.736412	no	OK
AT1G04290	Chr1:1147522-1148533	22.7636	9.92509	35.602	19.7434	8.84288	30.6439	-0.205355	-0.360702	0.60485	0.999049	no	OK
AT1G04295	Chr1:1147522-1148533	14.4542	0	30.028	12.3761	0.560609	24.1916	-0.223936	-0.215648	0.7628	0.999108	no	OK
AT1G04300	Chr1:1148596-1154652	44.2818	25.3948	63.1687	25.7096	15.7181	35.701	-0.784408	-1.88455	0.0104	0.156228	no	OK
AT1G04310	Chr1:1154763-1157711	12.603	7.30622	17.8998	8.89004	4.96406	12.816	-0.503506	-1.14496	0.1055	0.552613	no	OK
AT1G04320	Chr1:1159022-1159093	0	0	0	0	0	0	0	0	1	1	no	NOTEST
AT1G04330	Chr1:1161310-1161982	0.817606	0	1.81239	0.854201	0	1.90657	0.0631696	0.0505749	0.9498	0.999108	no	OK
AT1G04340	Chr1:1163096-1164851	57.1903	33.4125	80.9681	92.9499	56.446	129.454	0.700684	1.6984	0.01565	0.200873	no	OK
AT1G04350	Chr1:1165164-1166768	11.2173	5.88746	16.5471	11.6939	6.19958	17.1882	0.0600328	0.124545	0.8577	0.999108	no	OK
AT1G04360	Chr1:1167456-1168878	2.58617	0.852078	4.32026	1.16758	0.20512	2.13004	-1.1473	-1.4968	0.0422	0.350531	no	OK
AT1G04370	Chr1:1175176-1175578	0	0	0	0	0	0	0	0	1	1	no	NOTEST
AT1G04380	Chr1:1176920-1178407	0.0674336	0	0.221823	0.53545	0	1.10456	2.98921	1.64169	0.14485	0.638201	no	OK
AT1G04390	Chr1:1179362-1183704	4.76179	2.46243	7.06115	5.7521	3.09797	8.40623	0.272585	0.565786	0.41385	0.925439	no	OK
AT1G04400	Chr1:1185549-1188517	64.3306	38.6412	90.02	84.8315	50.3811	119.282	0.399095	0.971402	0.16425	0.673151	no	OK
AT1G04410	Chr1:1189077-1191412	253.312	140.641	365.984	368.761	197.464	540.058	0.541771	1.1678	0.0957	0.52822	no	OK
AT1G04420	Chr1:1191607-1193884	38.3099	22.8859	53.7339	53.3379	32.4699	74.2059	0.477444	1.17899	0.09685	0.531053	no	OK
AT1G04425	Chr1:1194186-1196889	27.5219	12.1549	42.8889	7.09694	1.4468	12.7471	-1.95531	-2.78753	0.00075	0.0254222	yes	OK
AT1G04430	Chr1:1198117-1201527	33.7497	20.4294	47.0701	32.82	19.9524	45.6875	-0.0403025	-0.10043	0.88595	0.999108	no	OK
AT1G04440	Chr1:1202254-1205803	20.4796	12.109	28.8503	24.427	14.6285	34.2256	0.254289	0.615554	0.3808	0.905287	no	OK
AT1G04445	Chr1:1207343-1207862	0	0	0	0	0	0	0	0	1	1	no	NOTEST
AT1G04450	Chr1:1208520-1209874	0.0622871	0	0.244838	0	0	0	#NAME?	0	1	1	no	NOTEST
AT1G04457	Chr1:1210318-1210549	0.770126	0	1.78842	0	0	0	#NAME?	0	1	1	no	NOTEST
AT1G04470	Chr1:1211048-1214662	0.0913247	0	0.221135	0.0193373	0	0.0667809	-2.23962	0	1	1	no	NOTEST
AT1G04480	Chr1:1216094-1217467	212.635	115.996	309.273	397.599	235.247	559.952	0.902939	2.04876	0.0035	0.0767724	no	OK
AT1G04490	Chr1:1217947-1220137	0.0476555	0	0.17989	0.248122	0	0.578797	2.38034	0	1	1	no	NOTEST
AT1G04500	Chr1:1221432-1224366	0.608977	0.0304299	1.18752	0	0	0	#NAME?	#NAME?	5e-05	0.00289789	yes	OK
AT1G04501	Chr1:1224551-1224680	0	0	0	0	0	0	0	0	1	1	no	NOTEST
AT1G04510	Chr1:1226574-1230827	64.8738	39.2033	90.5443	56.2618	34.3094	78.2142	-0.205481	-0.512594	0.46005	0.949837	no	OK
AT1G04520	Chr1:1231577-1234032	47.249	28.6383	65.8597	52.5374	31.884	73.1908	0.15306	0.38129	0.5932	0.996009	no	OK
AT1G04530	Chr1:1234175-1236034	77.375	46.5679	108.182	87.5807	53.4909	121.67	0.178745	0.445025	0.531	0.980118	no	OK
AT1G04540	Chr1:1237255-1239061	4.12148	1.80403	6.43893	2.84291	1.12198	4.56385	-0.535793	-0.899017	0.1995	0.729294	no	OK
AT1G04550	Chr1:1240374-1242121	50.0818	29.1934	70.9702	72.8464	44.2433	101.45	0.540573	1.30823	0.06795	0.447574	no	OK
AT1G04555	Chr1:1242557-1244244	6.66365	2.51026	10.817	9.89003	4.41603	15.364	0.569662	0.947394	0.1822	0.702893	no	OK
AT1G04560	Chr1:1244946-1246059	0.0447247	0	0.182391	0	0	0	#NAME?	0	1	1	no	NOTEST
AT1G04570	Chr1:1246727-1248775	2.85172	1.13982	4.56363	2.19451	0.794657	3.59436	-0.377938	-0.598139	0.4021	0.919313	no	OK
AT1G04580	Chr1:1252121-1257510	0.585181	0.168173	1.00219	0.407809	0.0856611	0.729957	-0.52099	-0.67888	0.3197	0.856154	no	OK
AT1G04590	Chr1:1258576-1261426	40.3157	24.1203	56.5111	44.5989	26.7421	62.4557	0.145666	0.356039	0.609	0.999108	no	OK
AT1G04600	Chr1:1262122-1272376	1.0914	0.457142	1.72566	0.605454	0.198606	1.0123	-0.850089	-1.3265	0.0615	0.424868	no	OK
AT1G04610	Chr1:1279387-1281618	0.187889	0	0.456325	0.117993	0	0.311174	-0.671175	0	1	1	no	NOTEST
AT1G04620	Chr1:1282740-1286584	17.2726	9.75039	24.7948	22.9255	13.4645	32.3865	0.408465	0.943794	0.17475	0.689995	no	OK
AT1G04625	Chr1:1287830-1291112	0.0255522	0	0.513451	0.0523781	0	0.803119	1.03551	0	1	1	no	NOTEST
AT1G04630	Chr1:1287830-1291112	72.3983	42.9362	101.86	84.6554	50.0614	119.249	0.225646	0.542407	0.4354	0.938506	no	OK
AT1G04635	Chr1:1291313-1291995	7.71184	2.4652	12.9585	14.5621	6.47052	22.6536	0.917068	1.4473	0.03845	0.333895	no	OK
AT1G04640	Chr1:1292079-1293357	23.5991	12.7166	34.4816	33.5952	18.9805	48.2098	0.509523	1.1142	0.11425	0.571991	no	OK
AT1G04645	Chr1:1293769-1294263	15.8131	5.72478	25.9014	3.8995	0	7.89833	-2.01976	-2.31839	0.00275	0.064763	no	OK
AT1G04650	Chr1:1294892-1299002	3.67606	1.83627	5.51586	2.79364	1.30779	4.27949	-0.396017	-0.751721	0.2838	0.820216	no	OK
AT1G04660	Chr1:1300485-1301773	15.208	8.23137	22.1846	10.7469	5.07497	16.4188	-0.50091	-0.993032	0.1535	0.655455	no	OK
AT1G04670	Chr1:1301860-1302724	0	0	0	0	0	0	0	0	1	1	no	NOTEST
AT1G04680	Chr1:1303528-1307884	86.6269	52.0795	121.174	80.0713	48.3292	111.814	-0.11353	-0.279888	0.68565	0.999108	no	OK
AT1G04684	Chr1:1310429-1310579	0	0	0	0	0	0	0	0	1	1	no	NOTEST
AT1G04690	Chr1:1313563-1315750	77.4449	45.3822	109.508	123.599	74.3822	172.816	0.674428	1.62764	0.0217	0.244377	no	OK
AT1G04700	Chr1:1316253-1320919	2.4375	1.141	3.734	1.35796	0.549087	2.16684	-0.843959	-1.46509	0.04205	0.349897	no	OK
AT1G04710	Chr1:1321903-1324782	21.6006	12.6268	30.5743	23.6221	13.8986	33.3457	0.129069	0.305947	0.65975	0.999108	no	OK
AT1G04720	Chr1:1324922-1324960	0	0	0	0	0	0	0	0	1	1	no	NOTEST
AT1G04730	Chr1:1325295-1331086	8.72339	4.96137	12.4854	8.62843	4.91119	12.3457	-0.0157908	-0.0359115	0.95955	0.999108	no	OK
AT1G04750	Chr1:1331465-1333567	93.5984	53.8649	133.332	157.928	94.894	220.962	0.75471	1.79559	0.0102	0.155034	no	OK
AT1G04760	Chr1:1334759-1336070	16.7407	7.66058	25.8208	19.0991	8.9485	29.2497	0.190146	0.347124	0.6189	0.999108	no	OK
AT1G04770	Chr1:1336370-1337849	52.8621	30.6891	75.035	52.8613	31.8731	73.8494	-2.22656e-05	-5.34431e-05	0.99895	0.999468	no	OK
AT1G04778	Chr1:1339891-1340327	0.380747	0	1.07731	0.585299	0	1.9911	0.620339	0.28483	0.7043	0.999108	no	OK
AT1G04780	Chr1:1340668-1343584	43.5795	25.56	61.599	29.0644	17.6929	40.4359	-0.584396	-1.42318	0.0457	0.365204	no	OK
AT1G04790	Chr1:1345035-1348451	26.567	16.0625	37.0715	24.1781	14.5909	33.7653	-0.135934	-0.336526	0.63085	0.999108	no	OK
AT1G04800	Chr1:1348451-1349286	123.854	75.4203	172.288	77.0586	46.1146	108.003	-0.684616	-1.69322	0.01685	0.20986	no	OK
AT1G04810	Chr1:1350179-1355442	22.9258	13.9649	31.8867	24.1615	14.7084	33.6146	0.0757369	0.189849	0.79095	0.999108	no	OK
AT1G04820	Chr1:1356190-1358386	571	249.379	892.621	629.181	275.292	983.07	0.139986	0.243794	0.7341	0.999108	no	OK
AT1G04830	Chr1:1358573-1362019	17.8621	10.2634	25.4608	13.8922	7.74484	20.0395	-0.36263	-0.818983	0.23935	0.776347	no	OK
AT1G04840	Chr1:1362866-1364962	1.87109	0.656403	3.08578	1.78032	0.585537	2.9751	-0.0717462	-0.106522	0.88135	0.999108	no	OK
AT1G04850	Chr1:1365117-1368844	112.486	67.6832	157.288	100.394	60.8495	139.938	-0.164076	-0.406052	0.55625	0.987362	no	OK
AT1G04860	Chr1:1369053-1373101	11.3144	6.67886	15.9499	11.2501	6.64127	15.8589	-0.00822236	-0.0196738	0.9796	0.999108	no	OK
AT1G04870	Chr1:1373233-1375762	35.4004	21.3025	49.4982	41.1665	24.9483	57.3847	0.217706	0.538761	0.4469	0.943622	no	OK
AT1G04880	Chr1:1375960-1379185	20.84	12.0662	29.6139	4.30187	1.83276	6.77097	-2.27632	-4.43325	5e-05	0.00289789	yes	OK
AT1G04890	Chr1:1380381-1382599	0.0798614	0	0.222509	0.0165504	0	0.0703384	-2.27063	0	1	1	no	NOTEST
AT1G04900	Chr1:1383840-1391187	13.1955	0.488218	25.9028	15.5858	4.87596	26.2955	0.24018	0.281448	0.6801	0.999108	no	OK
AT1G04910	Chr1:1383840-1391187	31.5822	15.6668	47.4977	28.2119	14.7363	41.6876	-0.162808	-0.325056	0.636	0.999108	no	OK
AT1G04920	Chr1:1391501-1395864	1.73161	0.733132	2.73008	2.79235	1.34637	4.23833	0.689368	1.2331	0.0808	0.489535	no	OK
AT1G04930	Chr1:1396290-1399053	17.4287	9.16647	25.6909	8.74751	4.27644	13.2186	-0.99452	-1.9777	0.00515	0.100089	no	OK
AT1G04940	Chr1:1399173-1407501	71.5413	29.3758	113.707	66.0811	27.989	104.173	-0.114538	-0.192601	0.78165	0.999108	no	OK
AT1G04945	Chr1:1399173-1407501	11.8658	0	25.4201	9.72106	0	22.5903	-0.287629	-0.22804	0.73965	0.999108	no	OK
AT1G04950	Chr1:1399173-1407501	26.2328	9.16376	43.3018	25.7905	8.99972	42.5813	-0.0245306	-0.0369455	0.9584	0.999108	no	OK
AT1G04960	Chr1:1407800-1410868	27.7304	15.9476	39.5131	21.9196	12.5631	31.2761	-0.339248	-0.780852	0.2718	0.808757	no	OK
AT1G04970	Chr1:1411169-1413627	23.1645	12.9836	33.3453	19.2439	10.9689	27.5188	-0.267513	-0.603138	0.38985	0.912152	no	OK
AT1G04980	Chr1:1413643-1416144	17.6023	9.84456	25.3601	11.0219	5.85288	16.191	-0.67539	-1.45484	0.03925	0.337471	no	OK
AT1G04985	Chr1:1416342-1418482	63.077	37.4167	88.7373	37.7552	22.0261	53.4844	-0.740437	-1.76282	0.012	0.17126	no	OK
AT1G04990	Chr1:1419079-1421789	33.5809	19.5058	47.6561	21.9141	12.7897	31.0386	-0.615782	-1.44491	0.04445	0.359732	no	OK
AT1G05000	Chr1:1425592-1428782	1.88772	0.312516	3.46293	1.22228	0.0867893	2.35776	-0.627077	-0.696157	0.32805	0.863602	no	OK
AT1G05010	Chr1:1431189-1432858	12.7187	6.59264	18.8447	19.8747	11.2823	28.467	0.643983	1.37935	0.0502	0.381319	no	OK
AT1G05020	Chr1:1435253-1437667	3.049	1.3575	4.7405	0.299596	0	0.616297	-3.34725	-3.88689	0.0001	0.00527114	yes	OK
AT1G05030	Chr1:1438151-1441417	8.46872	4.42213	12.5153	3.75485	1.60509	5.9046	-1.17339	-2.18132	0.00395	0.0834407	no	OK
AT1G05040	Chr1:1447368-1448448	0.191546	0	0.542608	0.0392546	0	0.215181	-2.28676	0	1	1	no	NOTEST
AT1G05055	Chr1:1448717-1450887	10.889	5.63112	16.1468	14.1845	7.80095	20.5681	0.381448	0.801131	0.2544	0.790597	no	OK
AT1G05060	Chr1:1451029-1452872	25.6269	14.3286	36.9253	22.9723	12.6188	33.3259	-0.157763	-0.34689	0.63295	0.999108	no	OK
AT1G05061	Chr1:1453215-1454260	1.61999	0.282614	2.95736	1.59349	0.265729	2.92126	-0.0237894	-0.0281163	0.9747	0.999108	no	OK
AT1G05065	Chr1:1454968-1455220	12.7731	0.49657	25.0496	15.6315	1.34176	29.9213	0.291352	0.304498	0.68615	0.999108	no	OK
AT1G05070	Chr1:1457062-1458744	46.3925	27.1825	65.6026	47.3692	27.8251	66.9132	0.0300557	0.0712798	0.9189	0.999108	no	OK
AT1G05080	Chr1:1459090-1460579	1.64739	0.332074	2.9627	0.0538225	0	0.200604	-4.93583	-2.40796	0.15775	0.661653	no	OK
AT1G05085	Chr1:1460987-1461670	0	0	0	0	0	0	0	0	1	1	no	NOTEST
AT1G05090	Chr1:1463201-1465622	1.01672	0.262767	1.77067	0.738147	0.126464	1.34983	-0.461944	-0.575877	0.40245	0.919457	no	OK
AT1G05100	Chr1:1469609-1470881	2.16179	0.623697	3.69988	4.72164	1.90852	7.53476	1.12706	1.68366	0.0226	0.249505	no	OK
AT1G05120	Chr1:1471405-1476078	21.6402	13.0784	30.202	19.3536	11.5801	27.1271	-0.161113	-0.396158	0.56895	0.990955	no	OK
AT1G05135	Chr1:1477499-1478821	5.72837	2.50854	8.9482	4.59029	1.73464	7.44594	-0.319539	-0.528342	0.44945	0.945144	no	OK
AT1G05136	Chr1:1478922-1479063	0	0	0	0	0	0	0	0	1	1	no	NOTEST
AT1G05140	Chr1:1482547-1484056	35.5004	21.2077	49.7931	35.7274	21.4446	50.0103	0.00919728	0.0224723	0.9741	0.999108	no	OK
AT1G05150	Chr1:1484066-1486960	30.6741	18.5984	42.7498	24.9844	15.2027	34.7662	-0.295992	-0.73905	0.2937	0.831093	no	OK
AT1G05160	Chr1:1487377-1490947	13.9789	8.05299	19.9049	9.9792	5.5066	14.4518	-0.486258	-1.09269	0.1111	0.564738	no	OK
AT1G05170	Chr1:1491110-1494248	10.9102	6.02661	15.7938	12.1737	6.8235	17.5239	0.15809	0.349366	0.6211	0.999108	no	OK
AT1G05180	Chr1:1498113-1501824	29.3076	17.6407	40.9744	33.1345	20.0595	46.2095	0.177061	0.437912	0.52955	0.979702	no	OK
AT1G05190	Chr1:1502343-1503830	318.352	187.331	449.374	498.432	279.272	717.591	0.646772	1.48875	0.0356	0.320416	no	OK
AT1G05200	Chr1:1504959-1510281	8.03644	3.42459	12.6483	11.2683	5.35388	17.1827	0.487641	0.869251	0.21725	0.751513	no	OK
AT1G05205	Chr1:1504959-1510281	55.621	19.8214	91.4206	79.5376	32.0141	127.061	0.516009	0.814534	0.2421	0.778312	no	OK
AT1G05210	Chr1:1510403-1511683	21.7637	10.6826	32.8448	28.8458	15.5849	42.1067	0.406437	0.821358	0.243	0.77877	no	OK
AT1G05220	Chr1:1511906-1518805	0.174506	0	1.58057	0.183093	0	1.86523	0.0692954	0	1	1	no	NOTEST
AT1G05230	Chr1:1511906-1518805	14.9779	8.60907	21.3467	17.7093	10.6326	24.7861	0.241678	0.57417	0.41155	0.924348	no	OK
AT1G05240	Chr1:1521136-1522681	0	0	0	0	0	0	0	0	1	1	no	NOTEST
AT1G05250	Chr1:1525600-1527234	0	0	0	0	0	0	0	0	1	1	no	NOTEST
AT1G05260	Chr1:1529766-1531439	25.3186	14.433	36.2042	4.08626	1.38942	6.78309	-2.63135	-4.63116	5e-05	0.00289789	yes	OK
AT1G05270	Chr1:1531640-1534410	37.0269	22.068	51.9858	27.3907	16.0981	38.6833	-0.434886	-1.04445	0.13835	0.622923	no	OK
AT1G05280	Chr1:1535443-1537525	0.0786827	0	0.25137	0	0	0	#NAME?	0	1	1	no	NOTEST
AT1G05290	Chr1:1539151-1540562	0.031548	0	0.132743	0	0	0	#NAME?	0	1	1	no	NOTEST
AT1G05291	Chr1:1541347-1542432	0.196128	0	0.583792	0	0	0	#NAME?	0	1	1	no	NOTEST
AT1G05300	Chr1:1545105-1547849	1.52716	0.344887	2.70944	1.1638	0.172385	2.15522	-0.392004	-0.4721	0.51045	0.972329	no	OK
AT1G05310	Chr1:1550542-1552517	0.153969	0	0.405641	0.16097	0	0.406467	0.0641492	0	1	1	no	NOTEST
AT1G05320	Chr1:1553602-1557733	15.2382	8.95492	21.5215	24.2869	14.6581	33.9157	0.672486	1.62978	0.0221	0.246543	no	OK
AT1G05330	Chr1:1558169-1558583	1.43669	0	2.95225	0.908256	0	2.28441	-0.661577	-0.496768	0.5863	0.994678	no	OK
AT1G05340	Chr1:1558843-1559903	2.08269	0.187207	3.97817	0.78232	0	1.7511	-1.41262	-1.27426	0.08265	0.49343	no	OK
AT1G05350	Chr1:1560677-1564123	23.2628	13.4588	33.0669	14.2063	7.92702	20.4856	-0.711495	-1.61503	0.0216	0.243919	no	OK
AT1G05360	Chr1:1564597-1567465	25.4947	15.0155	35.974	13.7551	7.65118	19.859	-0.890231	-2.0403	0.0047	0.0939467	no	OK
AT1G05370	Chr1:1569191-1572280	3.48362	1.36427	5.60298	2.41759	0.789277	4.04591	-0.527017	-0.804968	0.2559	0.792267	no	OK
AT1G05380	Chr1:1576862-1582614	14.2629	8.55466	19.9711	14.5642	8.84499	20.2834	0.0301598	0.0745692	0.9141	0.999108	no	OK
AT1G05385	Chr1:1582670-1583718	21.049	10.2333	31.8647	15.8714	7.51619	24.2267	-0.407318	-0.767586	0.27635	0.813201	no	OK
AT1G05390	Chr1:1583771-1583845	0	0	0	0	0	0	0	0	1	1	no	NOTEST
AT1G05400	Chr1:1584072-1587778	3.04785	0	9.37987	0.343323	0	1.90899	-3.15015	-0.871444	0.21665	0.751234	no	OK
AT1G05410	Chr1:1584072-1587778	20.1653	11.3828	28.9477	20.9004	12.1348	29.6659	0.0516556	0.118436	0.86985	0.999108	no	OK
AT1G05420	Chr1:1590072-1590753	41.9285	20.1353	63.7216	13.1422	5.55769	20.7267	-1.67373	-2.98747	0.0001	0.00527114	yes	OK
AT1G05430	Chr1:1594056-1595818	43.8867	25.9585	61.8149	47.0297	28.0736	65.9858	0.0997866	0.241048	0.73175	0.999108	no	OK
AT1G05440	Chr1:1596006-1597848	16.9666	9.49671	24.4365	17.6639	10.0393	25.2885	0.0581082	0.13065	0.85445	0.999108	no	OK
AT1G05450	Chr1:1599910-1605027	0.494647	0	4.05255	0.049644	0	0.651167	-3.31671	0	1	1	no	NOTEST
AT1G05460	Chr1:1599910-1605027	19.5222	11.7177	27.3267	10.3981	6.11398	14.6823	-0.908791	-2.19454	0.0017	0.0462258	yes	OK
AT1G05470	Chr1:1607356-1611703	13.9641	8.24258	19.6857	17.1531	10.252	24.0542	0.296748	0.716399	0.30675	0.844445	no	OK
AT1G05490	Chr1:1618601-1623452	7.52005	4.40092	10.6392	4.45317	2.46634	6.44	-0.755911	-1.72021	0.0135	0.183342	no	OK
AT1G05500	Chr1:1624954-1629224	25.8031	15.1535	36.4528	39.6829	24.188	55.1778	0.62097	1.51514	0.0325	0.305946	no	OK
AT1G05510	Chr1:1629445-1630863	0.0562503	0	0.223188	0	0	0	#NAME?	0	1	1	no	NOTEST
AT1G05520	Chr1:1630899-1635711	25.0848	15.2015	34.9681	26.9021	16.3498	37.4544	0.100907	0.251613	0.7161	0.999108	no	OK
AT1G05530	Chr1:1636495-1637863	0.357089	0	0.833243	0.155716	0	0.411068	-1.19736	0	1	1	no	NOTEST
AT1G05540	Chr1:1639285-1640811	34.8909	20.4556	49.3261	35.7617	21.2619	50.2615	0.0355673	0.0851176	0.9042	0.999108	no	OK
AT1G05550	Chr1:1640958-1643917	6.99035	2.8942	11.0865	5.3239	2.00555	8.64225	-0.392881	-0.636653	0.3437	0.876124	no	OK
AT1G05560	Chr1:1645497-1647162	11.3131	1.80939	20.8167	4.77803	0	9.94147	-1.2435	-1.25942	0.0955	0.52806	no	OK
AT1G05562	Chr1:1645497-1647162	30.4854	13.7829	47.1879	26.4693	14.2066	38.732	-0.203799	-0.393763	0.566	0.990372	no	OK
AT1G05570	Chr1:1647705-1659437	15.9293	9.62424	22.2344	15.7009	9.52804	21.8737	-0.0208369	-0.0517776	0.942	0.999108	no	OK
AT1G05575	Chr1:1661690-1662187	0.992604	0	2.12232	3.85457	0.463265	7.24588	1.95728	1.88618	0.0714	0.459223	no	OK
AT1G05577	Chr1:1662369-1664398	0.39018	0	0.846434	0.325921	0	0.713585	-0.25962	0	1	1	no	NOTEST
AT1G05580	Chr1:1665432-1668904	0.503484	0.0193153	0.987653	0	0	0	#NAME?	0	1	1	no	NOTEST
AT1G05590	Chr1:1669349-1671876	20.6135	12.2053	29.0216	16.8577	9.91045	23.805	-0.290178	-0.693761	0.3241	0.860742	no	OK
AT1G05600	Chr1:1671935-1673856	5.89862	2.62965	9.16759	5.83457	2.8192	8.84995	-0.0157504	-0.0288142	0.96685	0.999108	no	OK
AT1G05610	Chr1:1673860-1675934	0.638608	0.022697	1.25452	0.862822	0.076251	1.64939	0.434134	0.453492	0.51295	0.972804	no	OK
AT1G05615	Chr1:1677506-1678270	0	0	0	0	0	0	0	0	1	1	no	NOTEST
AT1G05620	Chr1:1679157-1681710	24.4087	14.0338	34.7836	34.8977	20.6117	49.1837	0.515737	1.21154	0.0821	0.492098	no	OK
AT1G05630	Chr1:1682317-1687363	13.2371	8.00561	18.4686	9.95863	5.89174	14.0255	-0.410571	-1.00153	0.154	0.656377	no	OK
AT1G05640	Chr1:1687435-1689501	4.60587	2.12745	7.08429	6.55108	3.29084	9.81133	0.50826	0.961312	0.1665	0.677112	no	OK
AT1G05650	Chr1:1690263-1692126	0.0148232	0	0.1105	0	0	0	#NAME?	0	1	1	no	NOTEST
AT1G05660	Chr1:1694285-1696058	0	0	0	0	0	0	0	0	1	1	no	NOTEST
AT1G05670	Chr1:1697586-1701025	6.02541	3.30279	8.74803	4.94438	2.60684	7.28191	-0.285272	-0.604718	0.3857	0.908988	no	OK
AT1G05675	Chr1:1701115-1702749	0.255902	0	0.614941	0.447161	0	0.957029	0.805204	0	1	1	no	NOTEST
AT1G05680	Chr1:1703091-1704691	7.69642	3.71412	11.6787	15.129	8.42131	21.8366	0.975053	1.98374	0.0058	0.107638	no	OK
AT1G05690	Chr1:1707010-1709347	7.31431	3.59659	11.032	2.46551	0.859758	4.07127	-1.56883	-2.63253	0.00045	0.0171564	yes	OK
AT1G05700	Chr1:1709795-1713245	0.0431677	0	0.141181	0.0127308	0	0.0552225	-1.76163	0	1	1	no	NOTEST
AT1G05710	Chr1:1714949-1717276	45.2713	23.7965	66.746	45.6647	25.6161	65.7133	0.0124827	0.0267729	0.96985	0.999108	no	OK
AT1G05720	Chr1:1717446-1720303	44.9987	20.5852	69.4122	58.3944	30.0182	86.7705	0.375946	0.715557	0.299	0.836719	no	OK
AT1G05730	Chr1:1717446-1720303	12.0054	1.96716	22.0436	13.2885	2.06844	24.5086	0.146502	0.170912	0.819	0.999108	no	OK
AT1G05740	Chr1:1720673-1721309	0	0	0	0.1243	0	0.42825	inf	0	1	1	no	NOTEST
AT1G05750	Chr1:1721508-1724734	3.47598	1.60557	5.34639	2.94953	1.29082	4.60825	-0.236934	-0.422005	0.5442	0.983743	no	OK
AT1G05760	Chr1:1721508-1724734	3.61563	0	9.77526	6.66468	0	13.377	0.882289	0.618031	0.3642	0.892605	no	OK
AT1G05770	Chr1:1725387-1726283	1.02302	0	2.14832	1.58803	0.0881429	3.08791	0.634399	0.606596	0.3786	0.903537	no	OK
AT1G05780	Chr1:1726607-1728404	15.4344	7.05671	23.812	6.89339	2.40605	11.3807	-1.16286	-1.90198	0.0074	0.125278	no	OK
AT1G05785	Chr1:1730248-1732626	17.1161	8.09788	26.1344	15.3056	6.95843	23.6527	-0.161299	-0.294877	0.68045	0.999108	no	OK
AT1G05790	Chr1:1732870-1737489	14.4061	8.37502	20.4372	14.1655	8.25649	20.0744	-0.0243012	-0.0570034	0.9354	0.999108	no	OK
AT1G05800	Chr1:1741203-1742619	0	0	0	0	0	0	0	0	1	1	no	NOTEST
AT1G05805	Chr1:1744772-1747693	30.7936	18.1306	43.4566	23.3724	13.5735	33.1713	-0.397822	-0.939106	0.1837	0.705215	no	OK
AT1G05810	Chr1:1748313-1749460	8.04929	3.3098	12.7888	6.00755	2.16822	9.84688	-0.422084	-0.673357	0.33385	0.86913	no	OK
AT1G05820	Chr1:1749681-1753990	2.08753	0.714447	3.46062	1.54645	0.414448	2.67844	-0.432842	-0.609737	0.3856	0.908962	no	OK
AT1G05830	Chr1:1754243-1761817	21.178	13.0013	29.3547	14.762	8.93974	20.5842	-0.520681	-1.30781	0.06625	0.441464	no	OK
AT1G05835	Chr1:1762223-1766281	171.828	75.1331	268.522	56.2027	18.6747	93.7306	-1.61225	-2.55952	0.0008	0.0266775	yes	OK
AT1G05840	Chr1:1762223-1766281	20.7244	4.35694	37.0919	17.4994	8.45605	26.5428	-0.244025	-0.358427	0.5931	0.995976	no	OK
AT1G05850	Chr1:1766502-1768695	311.357	160.794	461.921	285.576	159.786	411.367	-0.124694	-0.264271	0.7033	0.999108	no	OK
AT1G05860	Chr1:1769013-1771115	20.4	11.2757	29.5243	22.0716	12.4102	31.733	0.113623	0.25169	0.72205	0.999108	no	OK
AT1G05870	Chr1:1771456-1773293	60.7136	35.7309	85.6964	85.1589	51.0574	119.26	0.488136	1.17856	0.0971	0.531471	no	OK
AT1G05880	Chr1:1775642-1778553	0.00968046	0	0.101288	0	0	0	#NAME?	0	1	1	no	NOTEST
AT1G05890	Chr1:1779255-1784529	47.4131	28.9899	65.8363	38.653	23.3624	53.9435	-0.294707	-0.736788	0.29265	0.830166	no	OK
AT1G05894	Chr1:1784802-1786292	0.472955	0	1.0018	2.09292	0.658551	3.52728	2.14574	2.26813	0.0095	0.147593	no	OK
AT1G05900	Chr1:1786855-1789676	11.3811	5.92398	16.8383	13.5692	7.33655	19.8019	0.253696	0.529668	0.4552	0.947853	no	OK
AT1G05910	Chr1:1790223-1796647	19.3428	11.7789	26.9067	18.4653	11.2334	25.6972	-0.0669851	-0.167786	0.8121	0.999108	no	OK
AT1G05920	Chr1:1796777-1798254	2.69331	0.948365	4.43825	0.307243	0	0.719458	-3.13193	-2.91414	0.00255	0.061725	no	OK
AT1G05925	Chr1:1798900-1799062	0	0	0	0	0	0	0	0	1	1	no	NOTEST
AT1G05930	Chr1:1799417-1800933	2.19676	0.491349	3.90217	0.397655	0	0.952837	-2.46579	-2.13983	0.0378	0.330529	no	OK
AT1G05940	Chr1:1801161-1803984	26.0174	15.1428	36.8921	21.4268	12.7123	30.1414	-0.28006	-0.665719	0.33565	0.870687	no	OK
AT1G05950	Chr1:1804400-1807471	15.737	9.11775	22.3563	12.5224	7.11547	17.9294	-0.329647	-0.758121	0.28385	0.820216	no	OK
AT1G05960	Chr1:1807972-1815474	24.4065	14.6762	34.1368	21.5015	13.0964	29.9066	-0.182828	-0.453936	0.51195	0.972401	no	OK
AT1G05970	Chr1:1816055-1817282	23.4612	12.1359	34.7866	24.2418	13.1326	35.3509	0.047216	0.0983395	0.8873	0.999108	no	OK
AT1G05980	Chr1:1817399-1817471	0	0	0	0	0	0	0	0	1	1	no	NOTEST
AT1G05990	Chr1:1818446-1819040	0	0	0	0	0	0	0	0	1	1	no	NOTEST
AT1G06000	Chr1:1820307-1821918	53.9989	15.6261	92.3716	60.4928	25.1066	95.879	0.163835	0.246762	0.7093	0.999108	no	OK
AT1G06002	Chr1:1820307-1821918	128.454	51.9919	204.916	126.476	55.594	197.358	-0.0223918	-0.0379684	0.95835	0.999108	no	OK
AT1G06010	Chr1:1822617-1823997	40.8348	20.3993	61.2703	44.3493	24.4362	64.2624	0.119112	0.245594	0.71065	0.999108	no	OK
AT1G06020	Chr1:1824547-1826101	0.470954	0	1.04627	0	0	0	#NAME?	0	1	1	no	NOTEST
AT1G06030	Chr1:1826879-1828161	5.05514	1.92167	8.18861	0.479422	0	1.12269	-3.39839	-3.1875	0.0029	0.0672184	no	OK
AT1G06040	Chr1:1828412-1829890	201.982	118.063	285.901	191.654	113.98	269.328	-0.0757237	-0.180864	0.79705	0.999108	no	OK
AT1G06050	Chr1:1830604-1832555	5.05369	2.01947	8.08792	5.28288	2.2371	8.32866	0.0639865	0.106566	0.8845	0.999108	no	OK
AT1G06060	Chr1:1832942-1837648	38.3647	11.8521	64.8773	31.8333	11.6219	52.0447	-0.269245	-0.397732	0.57485	0.991913	no	OK
AT1G06070	Chr1:1832942-1837648	36.3214	18.1014	54.5415	26.1125	13.0068	39.2183	-0.47608	-0.93008	0.19115	0.716943	no	OK
AT1G06080	Chr1:1843567-1846302	25.8346	14.215	37.4543	33.6447	19.4732	47.8162	0.381074	0.85731	0.22625	0.765221	no	OK
AT1G06090	Chr1:1847882-1849693	0.0156887	0	0.116391	0	0	0	#NAME?	0	1	1	no	NOTEST
AT1G06100	Chr1:1851529-1853019	0.10456	0	0.332955	2.07318	0.375996	3.77036	4.30944	2.56104	0.13345	0.613115	no	OK
AT1G06110	Chr1:1853076-1855031	34.5351	20.6939	48.3763	32.8716	19.7136	46.0296	-0.0712216	-0.174305	0.803	0.999108	no	OK
AT1G06120	Chr1:1855942-1857718	0	0	0	0	0	0	0	0	1	1	no	NOTEST
AT1G06130	Chr1:1857766-1860730	31.1393	18.4385	43.8402	27.4481	16.1718	38.7243	-0.182033	-0.435911	0.53355	0.980831	no	OK
AT1G06135	Chr1:1862196-1862742	0	0	0	0	0	0	0	0	1	1	no	NOTEST
AT1G06137	Chr1:1863543-1863750	0	0	0	0	0	0	0	0	1	1	no	NOTEST
AT1G06140	Chr1:1864795-1866472	1.42194	0.336201	2.50768	2.25321	0.733346	3.77308	0.664121	0.903649	0.194	0.721278	no	OK
AT1G06148	Chr1:1874884-1877528	0.0811081	0	0.26536	0.0368018	0	0.167558	-1.14007	0	1	1	no	NOTEST
AT1G06150	Chr1:1867014-1873718	20.8154	12.5377	29.093	27.2015	16.4495	37.9535	0.386036	0.954454	0.1781	0.696082	no	OK
AT1G06160	Chr1:1883003-1883934	0.339689	0	0.845886	0.256066	0	0.698847	-0.407698	0	1	1	no	NOTEST
AT1G06170	Chr1:1884980-1886897	31.338	18.318	44.358	3.27994	1.10003	5.45985	-3.25617	-5.75918	5e-05	0.00289789	yes	OK
AT1G06180	Chr1:1889407-1891158	29.5902	16.4162	42.7642	18.4844	9.57491	27.394	-0.678808	-1.43415	0.0413	0.346176	no	OK
AT1G06190	Chr1:1892272-1894148	50.3749	30.3212	70.4287	62.0574	37.8524	86.2624	0.300898	0.748458	0.2849	0.821712	no	OK
AT1G06200	Chr1:1894335-1896935	53.9482	30.7884	77.108	62.3389	37.3213	87.3566	0.208557	0.491984	0.4846	0.962461	no	OK
AT1G06210	Chr1:1897202-1899208	42.215	25.4034	59.0266	34.0514	20.396	47.7067	-0.310043	-0.760505	0.28045	0.816816	no	OK
AT1G06220	Chr1:1899963-1904873	42.5543	25.749	59.3595	44.9051	26.8862	62.924	0.0775762	0.191018	0.7888	0.999108	no	OK
AT1G06225	Chr1:1905974-1906226	0	0	0	0	0	0	0	0	1	1	no	NOTEST
AT1G06230	Chr1:1906962-1910848	63.8073	38.0327	89.5818	46.9251	28.2654	65.5849	-0.44336	-1.08433	0.12395	0.591848	no	OK
AT1G06240	Chr1:1911121-1913205	14.6497	8.1395	21.1598	10.0154	5.21244	14.8183	-0.548652	-1.16334	0.1004	0.54006	no	OK
AT1G06250	Chr1:1913255-1914895	12.8211	6.84373	18.7985	2.95376	0.98437	4.92315	-2.11789	-3.60881	5e-05	0.00289789	yes	OK
AT1G06260	Chr1:1914942-1917661	16.9363	2.44276	31.4297	3.03055	0	7.50101	-2.48246	-2.01797	0.0341	0.313311	no	OK
AT1G06265	Chr1:1914942-1917661	21.7092	11.5369	31.8815	7.30426	3.48285	11.1257	-1.5715	-3.10189	5e-05	0.00289789	yes	OK
AT1G06270	Chr1:1918087-1919760	9.77427	5.05723	14.4913	7.49274	3.67307	11.3124	-0.383496	-0.757339	0.28195	0.818327	no	OK
AT1G06280	Chr1:1920306-1920949	116.845	69.5025	164.188	17.1529	6.68837	27.6174	-2.76807	-5.2397	5e-05	0.00289789	yes	OK
AT1G06290	Chr1:1922351-1926278	28.8995	17.5392	40.2599	34.3243	20.9114	47.7372	0.248185	0.620727	0.37725	0.902724	no	OK
AT1G06310	Chr1:1926790-1930258	1.51027	0.47781	2.54273	1.29117	0.367137	2.21521	-0.226124	-0.316736	0.6502	0.999108	no	OK
AT1G06320	Chr1:1930522-1931449	2.97559	0.468948	5.48222	0.723952	0	1.7548	-2.03921	-1.70869	0.03635	0.32358	no	OK
AT1G06330	Chr1:1931670-1932266	0	0	0	0	0	0	0	0	1	1	no	NOTEST
AT1G06340	Chr1:1933283-1934014	0.861319	0	1.87924	0.177968	0	0.540612	-2.27493	-1.33882	0.14035	0.627716	no	OK
AT1G06350	Chr1:1935292-1936819	65.1823	39.1543	91.2104	96.141	57.6586	134.623	0.560671	1.37472	0.051	0.38465	no	OK
AT1G06360	Chr1:1938962-1940459	44.9287	26.4743	63.3832	34.6273	20.3129	48.9418	-0.375727	-0.893805	0.2026	0.733506	no	OK
AT1G06370	Chr1:1942842-1944934	8.91343	4.38382	13.443	5.4115	2.37412	8.44888	-0.719951	-1.31818	0.063	0.429973	no	OK
AT1G06380	Chr1:1945123-1946076	21.5914	11.6439	31.539	23.3842	12.7684	33.9999	0.115073	0.246637	0.7253	0.999108	no	OK
AT1G06390	Chr1:1946787-1952785	92.3966	42.4486	142.345	68.3798	30.2135	106.546	-0.43427	-0.774786	0.277	0.813756	no	OK
AT1G06400	Chr1:1946787-1952785	82.8073	14.2049	151.41	100.125	39.8285	160.422	0.273977	0.370834	0.58435	0.99438	no	OK
AT1G06410	Chr1:1954849-1958756	66.5882	39.5431	93.6333	58.3874	35.0209	81.7539	-0.189609	-0.460991	0.5041	0.970149	no	OK
AT1G06420	Chr1:1958922-1959947	99.1224	60.0295	138.215	69.7207	41.9309	97.5105	-0.507624	-1.255	0.075	0.472096	no	OK
AT1G06430	Chr1:1960057-1963011	21.0829	12.4174	29.7485	20.0689	11.9666	28.1711	-0.0711145	-0.171116	0.8097	0.999108	no	OK
AT1G06440	Chr1:1963379-1965051	1.77977	0.507723	3.05183	1.99524	0.6553	3.33518	0.164868	0.233046	0.7372	0.999108	no	OK
AT1G06450	Chr1:1965839-1969561	15.0011	2.74851	27.2538	11.4567	1.59466	21.3188	-0.388875	-0.454303	0.51035	0.972329	no	OK
AT1G06460	Chr1:1965839-1969561	47.0229	24.4201	69.6258	44.7284	24.6972	64.7597	-0.0721726	-0.152293	0.83095	0.999108	no	OK
AT1G06470	Chr1:1969728-1973767	19.8104	11.6715	27.9494	20.5284	12.1299	28.927	0.0513652	0.122813	0.8636	0.999108	no	OK
AT1G06475	Chr1:1973833-1974386	5.97306	1.09992	10.8462	8.6009	2.65863	14.5432	0.526017	0.682092	0.3198	0.856198	no	OK
AT1G06480	Chr1:1978083-1978157	0	0	0	0	0	0	0	0	1	1	no	NOTEST
AT1G06490	Chr1:1978761-1989409	1.36031	0.631888	2.08873	1.74909	0.855167	2.64301	0.362668	0.679199	0.3351	0.870248	no	OK
AT1G06500	Chr1:1989478-1992228	56.2417	20.8931	91.5903	33.8091	11.3813	56.2369	-0.734228	-1.11384	0.125	0.594653	no	OK
AT1G06510	Chr1:1992332-1993840	15.6961	8.28357	23.1087	14.408	7.52479	21.2911	-0.123542	-0.254953	0.70975	0.999108	no	OK
AT1G06515	Chr1:1989478-1992228	54.5221	17.3371	91.707	62.2195	29.6825	94.7564	0.190526	0.307327	0.65115	0.999108	no	OK
AT1G06520	Chr1:1993977-1996112	12.8717	7.30502	18.4383	1.7824	0.532946	3.03186	-2.85231	-4.80065	5e-05	0.00289789	yes	OK
AT1G06530	Chr1:2001593-2002596	107.513	63.5966	151.429	65.3888	39.0872	91.6904	-0.717391	-1.7348	0.0144	0.191313	no	OK
AT1G06540	Chr1:2002876-2003393	4.25698	0.0666714	8.4473	2.34019	0	5.01038	-0.863204	-0.794103	0.28945	0.826827	no	OK
AT1G06550	Chr1:2003626-2007190	79.0368	48.0529	110.021	99.0719	59.888	138.256	0.325951	0.811434	0.24555	0.78171	no	OK
AT1G06560	Chr1:2007614-2013545	12.8713	4.81745	20.9252	14.2925	6.93148	21.6536	0.151102	0.258473	0.7102	0.999108	no	OK
AT1G06570	Chr1:2007614-2013545	22.5882	10.2211	34.9553	12.1583	4.26962	20.047	-0.893628	-1.45923	0.04025	0.34155	no	OK
AT1G06580	Chr1:2014002-2016054	4.27346	1.98423	6.56269	2.68926	1.07466	4.30386	-0.668195	-1.15123	0.1034	0.547637	no	OK
AT1G06590	Chr1:2016307-2024662	10.2884	5.97509	14.6016	9.8993	5.741	14.0576	-0.0556127	-0.129906	0.8535	0.999108	no	OK
AT1G06610	Chr1:2025355-2025428	0	0	0	0	0	0	0	0	1	1	no	NOTEST
AT1G06620	Chr1:2025600-2027271	7.52558	3.52734	11.5238	6.88238	3.14761	10.6171	-0.128896	-0.235291	0.73805	0.999108	no	OK
AT1G06630	Chr1:2027738-2031388	17.7148	9.67924	25.7504	24.8146	14.4434	35.1859	0.486233	1.09284	0.121	0.587903	no	OK
AT1G06640	Chr1:2032337-2034018	51.2975	30.9395	71.6555	12.9287	6.9825	18.8748	-1.98832	-4.53745	5e-05	0.00289789	yes	OK
AT1G06645	Chr1:2034155-2035626	5.63737	2.3958	8.87895	7.79806	3.64843	11.9477	0.468092	0.828265	0.2469	0.782811	no	OK
AT1G06650	Chr1:2035838-2040246	15.4089	5.36346	25.4544	16.7952	6.93019	26.6602	0.12428	0.19634	0.78055	0.999108	no	OK
AT1G06660	Chr1:2035838-2040246	17.3972	8.35069	26.4436	13.4743	5.5994	21.3491	-0.368645	-0.653283	0.34995	0.881732	no	OK
AT1G06670	Chr1:2040432-2047612	17.8611	10.8716	24.8506	20.0272	12.2265	27.8278	0.165139	0.414632	0.55695	0.987724	no	OK
AT1G06680	Chr1:2047824-2049418	849.417	399.796	1299.04	945.025	420.378	1469.67	0.153879	0.278099	0.6944	0.999108	no	OK
AT1G06690	Chr1:2049601-2052154	20.23	11.5271	28.9329	20.1154	11.4524	28.7783	-0.00819746	-0.0186687	0.9781	0.999108	no	OK
AT1G06700	Chr1:2052480-2055548	59.557	35.7885	83.3254	56.6387	34.4184	78.859	-0.072482	-0.17955	0.80005	0.999108	no	OK
AT1G06710	Chr1:2056574-2060242	4.95535	2.6694	7.2413	4.47101	2.36762	6.57439	-0.148387	-0.312207	0.64405	0.999108	no	OK
AT1G06720	Chr1:2060443-2067323	26.84	15.8339	37.8461	20.3	12.3561	28.244	-0.402904	-0.985392	0.16275	0.670879	no	OK
AT1G06730	Chr1:2067528-2070446	16.1263	9.36298	22.8897	11.632	6.48946	16.7746	-0.471316	-1.0722	0.1314	0.608178	no	OK
AT1G06740	Chr1:2070736-2077698	0.0917755	0	1.67772	0.166609	0	2.55736	0.860285	0	1	1	no	NOTEST
AT1G06740.1	Chr1:2070736-2077698	5.59964	0	18.032	4.73605	0	17.2695	-0.24165	-0.0969779	0.67245	0.999108	no	OK
AT1G06750	Chr1:2070736-2077698	0.746289	0	5.69262	0.555356	0	5.28326	-0.426322	-0.0547781	0.81585	0.999108	no	OK
AT1G06760	Chr1:2070736-2077698	376.72	207.787	545.653	436.335	236.156	636.514	0.211943	0.457991	0.50465	0.970423	no	OK
AT1G06770	Chr1:2078910-2081939	12.0837	6.51098	17.6565	13.7166	7.74075	19.6925	0.182858	0.39957	0.5708	0.991268	no	OK
AT1G06780	Chr1:2083310-2087131	11.504	6.50992	16.498	8.6699	4.71747	12.6223	-0.408042	-0.898583	0.2052	0.736487	no	OK
AT1G06790	Chr1:2087231-2091686	29.4351	11.894	46.9762	33.8438	17.1711	50.5166	0.201356	0.361023	0.6074	0.999108	no	OK
AT1G06800	Chr1:2087231-2091686	7.35424	1.0628	13.6457	5.97009	1.38304	10.5571	-0.300824	-0.362677	0.6175	0.999108	no	OK
AT1G06810	Chr1:2091737-2092528	0.985703	0	2.16995	0.073324	0	0.276064	-3.7488	-1.72385	0.2375	0.775479	no	OK
AT1G06820	Chr1:2092945-2096232	19.5224	11.5171	27.5276	22.8272	13.6334	32.021	0.225625	0.544191	0.44085	0.940434	no	OK
AT1G06830	Chr1:2097150-2097655	1.49831	0.0213038	2.97531	5.21876	1.05822	9.37929	1.80037	1.96863	0.0336	0.310752	no	OK
AT1G06840	Chr1:2097746-2103479	7.40604	4.1927	10.6194	7.65689	4.35467	10.9591	0.0480561	0.108899	0.8764	0.999108	no	OK
AT1G06850	Chr1:2105047-2106749	24.6763	13.2021	36.1505	10.3171	5.35696	15.2772	-1.25809	-2.6076	0.00025	0.0109831	yes	OK
AT1G06860	Chr1:2107397-2107468	0	0	0	0	0	0	0	0	1	1	no	NOTEST
AT1G06870	Chr1:2108592-2110986	22.0167	12.9503	31.083	22.417	13.1991	31.635	0.026	0.0619363	0.93135	0.999108	no	OK
AT1G06880	Chr1:2111147-2111218	0	0	0	0	0	0	0	0	1	1	no	NOTEST
AT1G06890	Chr1:2111362-2114601	66.4911	40.3514	92.6308	58.5578	35.6016	81.5139	-0.183301	-0.457699	0.51715	0.974124	no	OK
AT1G06900	Chr1:2114926-2120745	18.2347	11.0518	25.4176	19.4288	11.7912	27.0664	0.0915104	0.227958	0.74035	0.999108	no	OK
AT1G06910	Chr1:2120990-2123748	10.7202	5.65893	15.7815	9.45877	4.87945	14.0381	-0.18061	-0.370256	0.58985	0.995635	no	OK
AT1G06920	Chr1:2124853-2125801	1.73713	0.282944	3.19131	0.779861	0	1.62271	-1.15541	-1.17168	0.1022	0.545087	no	OK
AT1G06923	Chr1:2126748-2128611	0.0141994	0	0.106219	0	0	0	#NAME?	0	1	1	no	NOTEST
AT1G06925	Chr1:2126748-2128611	0.189866	0	0.632631	0.151462	0	0.481951	-0.326027	0	1	1	no	NOTEST
AT1G06930	Chr1:2128842-2129883	0.0173801	0	0.127746	0	0	0	#NAME?	0	1	1	no	NOTEST
AT1G06950	Chr1:2130141-2135665	64.9207	38.3968	91.4446	70.6882	41.5872	99.7892	0.122791	0.29349	0.6729	0.999108	no	OK
AT1G06960	Chr1:2135850-2137732	43.1117	24.5488	61.6747	64.4898	38.6484	90.3313	0.580991	1.36934	0.0521	0.388719	no	OK
AT1G06970	Chr1:2138108-2140818	0.106612	0	0.265378	0.0789054	0	0.199629	-0.434172	0	1	1	no	NOTEST
AT1G06980	Chr1:2143030-2143821	0.34827	0	0.872807	1.25872	0	2.54434	1.85368	1.41212	0.08225	0.492423	no	OK
AT1G06990	Chr1:2148386-2150152	18.4933	9.99575	26.9909	1.6723	0.282876	3.06173	-3.4671	-5.06236	5e-05	0.00289789	yes	OK
AT1G07000	Chr1:2150193-2152325	4.93368	2.36957	7.49779	7.51466	3.94289	11.0864	0.607045	1.19488	0.08885	0.510877	no	OK
AT1G07010	Chr1:2152851-2156008	40.9425	19.9541	61.9309	39.5656	19.1511	59.9802	-0.0493529	-0.0940666	0.8938	0.999108	no	OK
AT1G07020	Chr1:2152851-2156008	71.0153	24.4994	117.531	80.7779	31.5188	130.037	0.18583	0.287859	0.6813	0.999108	no	OK
AT1G07025	Chr1:2157657-2158158	0	0	0	0	0	0	0	0	1	1	no	NOTEST
AT1G07030	Chr1:2158419-2160809	25.8632	15.2069	36.5196	24.6313	14.3782	34.8845	-0.0704078	-0.166649	0.8086	0.999108	no	OK
AT1G07040	Chr1:2160937-2163308	33.4782	20.0724	46.884	25.6855	15.2608	36.1103	-0.382265	-0.929462	0.18485	0.707106	no	OK
AT1G07050	Chr1:2164187-2165239	8.64004	3.45059	13.8295	20.0754	10.2207	29.9301	1.21632	2.17373	0.0041	0.0856132	no	OK
AT1G07051	Chr1:2165516-2165746	0	0	0	0	0	0	0	0	1	1	no	NOTEST
AT1G07060	Chr1:2167106-2168397	1.02321	0	2.14353	0.507457	0	1.18013	-1.01174	-0.815788	0.2838	0.820216	no	OK
AT1G07070	Chr1:2168563-2169851	55.4873	28.0252	82.9494	101.886	60.1055	143.667	0.876729	1.89098	0.00955	0.147997	no	OK
AT1G07080	Chr1:2169981-2172194	83.3908	49.5756	117.206	53.8007	32.1925	75.409	-0.632262	-1.53573	0.0303	0.294484	no	OK
AT1G07090	Chr1:2173951-2174894	10.8428	5.04023	16.6454	7.25959	2.97034	11.5488	-0.578779	-1.00651	0.147	0.642878	no	OK
AT1G07100	Chr1:2177884-2177958	0	0	0	0	0	0	0	0	1	1	no	NOTEST
AT1G07110	Chr1:2178103-2184148	29.9868	18.257	41.7167	35.0923	21.4085	48.7761	0.226827	0.569319	0.4131	0.924901	no	OK
AT1G07119	Chr1:2184346-2186580	1.6169	0	4.07588	2.18322	0	4.46662	0.433228	0.325389	0.64695	0.999108	no	OK
AT1G07120	Chr1:2184346-2186580	0.660294	0	1.69384	0.750918	0	1.62163	0.185546	0.132045	0.8484	0.999108	no	OK
AT1G07128	Chr1:2187620-2188733	0.295529	0	1.42738	0.0503702	0	0.41338	-2.55266	0	1	1	no	NOTEST
AT1G07130	Chr1:2187620-2188733	11.7732	5.52498	18.0214	8.43047	3.67723	13.1837	-0.481818	-0.862634	0.21745	0.751559	no	OK
AT1G07135	Chr1:2189927-2190659	33.8864	17.9672	49.8057	56.0992	32.5006	79.6978	0.727273	1.59883	0.0236	0.255384	no	OK
AT1G07140	Chr1:2191722-2193793	108.581	65.9109	151.251	154.556	92.1674	216.945	0.50936	1.25341	0.0747	0.471121	no	OK
AT1G07150	Chr1:2193940-2195798	0.639784	0	1.30149	0.41314	0	0.906958	-0.630953	-0.553378	0.41565	0.926745	no	OK
AT1G07160	Chr1:2197907-2199748	0.239587	0	0.567492	0	0	0	#NAME?	0	1	1	no	NOTEST
AT1G07170	Chr1:2200122-2201265	53.931	28.2374	79.6245	82.1204	47.384	116.857	0.606625	1.31999	0.0591	0.416575	no	OK
AT1G07175	Chr1:2202329-2202774	0	0	0	0.68741	0	1.69488	inf	0	1	1	no	NOTEST
AT1G07180	Chr1:2204319-2206934	6.91798	3.1613	10.6747	6.59304	3.23068	9.9554	-0.0694066	-0.129158	0.8596	0.999108	no	OK
AT1G07190	Chr1:2208012-2208177	0	0	0	0	0	0	0	0	1	1	no	NOTEST
AT1G07200	Chr1:2208718-2212546	16.882	9.45138	24.3127	21.5472	12.5748	30.5197	0.352015	0.805393	0.2541	0.790301	no	OK
AT1G07210	Chr1:2215222-2219474	74.5256	40.6917	108.359	71.7794	37.9671	105.592	-0.0541664	-0.114779	0.871	0.999108	no	OK
AT1G07220	Chr1:2215222-2219474	15.8157	3.34204	28.2894	20.6165	6.23511	34.9978	0.382436	0.503526	0.46845	0.954419	no	OK
AT1G07230	Chr1:2220252-2222982	39.7145	24.1879	55.2411	22.5475	13.4734	31.6217	-0.816696	-2.01787	0.00465	0.0933099	no	OK
AT1G07240	Chr1:2223690-2225452	6.83878	3.40583	10.2717	7.12694	3.58996	10.6639	0.0595437	0.116937	0.87015	0.999108	no	OK
AT1G07250	Chr1:2225899-2227566	24.5825	14.5058	34.6591	23.6162	13.9363	33.2961	-0.0578525	-0.138353	0.84425	0.999108	no	OK
AT1G07260	Chr1:2227593-2229319	4.21423	1.84537	6.58309	3.58855	1.49837	5.67874	-0.231867	-0.397099	0.5657	0.990274	no	OK
AT1G07270	Chr1:2229756-2232897	3.1103	1.12584	5.09475	3.26997	1.26134	5.2786	0.0722258	0.113052	0.87045	0.999108	no	OK
AT1G07280	Chr1:2238086-2241217	16.6462	9.74223	23.5502	13.0228	7.35592	18.6897	-0.354153	-0.816711	0.2458	0.781941	no	OK
AT1G07290	Chr1:2242255-2244428	2.54044	0.723678	4.35719	1.40322	0.235049	2.5714	-0.856331	-1.08168	0.1305	0.606058	no	OK
AT1G07300	Chr1:2245757-2246492	8.45795	3.26978	13.6461	6.88562	2.43343	11.3378	-0.296722	-0.461529	0.50355	0.969937	no	OK
AT1G07310	Chr1:2247508-2248961	81.2459	43.6872	118.805	25.1112	14.6603	35.5621	-1.69397	-3.77529	5e-05	0.00289789	yes	OK
AT1G07320	Chr1:2249132-2250529	245.276	138.071	352.481	278.41	159.293	397.526	0.182804	0.414336	0.554	0.986653	no	OK
AT1G07330	Chr1:2251130-2253585	0.0235056	0	0.0983891	0.0325006	0	0.112437	0.467462	0	1	1	no	NOTEST
AT1G07340	Chr1:2254821-2256850	15.4477	8.27187	22.6236	1.54433	0.319963	2.7687	-3.32234	-5.01235	5e-05	0.00289789	yes	OK
AT1G07350	Chr1:2257424-2260101	41.1597	24.5166	57.8028	54.5614	33.0005	76.1223	0.406649	0.997083	0.1569	0.661204	no	OK
AT1G07360	Chr1:2260388-2262865	87.2171	47.9886	126.446	34.6166	20.8508	48.3824	-1.33315	-3.07834	5e-05	0.00289789	yes	OK
AT1G07370	Chr1:2263139-2264551	82.4786	50.1299	114.827	81.7178	49.7417	113.694	-0.0133695	-0.0334536	0.9639	0.999108	no	OK
AT1G07380	Chr1:2264828-2268306	4.30995	2.08297	6.53694	5.68933	2.91849	8.46018	0.400587	0.782095	0.2587	0.795153	no	OK
AT1G07390	Chr1:2269892-2274820	1.85346	0.779995	2.92693	2.38762	1.05337	3.72187	0.36535	0.62932	0.3684	0.896562	no	OK
AT1G07400	Chr1:2274942-2275758	15.7998	7.69305	23.9065	17.3944	8.44046	26.3482	0.138716	0.264586	0.70535	0.999108	no	OK
AT1G07410	Chr1:2276052-2277154	7.13889	2.61682	11.661	5.51699	1.83622	9.19776	-0.371818	-0.560283	0.4262	0.933276	no	OK
AT1G07420	Chr1:2277806-2280297	68.7573	40.5138	97.0008	49.9841	29.9642	70.004	-0.460044	-1.11162	0.1124	0.567749	no	OK
AT1G07430	Chr1:2280834-2282828	7.26254	3.65684	10.8682	15.6959	8.94513	22.4467	1.11184	2.3465	0.00115	0.0349329	yes	OK
AT1G07440	Chr1:2286148-2287730	49.9703	29.1997	70.7409	65.7857	39.2881	92.2834	0.396705	0.950154	0.1798	0.698964	no	OK
AT1G07450	Chr1:2287925-2289336	12.9882	6.33596	19.6405	15.8892	8.13948	23.6389	0.290841	0.570078	0.42685	0.933446	no	OK
AT1G07460	Chr1:2290200-2290977	0	0	0	0	0	0	0	0	1	1	no	NOTEST
AT1G07470	Chr1:2291456-2295489	33.7676	19.6075	47.9277	29.5609	17.1669	41.9549	-0.191951	-0.448747	0.53075	0.980118	no	OK
AT1G07473	Chr1:2291456-2295489	4.96338	0	12.6878	4.30416	0	12.649	-0.205592	-0.11464	0.87375	0.999108	no	OK
AT1G07476	Chr1:2295750-2299470	0.0268275	0	0.481513	0	0	0	#NAME?	0	1	1	no	NOTEST
AT1G07480	Chr1:2295750-2299470	21.7918	12.9246	30.6589	21.8586	13.0138	30.7034	0.00441988	0.0106775	0.988	0.999393	no	OK
AT1G07485	Chr1:2301374-2302121	0.159113	0	0.876334	0.731973	0	2.8585	2.20174	0.569162	0.5675	0.990538	no	OK
AT1G07490	Chr1:2301374-2302121	19.6819	9.28501	30.0788	24.8748	12.1331	37.6165	0.337814	0.636447	0.3677	0.895918	no	OK
AT1G07500	Chr1:2304765-2305031	0	0	0	0	0	0	0	0	1	1	no	NOTEST
AT1G07510	Chr1:2305377-2309544	25.0281	15.2543	34.8018	21.0704	12.7164	29.4245	-0.248327	-0.618603	0.37265	0.899689	no	OK
AT1G07520	Chr1:2309563-2311805	9.98664	5.58021	14.3931	9.31532	5.12699	13.5036	-0.100394	-0.220929	0.75465	0.999108	no	OK
AT1G07530	Chr1:2313581-2316469	28.8654	17.5852	40.1455	28.0867	17.1039	39.0696	-0.0394507	-0.0989283	0.8884	0.999108	no	OK
AT1G07540	Chr1:2318432-2321048	0.0516097	0	0.171162	0.124969	0	0.311219	1.27586	0	1	1	no	NOTEST
AT1G07550	Chr1:2322652-2326561	0	0	0	0	0	0	0	0	1	1	no	NOTEST
AT1G07560	Chr1:2327319-2331096	0	0	0	0	0	0	0	0	1	1	no	NOTEST
AT1G07570	Chr1:2331169-2333738	35.0227	19.7626	50.2828	45.5111	27.6256	63.3966	0.377928	0.892891	0.2039	0.734427	no	OK
AT1G07580	Chr1:2334821-2334894	0	0	0	0	0	0	0	0	1	1	no	NOTEST
AT1G07590	Chr1:2336522-2339391	19.5512	11.406	27.6963	31.0882	18.4999	43.6765	0.669112	1.59662	0.02355	0.255111	no	OK
AT1G07600	Chr1:2336522-2339391	45.0598	0	269.349	178.087	0	657.527	1.98267	0.4857	0.603	0.99877	no	OK
AT1G07610	Chr1:2341541-2342123	1.3172	0	2.78672	1.98729	0	4.31747	0.593331	0.508209	0.5625	0.989379	no	OK
AT1G07615	Chr1:2342197-2344271	12.5723	6.86121	18.2833	15.0566	8.42976	21.6835	0.260155	0.570193	0.4218	0.930974	no	OK
AT1G07620	Chr1:2344389-2346842	0.56254	0.0362059	1.08887	0.0977344	0	0.247262	-2.52502	-1.95188	0.0341	0.313311	no	OK
AT1G07630	Chr1:2349096-2351692	11.7279	6.6913	16.7645	11.5263	6.55456	16.498	-0.0250187	-0.0569818	0.9393	0.999108	no	OK
AT1G07640	Chr1:2354353-2356227	25.5416	14.5248	36.5583	27.2613	15.9008	38.6219	0.0940107	0.2173	0.7583	0.999108	no	OK
AT1G07645	Chr1:2367436-2368385	0.0346235	0	0.232914	0	0	0	#NAME?	0	1	1	no	NOTEST
AT1G07650	Chr1:2359548-2366561	26.3178	16.0236	36.6121	18.9835	11.5208	26.4462	-0.471292	-1.17814	0.09435	0.524804	no	OK
AT1G07660	Chr1:2368836-2369734	136.719	78.7497	194.689	152.413	92.7545	212.071	0.156766	0.376607	0.58585	0.994579	no	OK
AT1G07670	Chr1:2370051-2374545	27.6524	16.5888	38.716	28.9085	17.5562	40.2608	0.064091	0.158485	0.82225	0.999108	no	OK
AT1G07680	Chr1:2376011-2377186	0.0292602	0	0.202089	0	0	0	#NAME?	0	1	1	no	NOTEST
AT1G07690	Chr1:2378075-2379000	0.130057	0	0.464785	0.0992982	0	0.346771	-0.389309	0	1	1	no	NOTEST
AT1G07700	Chr1:2379646-2381362	35.5509	20.6554	50.4464	46.6163	27.8837	65.349	0.390949	0.933551	0.186	0.709088	no	OK
AT1G07702	Chr1:2381614-2386092	0	0	0	0	0	0	0	0	1	1	no	NOTEST
AT1G07705	Chr1:2381614-2386092	21.4975	12.856	30.139	25.0599	15.1064	35.0135	0.221215	0.542676	0.44815	0.944622	no	OK
AT1G07710	Chr1:2386274-2387986	1.86725	0.548104	3.18639	1.39623	0.366234	2.42622	-0.419379	-0.569194	0.41605	0.927201	no	OK
AT1G07720	Chr1:2390654-2392453	19.7423	11.5535	27.9312	24.8604	14.7406	34.9801	0.332554	0.79327	0.2544	0.790597	no	OK
AT1G07725	Chr1:2394800-2397345	0.13168	0	0.636981	0.0397961	0	0.307987	-1.72633	0	1	1	no	NOTEST
AT1G07728	Chr1:2394800-2397345	13.8523	7.76194	19.9426	12.4461	6.90535	17.9869	-0.154422	-0.34214	0.62465	0.999108	no	OK
AT1G07730	Chr1:2397441-2400508	0.000590092	0	0.10939	0.108171	0	0.664601	7.51816	0	1	1	no	NOTEST
AT1G07740	Chr1:2397441-2400508	3.82597	1.84919	5.80275	3.83951	1.84837	5.83064	0.00509468	0.00964794	0.9869	0.999393	no	OK
AT1G07745	Chr1:2400588-2402873	7.33051	3.09818	11.5628	8.14652	3.78263	12.5104	0.152271	0.268024	0.69165	0.999108	no	OK
AT1G07747	Chr1:2403557-2403845	0	0	0	0	0	0	0	0	1	1	no	NOTEST
AT1G07750	Chr1:2404036-2405943	50.8624	29.9155	71.8094	19.6169	11.0617	28.1722	-1.3745	-3.17663	5e-05	0.00289789	yes	OK
AT1G07760	Chr1:2406833-2406905	0	0	0	0	0	0	0	0	1	1	no	NOTEST
AT1G07770	Chr1:2408202-2409580	534.858	304.635	765.082	689.662	382.125	997.199	0.366733	0.820293	0.24185	0.778035	no	OK
AT1G07780	Chr1:2410055-2412677	17.7396	9.79229	25.6869	29.5097	16.9336	42.0858	0.734215	1.64613	0.0207	0.237757	no	OK
AT1G07790	Chr1:2412979-2413708	369.797	216.364	523.231	350.809	210.487	491.131	-0.0760485	-0.182928	0.7917	0.999108	no	OK
AT1G07795	Chr1:2414285-2414967	7.71382	2.79589	12.6317	1.18388	0	2.39342	-2.70393	-3.11259	0.00505	0.098674	no	OK
AT1G07800	Chr1:2415040-2415970	0	0	0	0	0	0	0	0	1	1	no	NOTEST
AT1G07810	Chr1:2416264-2420757	18.8331	11.255	26.4113	19.8619	12.0306	27.6932	0.0767286	0.18881	0.78655	0.999108	no	OK
AT1G07820	Chr1:2421215-2421947	553.071	316.587	789.556	653.641	375.142	932.139	0.241032	0.553555	0.4274	0.933586	no	OK
AT1G07830	Chr1:2422240-2423655	51.3026	28.7891	73.8161	75.6439	45.2111	106.077	0.560193	1.30444	0.06515	0.437392	no	OK
AT1G07840	Chr1:2424053-2426676	30.1636	17.7756	42.5515	28.1648	16.369	39.9605	-0.0989165	-0.233776	0.7402	0.999108	no	OK
AT1G07850	Chr1:2426744-2428719	0.0306574	0	0.126783	0.0422969	0	0.159674	0.464316	0	1	1	no	NOTEST
AT1G07860	Chr1:2428772-2432057	33.468	0	79.2584	0.69951	0	4.36325	-5.58029	-1.42905	0.1718	0.685213	no	OK
AT1G07870	Chr1:2428772-2432057	12.8737	4.16731	21.58	14.941	8.44267	21.4394	0.214855	0.370428	0.5717	0.991294	no	OK
AT1G07880	Chr1:2434029-2435763	8.84854	4.20403	13.4931	11.5759	5.96489	17.1869	0.387609	0.752091	0.2825	0.818721	no	OK
AT1G07885	Chr1:2436466-2436959	0	0	0	0	0	0	0	0	1	1	no	NOTEST
AT1G07890	Chr1:2437329-2439665	522.189	275.041	769.336	628.937	302.428	955.446	0.268344	0.529539	0.4484	0.944788	no	OK
AT1G07900	Chr1:2442621-2443632	0.36183	0	1.00798	0.0796782	0	0.296398	-2.18305	0	1	1	no	NOTEST
AT1G07901	Chr1:2443970-2444123	27.4047	0	61.4984	3.86161	2.57273	5.15049	-2.82715	-3.04272	0.24295	0.77877	no	OK
AT1G07910	Chr1:2445469-2454645	6.94596	4.00676	9.88516	7.03793	4.02113	10.0547	0.0189778	0.0436786	0.94965	0.999108	no	OK
AT1G07920	Chr1:2454845-2457321	271.607	138.738	404.476	245.045	134.284	355.807	-0.148474	-0.309029	0.6563	0.999108	no	OK
AT1G07930	Chr1:2458243-2460790	274.231	146.622	401.84	310.007	161.133	458.881	0.176911	0.36676	0.5975	0.996964	no	OK
AT1G07940	Chr1:2462952-2465504	181.76	102.892	260.629	194.793	108.787	280.799	0.0999039	0.223723	0.7536	0.999108	no	OK
AT1G07950	Chr1:2465769-2467022	41.7625	23.7898	59.7352	29.1472	15.8036	42.4909	-0.518849	-1.14476	0.1058	0.553245	no	OK
AT1G07960	Chr1:2467160-2469154	55.0885	31.921	78.256	44.7843	26.0391	63.5296	-0.298757	-0.698014	0.3206	0.857002	no	OK
AT1G07970	Chr1:2469285-2472628	22.3169	13.3378	31.2961	18.553	11.0697	26.0363	-0.266483	-0.64844	0.358	0.888844	no	OK
AT1G07980	Chr1:2473164-2474927	29.9367	17.0059	42.8675	28.3706	15.8445	40.8968	-0.0775174	-0.173982	0.8042	0.999108	no	OK
AT1G07985	Chr1:2475404-2476155	2.54521	0.319925	4.77049	1.13214	0	2.32107	-1.16872	-1.18569	0.10965	0.561439	no	OK
AT1G07990	Chr1:2477156-2483138	34.7797	20.9913	48.5681	27.1256	16.53	37.7213	-0.358588	-0.893192	0.20855	0.74109	no	OK
AT1G08000	Chr1:2483239-2485109	43.1566	24.7666	61.5466	25.4871	14.8199	36.1543	-0.759814	-1.76352	0.0134	0.182747	no	OK
AT1G08005	Chr1:2485343-2485511	0	0	0	0	0	0	0	0	1	1	no	NOTEST
AT1G08010	Chr1:2485905-2488027	88.1897	45.9665	130.413	45.7024	27.6363	63.7686	-0.948338	-2.11745	0.0054	0.10278	no	OK
AT1G08030	Chr1:2489500-2493250	25.2062	15.0537	35.3586	15.3019	8.70826	21.8956	-0.720061	-1.69236	0.01795	0.218533	no	OK
AT1G08032	Chr1:2494122-2494315	0	0	0	0	0	0	0	0	1	1	no	NOTEST
AT1G08035	Chr1:2494401-2495149	0.623516	0	1.40898	0.846665	0	1.93022	0.441365	0.340723	0.67085	0.999108	no	OK
AT1G08040	Chr1:2495341-2498764	43.1055	25.9502	60.2607	51.6603	31.3696	71.9509	0.261184	0.647539	0.3565	0.887404	no	OK
AT1G08050	Chr1:2498835-2501427	4.30714	2.06936	6.54491	2.4036	0.966552	3.84064	-0.841536	-1.47286	0.03955	0.338928	no	OK
AT1G08060	Chr1:2501741-2511084	9.45755	5.63902	13.2761	8.69572	5.27341	12.118	-0.121162	-0.297899	0.6681	0.999108	no	OK
AT1G08065	Chr1:2511646-2513454	21.2804	11.7065	30.8543	13.3789	6.13463	20.6232	-0.669566	-1.31852	0.05555	0.40235	no	OK
AT1G08070	Chr1:2514191-2516605	1.31704	0.432428	2.20166	1.95893	0.758994	3.15887	0.572767	0.873476	0.2174	0.751513	no	OK
AT1G08080	Chr1:2516990-2518546	0.0222253	0	0.159164	0.233007	0	0.630691	3.3901	0	1	1	no	NOTEST
AT1G08090	Chr1:2524075-2526164	0.0171321	0	0.0747386	0	0	0	#NAME?	0	1	1	no	NOTEST
AT1G08100	Chr1:2527169-2529120	0	0	0	0	0	0	0	0	1	1	no	NOTEST
AT1G08105	Chr1:2531694-2534786	0	0	0	0.010439	0	0.0450188	inf	0	1	1	no	NOTEST
AT1G08110	Chr1:2535327-2537931	119.925	71.8997	167.951	153.208	92.181	214.234	0.353351	0.867247	0.22055	0.756639	no	OK
AT1G08115	Chr1:2538075-2538237	0	0	0	0	0	0	0	0	1	1	no	NOTEST
AT1G08120	Chr1:2538614-2542334	0.189819	0	1.12679	0.0723179	0	0.723827	-1.3922	0	1	1	no	NOTEST
AT1G08125	Chr1:2538614-2542334	32.2775	18.8306	45.7244	27.5511	15.9005	39.2016	-0.228421	-0.53344	0.4402	0.940185	no	OK
AT1G08130	Chr1:2542701-2547946	33.6506	20.5203	46.7808	32.4409	19.7751	45.1068	-0.0528155	-0.132645	0.84855	0.999108	no	OK
AT1G08135	Chr1:2548818-2551473	0.474793	0.0354887	0.914098	0.0275487	0	0.105757	-4.10724	0	1	1	no	NOTEST
AT1G08140	Chr1:2552035-2555161	0.0854738	0	0.213727	0	0	0	#NAME?	0	1	1	no	NOTEST
AT1G08150	Chr1:2556342-2559074	0.139573	0	0.335409	0	0	0	#NAME?	0	1	1	no	NOTEST
AT1G08160	Chr1:2559486-2560403	16.1739	8.0236	24.3243	20.0603	10.5465	29.5741	0.310672	0.62238	0.37295	0.899689	no	OK
AT1G08165	Chr1:2561626-2562148	4.27865	0.364563	8.19273	3.1492	0	6.43016	-0.442169	-0.442115	0.53745	0.981955	no	OK
AT1G08170	Chr1:2562940-2563672	0.443617	0	1.10348	0.238176	0	0.69148	-0.897288	0	1	1	no	NOTEST
AT1G08180	Chr1:2564571-2565121	23.6875	10.8808	36.4941	25.901	12.3016	39.5004	0.128885	0.237077	0.7413	0.999108	no	OK
AT1G08190	Chr1:2567474-2573393	37.3186	22.6084	52.0289	31.8976	19.4453	44.3499	-0.226448	-0.565858	0.4201	0.929915	no	OK
AT1G08200	Chr1:2573847-2576714	141.092	83.6889	198.496	150.2	88.3749	212.024	0.0902435	0.216161	0.75345	0.999108	no	OK
AT1G08210	Chr1:2577019-2580669	28.9033	17.2418	40.5649	30.1142	18.019	42.2094	0.0592088	0.144178	0.8423	0.999108	no	OK
AT1G08220	Chr1:2581021-2583323	12.9951	6.42345	19.5668	12.8424	6.44579	19.239	-0.0170564	-0.0333123	0.9621	0.999108	no	OK
AT1G08230	Chr1:2583653-2586744	26.2035	14.9549	37.4522	11.4753	5.78764	17.163	-1.19123	-2.51851	0.00065	0.0228221	yes	OK
AT1G08240	Chr1:2588524-2588596	0	0	0	0	0	0	0	0	1	1	no	NOTEST
AT1G08250	Chr1:2588856-2590301	13.9938	7.42272	20.5648	9.97216	5.12558	14.8187	-0.488806	-1.00271	0.1427	0.632997	no	OK
AT1G08260	Chr1:2590943-2607507	9.41212	5.60901	13.2152	9.926	5.95329	13.8987	0.0766924	0.18694	0.78805	0.999108	no	OK
AT1G08270	Chr1:2590943-2607507	5.64861	0	18.0078	4.83345	0	16.5558	-0.224843	-0.0954266	0.8812	0.999108	no	OK
AT1G08280	Chr1:2608407-2609853	9.49527	4.83085	14.1597	10.3038	5.3244	15.2832	0.117893	0.237174	0.7349	0.999108	no	OK
AT1G08290	Chr1:2609995-2613242	0.90844	0.154625	1.66225	2.69598	1.03295	4.359	1.56935	2.10413	0.0061	0.111036	no	OK
AT1G08300	Chr1:2614773-2621545	5.21623	2.21292	8.21954	2.86612	0.942856	4.78938	-0.863908	-1.3545	0.05655	0.405925	no	OK
AT1G08310	Chr1:2614773-2621545	0.36444	0	1.34985	0.428465	0	1.37783	0.233496	0	1	1	no	NOTEST
AT1G08315	Chr1:2614773-2621545	5.3917	1.06641	9.71699	3.92258	0.72061	7.12454	-0.458939	-0.555898	0.4261	0.933223	no	OK
AT1G08320	Chr1:2621903-2627848	15.4719	8.26747	22.6763	3.69738	1.39345	6.00131	-2.06507	-3.68022	5e-05	0.00289789	yes	OK
AT1G08340	Chr1:2631067-2635852	3.00642	0	6.79514	2.05676	0	4.7122	-0.547674	-0.420824	0.5364	0.981619	no	OK
AT1G08350	Chr1:2631067-2635852	16.4754	9.05436	23.8965	10.6306	5.70466	15.5566	-0.632092	-1.35598	0.0528	0.390964	no	OK
AT1G08360	Chr1:2636010-2637915	491.926	273.582	710.27	661.871	350.796	972.946	0.428109	0.918064	0.18175	0.702343	no	OK
AT1G08370	Chr1:2638180-2640554	98.5861	53.103	144.069	35.1562	21.0736	49.2387	-1.48761	-3.37529	5e-05	0.00289789	yes	OK
AT1G08380	Chr1:2640812-2641828	630.851	351.546	910.156	899.283	482.673	1315.89	0.511475	1.1065	0.11515	0.573937	no	OK
AT1G08390	Chr1:2642213-2643285	27.5013	13.7124	41.2902	15.5733	6.47713	24.6694	-0.820427	-1.47752	0.0358	0.321325	no	OK
AT1G08400	Chr1:2643329-2646035	3.29526	1.48476	5.10575	3.76607	1.76065	5.7715	0.192669	0.349087	0.62385	0.999108	no	OK
AT1G08410	Chr1:2646188-2649379	22.806	13.6346	31.9774	18.5196	10.9172	26.1219	-0.300366	-0.724593	0.3026	0.840631	no	OK
AT1G08420	Chr1:2649536-2657120	18.8417	11.4744	26.209	20.8181	12.697	28.9391	0.143911	0.361205	0.6086	0.999108	no	OK
AT1G08430	Chr1:2658715-2661029	0.0533502	0	0.177767	0.0441507	0	0.166327	-0.273056	0	1	1	no	NOTEST
AT1G08440	Chr1:2663026-2665343	0.787396	0.0727448	1.50205	0.395013	0	0.858932	-0.995188	-0.929494	0.21265	0.746209	no	OK
AT1G08450	Chr1:2667797-2671892	76.2217	45.4667	106.977	66.9491	40.856	93.0422	-0.187138	-0.462448	0.50575	0.970617	no	OK
AT1G08460	Chr1:2672450-2674628	23.7446	13.7463	33.7428	11.1604	5.79512	16.5257	-1.0892	-2.36272	0.00095	0.0303828	yes	OK
AT1G08465	Chr1:2675812-2679781	51.0944	30.644	71.5448	31.7495	18.4527	45.0462	-0.686433	-1.64266	0.02245	0.24865	no	OK
AT1G08470	Chr1:2682126-2684100	36.2066	21.7111	50.702	40.2522	24.0938	56.4107	0.152817	0.373668	0.59785	0.997224	no	OK
AT1G08480	Chr1:2684233-2685621	135.869	82.667	189.072	155.03	93.8857	216.175	0.190331	0.474754	0.4999	0.968801	no	OK
AT1G08490	Chr1:2685658-2688595	24.495	14.5484	34.4415	26.2225	15.6108	36.8341	0.098317	0.237747	0.7287	0.999108	no	OK
AT1G08500	Chr1:2689015-2690045	2.40988	0.567268	4.25249	3.20804	0.914656	5.50143	0.412733	0.546615	0.4394	0.940185	no	OK
AT1G08510	Chr1:2691079-2694377	97.1634	57.6032	136.724	87.946	52.8913	123.001	-0.143795	-0.349857	0.6114	0.999108	no	OK
AT1G08520	Chr1:2696411-2700959	67.9958	40.5817	95.4098	75.2285	45.0716	105.385	0.145834	0.355589	0.609	0.999108	no	OK
AT1G08530	Chr1:2701225-2703091	22.653	12.2261	33.08	18.5258	9.69088	27.3606	-0.290172	-0.606922	0.3856	0.908962	no	OK
AT1G08540	Chr1:2703335-2706845	43.4103	26.2771	60.5435	33.7174	20.4593	46.9755	-0.364545	-0.907096	0.19525	0.722964	no	OK
AT1G08550	Chr1:2706923-2709531	29.9127	18.0066	41.8187	31.1968	18.7111	43.6826	0.0606436	0.148941	0.8335	0.999108	no	OK
AT1G08560	Chr1:2709631-2710912	130.348	76.4602	184.235	197.515	117.861	277.168	0.599596	1.43926	0.0449	0.361856	no	OK
AT1G08570	Chr1:2712882-2714734	86.7633	51.2652	122.261	92.5086	56.4534	128.564	0.0925031	0.226941	0.74285	0.999108	no	OK
AT1G08580	Chr1:2715078-2716404	149.668	91.0722	208.264	179.544	108.877	250.211	0.262572	0.655684	0.35585	0.886859	no	OK
AT1G08590	Chr1:2718777-2722221	2.36955	0.537407	4.20168	1.35131	0.271723	2.4309	-0.810249	-1.01029	0.1623	0.670009	no	OK
AT1G08592	Chr1:2718777-2722221	5.02984	0.943131	9.11656	4.7792	1.66146	7.89693	-0.0737455	-0.0981146	0.8874	0.999108	no	OK
AT1G08600	Chr1:2723823-2733613	17.4055	10.581	24.2299	13.9017	8.48498	19.3184	-0.324281	-0.813268	0.24865	0.784338	no	OK
AT1G08610	Chr1:2733656-2735819	8.68155	4.67457	12.6885	7.98557	4.26174	11.7094	-0.120557	-0.254724	0.7124	0.999108	no	OK
AT1G08620	Chr1:2736773-2743758	13.1969	7.93794	18.4559	12.0868	7.25608	16.9176	-0.126766	-0.311371	0.65495	0.999108	no	OK
AT1G08630	Chr1:2743760-2747967	37.2891	22.1812	52.397	22.9694	13.365	32.5738	-0.699041	-1.66443	0.0183	0.22105	no	OK
AT1G08640	Chr1:2748397-2751278	57.7061	34.8078	80.6044	39.425	23.5216	55.3284	-0.549614	-1.34654	0.0527	0.390834	no	OK
AT1G08650	Chr1:2752153-2753703	34.8246	19.388	50.2613	27.0348	15.4437	38.6259	-0.36529	-0.821153	0.23735	0.775401	no	OK
AT1G08660	Chr1:2757040-2759794	44.1903	26.7165	61.6642	41.905	25.211	58.5991	-0.076608	-0.189204	0.7893	0.999108	no	OK
AT1G08670	Chr1:2760345-2761573	0.69654	0	1.52524	0.050879	0	0.200361	-3.77507	-1.65103	0.2378	0.775598	no	OK
AT1G08680	Chr1:2762583-2768967	41.9208	23.1705	60.6712	21.4169	12.8472	29.9866	-0.968917	-2.23815	0.00165	0.0453456	yes	OK
AT1G08695	Chr1:2769055-2769483	0	0	0	0.346885	0	0.931512	inf	0	1	1	no	NOTEST
AT1G08700	Chr1:2769814-2771477	52.9063	32.1881	73.6244	34.8071	20.8093	48.8049	-0.604056	-1.49184	0.03835	0.333496	no	OK
AT1G08710	Chr1:2771632-2773460	17.472	9.31721	25.6267	18.2028	9.87646	26.5292	0.0591216	0.125415	0.86145	0.999108	no	OK
AT1G08720	Chr1:2774029-2779297	9.90519	5.74784	14.0625	10.4091	6.07503	14.7432	0.0715887	0.167865	0.80945	0.999108	no	OK
AT1G08730	Chr1:2779962-2788447	0.980454	0.382437	1.57847	0.50765	0.143908	0.871392	-0.949615	-1.39903	0.0509	0.384271	no	OK
AT1G08735	Chr1:2790289-2793641	0	0	0	0	0	0	0	0	1	1	no	NOTEST
AT1G08740	Chr1:2795642-2800081	0	0	0	0	0	0	0	0	1	1	no	NOTEST
AT1G08740.1	Chr1:2795642-2800081	0	0	0	0	0	0	0	0	1	1	no	NOTEST
AT1G08750	Chr1:2801066-2804537	22.7429	13.1843	32.3016	21.7815	12.5086	31.0543	-0.0623162	-0.144406	0.83625	0.999108	no	OK
AT1G08760	Chr1:2805370-2808621	18.1614	10.7372	25.5855	14.0077	8.24643	19.7689	-0.374656	-0.895663	0.2066	0.738584	no	OK
AT1G08770	Chr1:2808882-2809747	20.5448	10.7294	30.3602	22.7736	12.0624	33.4849	0.14859	0.307253	0.6622	0.999108	no	OK
AT1G08780	Chr1:2809777-2811191	90.5386	53.4379	127.639	88.9492	52.4109	125.488	-0.025551	-0.0610478	0.9307	0.999108	no	OK
AT1G08790	Chr1:2811988-2812646	0	0	0	0	0	0	0	0	1	1	no	NOTEST
AT1G08800	Chr1:2813060-2818008	2.98214	1.53599	4.42829	1.69244	0.746685	2.6382	-0.817241	-1.53122	0.03325	0.308718	no	OK
AT1G08810	Chr1:2819064-2820395	6.83181	2.67391	10.9897	2.82474	0.790651	4.85883	-1.27415	-1.87344	0.011	0.16224	no	OK
AT1G08820	Chr1:2821551-2825275	46.9939	28.7436	65.2441	46.6117	28.2008	65.0226	-0.0117802	-0.0294822	0.96535	0.999108	no	OK
AT1G08830	Chr1:2827060-2838469	466.123	250.601	681.644	614.194	323.023	905.364	0.397983	0.833147	0.23395	0.774791	no	OK
AT1G08840	Chr1:2827060-2838469	6.78048	0	16.8808	7.04654	0	19.3848	0.0555287	0.0334855	0.9602	0.999108	no	OK
AT1G08845	Chr1:2838788-2840994	14.4717	6.61145	22.3319	18.0463	9.04634	27.0462	0.31847	0.598737	0.39565	0.916379	no	OK
AT1G08860	Chr1:2842152-2846138	3.91157	1.65531	6.16783	1.63446	0.467215	2.8017	-1.25893	-1.90115	0.0115	0.166785	no	OK
AT1G08870	Chr1:2846535-2846608	0	0	0	0	0	0	0	0	1	1	no	NOTEST
AT1G08880	Chr1:2846948-2847800	294.073	177.377	410.769	353.284	210.72	495.848	0.264653	0.648252	0.3544	0.885462	no	OK
AT1G08890	Chr1:2848347-2852270	2.96212	1.0313	4.89294	1.23283	0.290774	2.17489	-1.26465	-1.74551	0.01655	0.208012	no	OK
AT1G08900	Chr1:2852453-2855779	3.12751	1.11324	5.14178	2.40735	0.842341	3.97237	-0.377568	-0.571976	0.4058	0.920996	no	OK
AT1G08910	Chr1:2856226-2861170	31.1339	17.7176	44.5503	12.0324	7.0607	17.0041	-1.37157	-3.18485	5e-05	0.00289789	yes	OK
AT1G08920	Chr1:2867258-2870656	4.23348	1.8444	6.62257	3.08197	1.26741	4.89653	-0.457994	-0.778513	0.26815	0.804606	no	OK
AT1G08930	Chr1:2873464-2877270	6.27199	3.15356	9.39042	11.8357	6.50803	17.1634	0.91615	1.89364	0.00925	0.14495	no	OK
AT1G08940	Chr1:2877691-2879169	8.91411	3.83624	13.992	7.06118	2.82537	11.297	-0.336181	-0.563368	0.43045	0.935843	no	OK
AT1G08950	Chr1:2879302-2879374	0	0	0	0	0	0	0	0	1	1	no	NOTEST
AT1G08960	Chr1:2879641-2882231	11.7406	6.47012	17.011	10.2243	5.6569	14.7917	-0.199496	-0.436691	0.5347	0.98128	no	OK
AT1G08970	Chr1:2882523-2884337	84.0075	50.7144	117.301	94.1635	57.0381	131.289	0.16465	0.408307	0.56775	0.990545	no	OK
AT1G08980	Chr1:2884410-2886620	50.752	30.823	70.681	50.3229	30.5986	70.0472	-0.0122485	-0.0306047	0.9646	0.999108	no	OK
AT1G08985	Chr1:2887284-2887706	0.0660432	0	0.388669	0	0	0	#NAME?	0	1	1	no	NOTEST
AT1G08990	Chr1:2888752-2890959	0	0	0	0	0	0	0	0	1	1	no	NOTEST
AT1G09000	Chr1:2891036-2899384	5.97199	0	12.2783	6.18908	0	13.2683	0.0515135	0.0458737	0.9459	0.999108	no	OK
AT1G09010	Chr1:2891036-2899384	27.6498	15.9472	39.3525	29.3845	17.079	41.69	0.0877834	0.204388	0.7724	0.999108	no	OK
AT1G09020	Chr1:2899913-2904815	38.991	23.4972	54.4848	31.2463	18.9625	43.53	-0.319456	-0.792275	0.2612	0.79795	no	OK
AT1G09026	Chr1:2907123-2907279	0	0	0	0	0	0	0	0	1	1	no	NOTEST
AT1G09030	Chr1:2908610-2909030	0	0	0	0	0	0	0	0	1	1	no	NOTEST
AT1G09040	Chr1:2911316-2915369	4.79553	2.52491	7.06615	3.50874	1.73629	5.28119	-0.450737	-0.902494	0.18895	0.713155	no	OK
AT1G09050	Chr1:2918030-2920889	4.5472	2.31049	6.7839	3.16767	1.48234	4.85301	-0.521553	-0.997853	0.15565	0.658981	no	OK
AT1G09060	Chr1:2921063-2925762	27.7496	16.9285	38.5708	26.9786	16.5559	37.4013	-0.0406536	-0.102669	0.88355	0.999108	no	OK
AT1G09070	Chr1:2927702-2928968	68.6374	41.7378	95.5369	86.6271	52.7803	120.474	0.335825	0.841255	0.22945	0.768631	no	OK
AT1G09080	Chr1:2929216-2931841	0.475441	0	0.959145	0.64007	0.0579907	1.22215	0.428961	0.435789	0.53605	0.981581	no	OK
AT1G09090	Chr1:2932738-2939326	0.0119871	0	0.180827	0.012433	0	0.189949	0.0526903	0	1	1	no	NOTEST
AT1G09100	Chr1:2932738-2939326	34.6445	20.5528	48.7362	30.9377	18.3288	43.5466	-0.163261	-0.393066	0.5793	0.993153	no	OK
AT1G09110	Chr1:2939416-2939488	0	0	0	0	0	0	0	0	1	1	no	NOTEST
AT1G09130	Chr1:2939569-2942288	130.385	76.3355	184.434	94.5048	57.4572	131.552	-0.464318	-1.12819	0.11435	0.572139	no	OK
AT1G09140	Chr1:2942563-2945961	74.3602	44.8857	103.835	81.1397	49.4156	112.864	0.125877	0.313426	0.65645	0.999108	no	OK
AT1G09150	Chr1:2946228-2949159	120.586	72.4302	168.742	104.171	63.5372	144.805	-0.211109	-0.524255	0.4466	0.94357	no	OK
AT1G09155	Chr1:2949675-2950989	0.402596	0	0.888143	0	0	0	#NAME?	0	1	1	no	NOTEST
AT1G09157	Chr1:2951664-2952396	0.305655	0	0.799488	0.060562	0	0.2305	-2.33542	0	1	1	no	NOTEST
AT1G09160	Chr1:2952770-2955689	37.3555	22.5074	52.2036	41.3774	25.258	57.4967	0.147523	0.367456	0.60055	0.998388	no	OK
AT1G09170	Chr1:2956588-2962207	0.187496	0	0.392278	0.031878	0	0.0981154	-2.55623	0	1	1	no	NOTEST
AT1G09176	Chr1:2964151-2964604	0.0581583	0	0.352867	0.392764	0	1.17666	2.75561	0	1	1	no	NOTEST
AT1G09180	Chr1:2965022-2965972	4.28003	1.18041	7.37966	4.94423	1.53722	8.35125	0.208125	0.288621	0.6758	0.999108	no	OK
AT1G09190	Chr1:2966119-2967718	6.19248	2.89146	9.49349	5.78348	2.70175	8.86521	-0.0985784	-0.181313	0.79995	0.999108	no	OK
AT1G09195	Chr1:2967939-2971498	6.83288	3.3533	10.3125	8.41226	4.44673	12.3778	0.3	0.599321	0.3922	0.913496	no	OK
AT1G09200	Chr1:2971592-2972199	650.549	377.31	923.787	705.966	409.74	1002.19	0.117942	0.275395	0.698	0.999108	no	OK
AT1G09210	Chr1:2972841-2976750	367.507	176.358	558.657	274.567	149.801	399.334	-0.420614	-0.844249	0.23195	0.771438	no	OK
AT1G09220	Chr1:2977791-2979466	2.14953	0.705903	3.59316	2.2983	0.802829	3.79378	0.0965469	0.143129	0.83495	0.999108	no	OK
AT1G09230	Chr1:2979519-2982624	27.5127	15.9354	39.0901	20.4068	11.7751	29.0385	-0.431047	-1.00153	0.1512	0.651051	no	OK
AT1G09240	Chr1:2984880-2986130	0.318091	0	0.731891	0	0	0	#NAME?	0	1	1	no	NOTEST
AT1G09245	Chr1:2986938-2987393	0	0	0	0	0	0	0	0	1	1	no	NOTEST
AT1G09250	Chr1:2989377-2990357	20.4509	10.9949	29.907	16.3681	8.44654	24.2897	-0.321278	-0.665413	0.3433	0.876124	no	OK
AT1G09260	Chr1:2993403-2993820	7.0814	1.30352	12.8593	0.46136	0	1.37713	-3.94007	-2.54514	0.08135	0.490556	no	OK
AT1G09270	Chr1:2994368-3001315	33.464	16.8419	50.0862	38.6833	20.6206	56.746	0.2091	0.425203	0.54305	0.983215	no	OK
AT1G09280	Chr1:2994368-3001315	18.2303	5.41154	31.049	18.091	4.59682	31.5851	-0.0110681	-0.0149682	0.9844	0.999384	no	OK
AT1G09290	Chr1:3001516-3008213	9.99877	0	20.099	17.1749	7.08257	27.2673	0.780481	0.925852	0.2067	0.73877	no	OK
AT1G09300	Chr1:3001516-3008213	11.2413	2.61877	19.8639	11.9197	5.15744	18.682	0.0845383	0.12284	0.85365	0.999108	no	OK
AT1G09310	Chr1:3009054-3009880	452.713	247.968	657.459	508.441	290.103	726.779	0.167481	0.372284	0.59525	0.996415	no	OK
AT1G09320	Chr1:3009940-3012363	15.5457	9.02585	22.0655	11.8562	6.64897	17.0635	-0.390865	-0.892262	0.20675	0.73882	no	OK
AT1G09330	Chr1:3012761-3015091	45.4257	26.2693	64.582	62.3052	37.2613	87.3491	0.455845	1.08471	0.1235	0.5913	no	OK
AT1G09340	Chr1:3015327-3018234	163.044	96.5357	229.552	213.447	123.598	303.297	0.38862	0.919097	0.18485	0.707106	no	OK
AT1G09350	Chr1:3019818-3021441	0.235236	0	0.621971	0.0279083	0	0.115774	-3.07535	0	1	1	no	NOTEST
AT1G09360	Chr1:3021801-3022368	0	0	0	0	0	0	0	0	1	1	no	NOTEST
AT1G09370	Chr1:3024895-3025435	0	0	0	0	0	0	0	0	1	1	no	NOTEST
AT1G09380	Chr1:3026134-3029549	0.0106544	0	0.0813164	0	0	0	#NAME?	0	1	1	no	NOTEST
AT1G09390	Chr1:3031202-3035036	37.5232	21.8282	53.2181	11.7646	6.12244	17.4068	-1.67333	-3.64527	5e-05	0.00289789	yes	OK
AT1G09400	Chr1:3031202-3035036	0.236375	0	1.53464	0.185638	0	0.947628	-0.348586	0	1	1	no	NOTEST
AT1G09410	Chr1:3035442-3037560	2.13523	0.790592	3.47986	1.63599	0.533746	2.73824	-0.384225	-0.577567	0.4184	0.92875	no	OK
AT1G09415	Chr1:3037753-3038408	51.1761	28.3904	73.9618	52.7382	30.0378	75.4385	0.0433784	0.0971043	0.89315	0.999108	no	OK
AT1G09420	Chr1:3038461-3041873	10.6097	5.81974	15.3997	25.4919	15.1505	35.8333	1.26466	2.88848	5e-05	0.00289789	yes	OK
AT1G09421	Chr1:3038461-3041873	1.83169	0	6.61852	8.42575	0	22.8861	2.20163	0.976211	0.30605	0.84376	no	OK
AT1G09430	Chr1:3041995-3045402	36.407	22.0507	50.7633	40.2789	24.4875	56.0703	0.145809	0.363514	0.5991	0.997907	no	OK
AT1G09440	Chr1:3045512-3047893	8.03997	4.01361	12.0663	11.5505	6.22573	16.8754	0.5227	1.06456	0.1246	0.593482	no	OK
AT1G09450	Chr1:3049023-3053112	19.6411	11.6577	27.6244	20.5309	12.1997	28.8622	0.0639256	0.154296	0.8235	0.999108	no	OK
AT1G09460	Chr1:3053900-3057443	28.2319	8.37992	48.0838	15.1089	3.00916	27.2086	-0.901928	-1.17322	0.1087	0.559405	no	OK
AT1G09470	Chr1:3053900-3057443	29.8996	8.85012	50.949	40.682	21.249	60.115	0.444266	0.723917	0.28655	0.823661	no	OK
AT1G09480	Chr1:3057974-3060661	1.32689	0.183208	2.47057	0.269686	0	0.657035	-2.2987	-1.90241	0.03605	0.322304	no	OK
AT1G09483	Chr1:3060991-3061729	0.101521	0	0.53111	0	0	0	#NAME?	0	1	1	no	NOTEST
AT1G09486	Chr1:3062429-3063731	3.41937	1.04995	5.78879	2.18723	0.630753	3.74371	-0.644625	-0.899702	0.20455	0.735472	no	OK
AT1G09490	Chr1:3064123-3065937	24.2338	13.4315	35.0362	36.5506	21.504	51.5972	0.592872	1.35455	0.05615	0.404276	no	OK
AT1G09500	Chr1:3066698-3068598	0.285997	0	0.63082	1.01899	0.0783898	1.95958	1.83306	1.67351	0.0386	0.33421	no	OK
AT1G09510	Chr1:3069384-3070910	0.0332849	0	0.139462	0	0	0	#NAME?	0	1	1	no	NOTEST
AT1G09520	Chr1:3070945-3072050	51.1653	29.9389	72.3916	28.0749	16.1133	40.0366	-0.865882	-2.01854	0.005	0.0980384	no	OK
AT1G09530	Chr1:3076581-3079539	10.6962	5.80495	15.5874	5.32586	2.57268	8.07904	-1.00601	-2.02068	0.0054	0.10278	no	OK
AT1G09540	Chr1:3086158-3087912	0.0561585	0	0.186641	0.1173	0	0.326738	1.06263	0	1	1	no	NOTEST
AT1G09550	Chr1:3089732-3092327	0.0140346	0	0.105083	0.0296206	0	0.122284	1.07761	0	1	1	no	NOTEST
AT1G09560	Chr1:3093838-3094864	92.254	52.2267	132.281	23.7935	12.9555	34.6315	-1.95504	-4.30834	5e-05	0.00289789	yes	OK
AT1G09570	Chr1:3095255-3100357	27.3276	16.4161	38.2391	30.0428	18.2422	41.8434	0.136661	0.338245	0.6321	0.999108	no	OK
AT1G09575	Chr1:3101670-3102925	5.74442	2.30479	9.18404	5.35718	2.1393	8.57506	-0.100686	-0.164574	0.81455	0.999108	no	OK
AT1G09580	Chr1:3104587-3106290	33.528	19.0318	48.0241	36.0777	20.7306	51.4248	0.105743	0.241683	0.72785	0.999108	no	OK
AT1G09590	Chr1:3106501-3107772	428.781	250.902	606.659	587.348	333.592	841.103	0.453975	1.05073	0.1303	0.605448	no	OK
AT1G09600	Chr1:3108616-3111318	6.19143	3.0693	9.31355	4.93196	2.39702	7.46689	-0.328112	-0.631713	0.366	0.894636	no	OK
AT1G09610	Chr1:3111693-3116699	0.531809	0	4.61044	0.747984	0	5.63847	0.4921	0.0676911	0.78995	0.999108	no	OK
AT1G09620	Chr1:3111693-3116699	53.4705	31.8226	75.1183	53.7979	32.0752	75.5205	0.00880617	0.0213502	0.9739	0.999108	no	OK
AT1G09625	Chr1:3117136-3117567	0	0	0	0	0	0	0	0	1	1	no	NOTEST
AT1G09630	Chr1:3118202-3119708	34.7349	18.6653	50.8045	53.0857	31.1442	75.0272	0.611937	1.36744	0.05115	0.385122	no	OK
AT1G09640	Chr1:3119877-3122526	188.886	106.823	270.948	167.73	97.2259	238.234	-0.171372	-0.392997	0.572	0.991294	no	OK
AT1G09645	Chr1:3122955-3124578	25.643	12.4914	38.7947	41.2348	23.1805	59.289	0.685294	1.4088	0.04255	0.351876	no	OK
AT1G09650	Chr1:3125806-3127284	7.03305	3.32164	10.7445	4.81929	2.03936	7.59921	-0.54533	-0.966982	0.17235	0.686386	no	OK
AT1G09660	Chr1:3127770-3131094	58.0876	34.6006	81.5745	66.0309	40.2313	91.8304	0.184911	0.455902	0.5218	0.976457	no	OK
AT1G09665	Chr1:3133094-3133674	0.0989287	0	0.360548	0.100086	0	0.35889	0.0167854	0	1	1	no	NOTEST
AT1G09680	Chr1:3134106-3135930	4.22106	1.82221	6.61991	0.800923	0.132778	1.46907	-2.39787	-3.29319	0.00015	0.0073599	yes	OK
AT1G09690	Chr1:3136187-3137475	597.506	330.565	864.446	839.068	436.815	1241.32	0.489836	1.03625	0.13575	0.618115	no	OK
AT1G09700	Chr1:3137766-3140353	32.5371	19.526	45.5482	14.5731	8.19519	20.9509	-1.15878	-2.70975	0.00025	0.0109831	yes	OK
AT1G09710	Chr1:3140867-3144370	9.14805	5.00336	13.2928	4.28082	2.01257	6.54908	-1.09558	-2.17855	0.00205	0.052944	no	OK
AT1G09720	Chr1:3144437-3147303	0.509507	0.0887344	0.930279	0.0115885	0	0.0504437	-5.45833	0	1	1	no	NOTEST
AT1G09730	Chr1:3147666-3154380	22.7851	13.893	31.6772	24.4857	14.9338	34.0376	0.10385	0.260905	0.7111	0.999108	no	OK
AT1G09740	Chr1:3154531-3156275	2.75783	0.58368	4.93198	3.06492	0.725006	5.40483	0.152315	0.192407	0.7857	0.999108	no	OK
AT1G09750	Chr1:3157500-3161692	216.791	82.6375	350.945	98.2157	49.4839	146.947	-1.14228	-1.99647	0.0101	0.15416	no	OK
AT1G09760	Chr1:3157500-3161692	101.513	0	245.031	67.4897	16.8196	118.16	-0.588924	-0.510017	0.39095	0.912961	no	OK
AT1G09770	Chr1:3161840-3165360	111.898	62.2126	161.584	70.4338	41.956	98.9115	-0.66785	-1.5417	0.02745	0.28029	no	OK
AT1G09780	Chr1:3165369-3167869	70.6325	42.9769	98.288	84.1635	50.8897	117.437	0.252863	0.629995	0.37	0.897765	no	OK
AT1G09790	Chr1:3168481-3170819	0.0582788	0	0.193311	0.0240999	0	0.100636	-1.27395	0	1	1	no	NOTEST
AT1G09794	Chr1:3172107-3173463	27.1536	11.3474	42.9599	25.3069	9.75752	40.8564	-0.101613	-0.166431	0.80905	0.999108	no	OK
AT1G09795	Chr1:3173533-3180421	90.5565	52.1274	128.986	47.9645	27.5415	68.3875	-0.916851	-2.11431	0.00295	0.0680197	no	OK
AT1G09800	Chr1:3173533-3180421	9.34559	0	25.4926	9.09577	0	18.835	-0.0390908	-0.0266605	0.9677	0.999108	no	OK
AT1G09810	Chr1:3180935-3184224	18.2542	10.6105	25.8978	14.4969	8.19449	20.7992	-0.332486	-0.763618	0.2788	0.815263	no	OK
AT1G09812	Chr1:3187816-3188580	6.9795	1.14577	12.8132	7.59064	1.31191	13.8694	0.121098	0.14276	0.8404	0.999108	no	OK
AT1G09815	Chr1:3189368-3190242	81.4844	47.2477	115.721	68.9358	40.2558	97.6158	-0.241271	-0.565666	0.41395	0.925495	no	OK
AT1G09820	Chr1:3190287-3192414	7.74418	4.13074	11.3576	6.23125	3.18586	9.27665	-0.313589	-0.643372	0.34615	0.878071	no	OK
AT1G09830	Chr1:3192680-3195025	25.897	15.4364	36.3576	15.9988	9.18369	22.8139	-0.694822	-1.64082	0.01875	0.224335	no	OK
AT1G09840	Chr1:3195823-3200291	40.6601	24.211	57.1093	27.9962	16.7464	39.246	-0.538384	-1.30893	0.06335	0.431075	no	OK
AT1G09850	Chr1:3201798-3205309	22.0961	12.6196	31.5727	17.074	9.58847	24.5596	-0.371988	-0.840826	0.23185	0.771271	no	OK
AT1G09860	Chr1:3201798-3205309	2.34596	0	6.10261	0.333317	0	1.52707	-2.81521	-0.994797	0.20985	0.742079	no	OK
AT1G09870	Chr1:3205740-3208598	36.3698	21.8387	50.9009	41.6582	25.333	57.9834	0.195859	0.485161	0.489	0.963659	no	OK
AT1G09880	Chr1:3208827-3211653	11.6169	6.45974	16.7741	3.70422	1.57452	5.83392	-1.64898	-3.14707	0.0001	0.00527114	yes	OK
AT1G09890	Chr1:3214236-3217538	0.264085	0	0.578186	0.479987	0	0.966445	0.861995	0	1	1	no	NOTEST
AT1G09900	Chr1:3218132-3219929	19.4316	11.359	27.5042	8.446	4.41688	12.4751	-1.20206	-2.6343	0.00045	0.0171564	yes	OK
AT1G09910	Chr1:3220034-3224541	12.9704	7.46224	18.4785	1.60096	0.554441	2.64747	-3.01821	-5.36761	5e-05	0.00289789	yes	OK
AT1G09920	Chr1:3224683-3227070	46.4618	27.4541	65.4696	43.5128	25.6231	61.4024	-0.094608	-0.226128	0.74485	0.999108	no	OK
AT1G09930	Chr1:3227489-3230043	3.72688	1.67306	5.7807	0.346022	0	0.703787	-3.42904	-4.05729	0.0001	0.00527114	yes	OK
AT1G09932	Chr1:3230449-3233109	0.458705	0	0.970101	0.430658	0	0.997612	-0.0910224	0	1	1	no	NOTEST
AT1G09935	Chr1:3234059-3235530	0	0	0	0	0	0	0	0	1	1	no	NOTEST
AT1G09940	Chr1:3236994-3239554	11.2572	6.33416	16.1802	3.29466	1.43987	5.14944	-1.77265	-3.44721	5e-05	0.00289789	yes	OK
AT1G09950	Chr1:3240605-3241632	0.298257	0	0.782827	0.256167	0	0.704042	-0.219475	0	1	1	no	NOTEST
AT1G09960	Chr1:3244212-3247200	13.6408	7.76287	19.5187	10.0779	5.52998	14.6258	-0.436736	-0.970319	0.17305	0.687621	no	OK
AT1G09970	Chr1:3252239-3255693	18.9035	11.4772	26.3298	25.9281	15.6752	36.1811	0.455866	1.13376	0.10465	0.550121	no	OK
AT1G09980	Chr1:3256244-3261614	21.8855	13.3174	30.4537	21.8966	13.3376	30.4557	0.000732719	0.00183607	0.9976	0.999393	no	OK
AT1G09995	Chr1:3262264-3263612	11.1327	4.47398	17.7914	0	0	0	#NAME?	#NAME?	5e-05	0.00289789	yes	OK
AT1G10000	Chr1:3263876-3264788	2.72978	0.657602	4.80195	0	0	0	#NAME?	#NAME?	5e-05	0.00289789	yes	OK
AT1G10010	Chr1:3265975-3268726	0.539422	0	1.10067	0	0	0	#NAME?	#NAME?	5e-05	0.00289789	yes	OK
AT1G10020	Chr1:3269603-3271987	22.6979	13.3496	32.0461	16.1018	9.32031	22.8834	-0.495334	-1.1657	0.09685	0.531053	no	OK
AT1G10030	Chr1:3273824-3275837	31.2748	15.403	47.1465	42.6331	23.6251	61.6411	0.446975	0.917269	0.18955	0.713892	no	OK
AT1G10040	Chr1:3275890-3278697	5.1354	2.35146	7.91934	6.73016	3.31314	10.1472	0.390165	0.728231	0.28825	0.826009	no	OK
AT1G10050	Chr1:3279269-3283482	2.97963	1.42747	4.53179	3.35213	1.63413	5.07012	0.169944	0.322387	0.63845	0.999108	no	OK
AT1G10060	Chr1:3284238-3287107	54.2775	32.2862	76.2688	59.3518	36.0566	82.6471	0.128939	0.316871	0.65285	0.999108	no	OK
AT1G10070	Chr1:3288086-3296198	7.11443	1.25259	12.9763	0.692146	0	1.78434	-3.3616	-2.61786	0.00525	0.101141	no	OK
AT1G10090	Chr1:3288086-3296198	6.63247	2.98189	10.283	2.65294	1.14695	4.15893	-1.32195	-2.31773	0.0017	0.0462258	yes	OK
AT1G10095	Chr1:3297323-3300443	5.45689	2.46443	8.44935	5.17675	2.30502	8.04847	-0.0760325	-0.135127	0.8505	0.999108	no	OK
AT1G10100	Chr1:3300696-3301489	0.101994	0	0.369639	0	0	0	#NAME?	0	1	1	no	NOTEST
AT1G10110	Chr1:3302741-3306824	2.0287	0	6.44126	15.19	3.10525	27.2747	2.90449	1.73855	0.17045	0.68274	no	OK
AT1G10120	Chr1:3302741-3306824	29.5314	17.6692	41.3936	25.4325	13.8505	37.0146	-0.215574	-0.492143	0.47645	0.958162	no	OK
AT1G10130	Chr1:3310929-3322213	17.1755	10.3952	23.9559	18.1092	10.9773	25.241	0.0763636	0.189847	0.78225	0.999108	no	OK
AT1G10140	Chr1:3322801-3323548	1.40039	0	2.84051	2.02382	0.177565	3.87007	0.531246	0.535733	0.45785	0.949272	no	OK
AT1G10150	Chr1:3325823-3327614	13.8099	7.67416	19.9456	12.3942	6.90013	17.8883	-0.156037	-0.34466	0.6241	0.999108	no	OK
AT1G10155	Chr1:3327636-3328448	0.0830242	0	0.311905	0.631542	0	1.56151	2.92727	1.2984	0.2584	0.794864	no	OK
AT1G10160	Chr1:3328970-3333470	2.65784	1.34756	3.96812	0.0837736	0	0.189231	-4.98761	-5.11441	0.0004	0.0156167	yes	OK
AT1G10170	Chr1:3333594-3337491	17.4609	10.6121	24.3096	16.5081	9.99896	23.0173	-0.0809499	-0.201775	0.7685	0.999108	no	OK
AT1G10180	Chr1:3338302-3341608	26.1772	15.85	36.5045	26.4999	16.0989	36.901	0.0176769	0.0440347	0.95005	0.999108	no	OK
AT1G10190	Chr1:3343685-3345632	0	0	0	0	0	0	0	0	1	1	no	NOTEST
AT1G10200	Chr1:3346389-3347885	85.4522	50.3191	120.585	180.56	109.01	252.11	1.07929	2.62024	0.00035	0.0140284	yes	OK
AT1G10210	Chr1:3349218-3351180	10.9238	5.85452	15.9932	9.51168	5.01428	14.0091	-0.199708	-0.417886	0.55165	0.985867	no	OK
AT1G10220	Chr1:3352158-3354856	1.53858	0	3.27862	0.549829	0	1.43815	-1.48455	-1.04355	0.1498	0.648234	no	OK
AT1G10230	Chr1:3355570-3356359	62.8148	36.8632	88.7664	73.0544	43.595	102.514	0.217867	0.523151	0.4534	0.947286	no	OK
AT1G10240	Chr1:3356679-3359838	13.2756	7.69552	18.8557	11.8408	6.74742	16.9342	-0.165014	-0.380361	0.59225	0.995938	no	OK
AT1G10250	Chr1:3360086-3360508	0	0	0	0	0	0	0	0	1	1	no	NOTEST
AT1G10260.1	Chr1:3360525-3361247	0.0562537	0	0.223501	0	0	0	#NAME?	0	1	1	no	NOTEST
AT1G10270	Chr1:3363503-3366488	14.5881	8.61697	20.5592	11.1071	6.51032	15.7039	-0.393306	-0.936705	0.1825	0.703391	no	OK
AT1G10280	Chr1:3366492-3369095	6.37951	3.17604	9.58298	7.03389	3.58131	10.4865	0.140877	0.278122	0.686	0.999108	no	OK
AT1G10290	Chr1:3370557-3377463	41.3572	24.8832	57.8311	45.2366	27.2967	63.1766	0.129354	0.319029	0.65105	0.999108	no	OK
AT1G10300	Chr1:3378141-3380226	1.32304	0.382756	2.26332	0.291404	0	0.626821	-2.18276	-2.23686	0.00775	0.129359	no	OK
AT1G10310	Chr1:3381600-3383914	33.0863	18.6074	47.5651	31.2472	17.5146	44.9798	-0.082505	-0.184419	0.79045	0.999108	no	OK
AT1G10320	Chr1:3384163-3388373	22.3325	13.3805	31.2845	15.6406	9.18011	22.1011	-0.513849	-1.2376	0.08205	0.491941	no	OK
AT1G10330	Chr1:3388746-3390150	2.6011	0.832941	4.36925	2.16921	0.665791	3.67262	-0.261953	-0.37407	0.58625	0.994675	no	OK
AT1G10340	Chr1:3390321-3392571	0.444261	0.0323476	0.856175	0.933457	0.195211	1.6717	1.07118	1.21851	0.086	0.503257	no	OK
AT1G10350	Chr1:3393406-3395055	16.8956	9.25982	24.5314	17.8307	10.0489	25.6125	0.0777156	0.171483	0.81065	0.999108	no	OK
AT1G10360	Chr1:3395557-3396849	37.1147	21.3371	52.8924	51.2777	30.2477	72.3077	0.46634	1.09446	0.11985	0.585033	no	OK
AT1G10370	Chr1:3397080-3398358	102.781	62.535	143.027	162.341	98.8943	225.788	0.659454	1.65245	0.01975	0.231983	no	OK
AT1G10380	Chr1:3400605-3402324	11.3591	5.40494	17.3133	18.7932	10.3852	27.2012	0.726356	1.46114	0.0405	0.342353	no	OK
AT1G10385	Chr1:3403223-3405856	0.626882	0.106097	1.14767	0.102237	0	0.262416	-2.61628	-2.04521	0.02135	0.242426	no	OK
AT1G10390	Chr1:3407023-3412843	51.0441	29.2368	72.8515	38.1035	22.9113	53.2958	-0.42182	-1.00068	0.1566	0.660571	no	OK
AT1G10400	Chr1:3414851-3416358	0.0597179	0	0.197824	0.0246906	0	0.102963	-1.2742	0	1	1	no	NOTEST
AT1G10410	Chr1:3416679-3419639	21.2204	12.6185	29.8222	24.359	14.598	34.12	0.199005	0.484009	0.4904	0.964122	no	OK
AT1G10417	Chr1:3424185-3427457	1.35836	0.258017	2.45871	1.63958	0.475127	2.80404	0.271457	0.349315	0.62555	0.999108	no	OK
AT1G10419	Chr1:3428030-3428425	0	0	0	0	0	0	0	0	1	1	no	NOTEST
AT1G10430	Chr1:3428477-3430633	26.8906	15.5153	38.2658	33.949	20.209	47.689	0.336267	0.796255	0.24865	0.784338	no	OK
AT1G10440	Chr1:3431184-3431256	0	0	0	0	0	0	0	0	1	1	no	NOTEST
AT1G10450	Chr1:3431779-3438370	14.1208	8.45679	19.7848	13.1908	7.90393	18.4777	-0.0982902	-0.2403	0.73415	0.999108	no	OK
AT1G10455	Chr1:3438554-3439013	0	0	0	0	0	0	0	0	1	1	no	NOTEST
AT1G10460	Chr1:3439321-3440320	3.69804	1.17092	6.22516	1.52996	0.218854	2.84107	-1.27327	-1.61041	0.0242	0.259061	no	OK
AT1G10470	Chr1:3442326-3443957	38.2126	22.7951	53.6301	40.7896	24.0436	57.5356	0.0941546	0.226759	0.7505	0.999108	no	OK
AT1G10480	Chr1:3449690-3451226	0.0109107	0	0.0831508	0.02257	0	0.0945806	1.04865	0	1	1	no	NOTEST
AT1G10490	Chr1:3453227-3461485	13.8373	6.14313	21.5316	19.5884	9.4657	29.7112	0.501436	0.915732	0.19525	0.722964	no	OK
AT1G10500	Chr1:3453227-3461485	60.9642	22.7714	99.157	83.3421	33.1821	133.502	0.451084	0.71982	0.31175	0.84892	no	OK
AT1G10510	Chr1:3461634-3465786	19.5583	11.5407	27.5758	26.0039	15.5749	36.433	0.410953	0.993392	0.1583	0.66267	no	OK
AT1G10520	Chr1:3465963-3469248	4.00791	1.68147	6.33435	3.14304	1.16087	5.12521	-0.350688	-0.567197	0.42475	0.932649	no	OK
AT1G10522	Chr1:3469579-3472672	49.3635	29.404	69.3229	66.7968	40.2478	93.3458	0.436335	1.06687	0.12385	0.59169	no	OK
AT1G10530	Chr1:3469579-3472672	0.366419	0	2.08711	1.15189	0	4.66229	1.65244	0.4092	0.5527	0.986365	no	OK
AT1G10538	Chr1:3474514-3474765	0	0	0	0	0	0	0	0	1	1	no	NOTEST
AT1G10540	Chr1:3474863-3477927	8.84364	4.71907	12.9682	9.17529	4.9054	13.4452	0.0531129	0.111755	0.87065	0.999108	no	OK
AT1G10550	Chr1:3479152-3480988	0.452028	0	0.997025	0.0705146	0	0.243434	-2.68042	0	1	1	no	NOTEST
AT1G10560	Chr1:3484579-3486965	0.698409	0.123993	1.27282	0.991949	0.268275	1.71562	0.506195	0.638287	0.3691	0.896957	no	OK
AT1G10570	Chr1:3487583-3491277	18.1424	10.1674	26.1175	21.725	12.8161	30.6339	0.259987	0.599536	0.38505	0.908567	no	OK
AT1G10580	Chr1:3491280-3493737	50.4596	30.461	70.4582	42.312	25.6901	58.9339	-0.254062	-0.631153	0.369	0.896855	no	OK
AT1G10585	Chr1:3493939-3495144	0	0	0	0	0	0	0	0	1	1	no	NOTEST
AT1G10586	Chr1:3496927-3499439	0	0	0	0	0	0	0	0	1	1	no	NOTEST
AT1G10588	Chr1:3501144-3501904	0	0	0	0	0	0	0	0	1	1	no	NOTEST
AT1G10590	Chr1:3502003-3503457	166.734	97.4376	236.031	253.679	153.445	353.913	0.605452	1.46364	0.03215	0.304038	no	OK
AT1G10600	Chr1:3503703-3505502	19.4692	10.1758	28.7625	36.6452	21.3041	51.9864	0.912434	1.99226	0.0054	0.10278	no	OK
AT1G10610	Chr1:3506185-3511975	8.24753	4.21047	12.2846	3.938	1.65877	6.21724	-1.0665	-1.95047	0.00615	0.111388	no	OK
AT1G10620	Chr1:3506185-3511975	0.00743758	0	0.120132	0.0308274	0	0.216086	2.05131	0	1	1	no	NOTEST
AT1G10630	Chr1:3512794-3514729	87.9221	52.1215	123.723	130.627	79.5438	181.711	0.57116	1.4025	0.04675	0.368443	no	OK
AT1G10640	Chr1:3515364-3517888	99.703	60.0907	139.315	88.3153	53.3295	123.301	-0.174974	-0.432338	0.5414	0.982755	no	OK
AT1G10650	Chr1:3524017-3526346	21.8636	12.5301	31.1971	28.348	16.7856	39.9104	0.374716	0.879817	0.2056	0.736887	no	OK
AT1G10652	Chr1:3527708-3527831	0	0	0	0	0	0	0	0	1	1	no	NOTEST
AT1G10657	Chr1:3530466-3531842	65.7372	38.5352	92.9393	124.16	74.4662	173.854	0.917419	2.20918	0.00175	0.0472937	yes	OK
AT1G10660	Chr1:3532423-3535131	35.6974	21.4331	49.9618	32.4054	19.318	45.4929	-0.139584	-0.340595	0.6282	0.999108	no	OK
AT1G10670	Chr1:3535382-3538439	192.548	111.771	273.325	223.16	126.574	319.746	0.212861	0.489561	0.489	0.963659	no	OK
AT1G10680	Chr1:3538469-3543782	0.0949201	0	0.21808	0	0	0	#NAME?	0	1	1	no	NOTEST
AT1G10682	Chr1:3544990-3545471	139.776	81.5184	198.033	169.124	98.4051	239.843	0.274967	0.645647	0.34405	0.876313	no	OK
AT1G10690	Chr1:3549991-3550632	14.6094	6.01419	23.2046	12.3504	5.07902	19.6217	-0.24234	-0.403633	0.5639	0.989727	no	OK
AT1G10700	Chr1:3554103-3556503	14.7109	8.15533	21.2664	14.7777	8.20489	21.3505	0.00653631	0.0143918	0.98425	0.999384	no	OK
AT1G10705	Chr1:3557113-3557457	0	0	0	0	0	0	0	0	1	1	no	NOTEST
AT1G10710	Chr1:3558357-3561634	5.12423	2.07675	8.1717	3.27805	1.23964	5.31646	-0.644497	-1.03837	0.1424	0.632303	no	OK
AT1G10717	Chr1:3562179-3562554	0.331946	0	0.906353	0	0	0	#NAME?	0	1	1	no	NOTEST
AT1G10720	Chr1:3562951-3564759	19.2774	11.092	27.4628	18.8389	10.8519	26.8259	-0.0331986	-0.0767009	0.91455	0.999108	no	OK
AT1G10730	Chr1:3565462-3567779	11.0752	5.65831	16.4922	5.60764	2.40199	8.8133	-0.981872	-1.80924	0.01345	0.183025	no	OK
AT1G10740	Chr1:3567904-3570838	32.2254	19.3062	45.1446	20.5091	12.1912	28.8269	-0.651937	-1.58482	0.02405	0.258037	no	OK
AT1G10745	Chr1:3572709-3573066	0	0	0	0	0	0	0	0	1	1	no	NOTEST
AT1G10747	Chr1:3574311-3578474	11.0695	0	22.3397	2.13401	0	7.0421	-2.37495	-1.30898	0.1767	0.693372	no	OK
AT1G10750	Chr1:3574311-3578474	5.28681	2.24541	8.3282	5.31752	2.39726	8.23778	0.00835676	0.0145663	0.98555	0.999393	no	OK
AT1G10760	Chr1:3581033-3590928	34.0133	20.5271	47.4996	46.7802	27.7357	65.8248	0.459799	1.12165	0.107	0.555567	no	OK
AT1G10770	Chr1:3591632-3592411	1.75459	0.154962	3.35421	0.211014	0	0.626134	-3.05572	-1.95372	0.0574	0.409929	no	OK
AT1G10780	Chr1:3592745-3595077	17.0792	9.62358	24.5348	20.6399	11.8593	29.4204	0.273195	0.621335	0.37625	0.902114	no	OK
AT1G10790	Chr1:3596359-3597847	0.89612	0	1.81982	0.26668	0	0.659979	-1.74858	-1.34721	0.08455	0.499316	no	OK
AT1G10800	Chr1:3598157-3598591	0.0627637	0	0.374002	0.150051	0	0.478533	1.25746	0	1	1	no	NOTEST
AT1G10810	Chr1:3599270-3600877	0.22015	0	0.547683	0.694284	0	1.40413	1.65704	1.27251	0.10765	0.556554	no	OK
AT1G10820	Chr1:3600909-3605076	40.1276	23.7488	56.5064	30.3573	18.1459	42.5687	-0.402552	-0.973796	0.16735	0.678513	no	OK
AT1G10830	Chr1:3605575-3607493	26.1185	14.9469	37.29	21.1912	12.0244	30.358	-0.301603	-0.687303	0.332	0.867473	no	OK
AT1G10840	Chr1:3607630-3610520	104.695	62.4648	146.924	137.569	82.4896	192.649	0.39397	0.960983	0.1678	0.67889	no	OK
AT1G10850	Chr1:3611746-3616159	41.2187	24.1068	58.3306	51.4525	30.1411	72.7639	0.319941	0.756319	0.2832	0.819182	no	OK
AT1G10865	Chr1:3611746-3616159	39.4486	0	88.475	38.1831	0	96.4813	-0.0470389	-0.0331237	0.9635	0.999108	no	OK
AT1G10870	Chr1:3616609-3623758	18.4216	11.0248	25.8183	21.5298	13.0118	30.0478	0.224939	0.553191	0.428	0.933905	no	OK
AT1G10880	Chr1:3624034-3627082	0.0705383	0	0.199243	0	0	0	#NAME?	0	1	1	no	NOTEST
AT1G10890	Chr1:3627725-3630765	59.0809	35.2906	82.8712	43.8612	26.2276	61.4948	-0.429746	-1.047	0.13815	0.622475	no	OK
AT1G10900	Chr1:3632233-3637141	5.65996	2.96983	8.35008	5.82609	3.07514	8.57704	0.0417376	0.0863636	0.90315	0.999108	no	OK
AT1G10910	Chr1:3639877-3644162	21.2994	12.7203	29.8784	26.4676	15.9163	37.0188	0.313414	0.766685	0.2773	0.814133	no	OK
AT1G10920	Chr1:3644419-3647768	3.29443	1.49821	5.09064	2.98379	1.38374	4.58384	-0.14288	-0.259007	0.71695	0.999108	no	OK
AT1G10930	Chr1:3647893-3655590	15.1576	9.1744	21.1407	15.4777	9.38486	21.5705	0.0301515	0.0749793	0.9146	0.999108	no	OK
AT1G10940	Chr1:3655776-3658608	49.9311	30.2118	69.6504	52.1538	31.8045	72.5032	0.0628343	0.156902	0.81915	0.999108	no	OK
AT1G10950	Chr1:3659208-3663984	87.2773	52.2518	122.303	101.199	60.0496	142.348	0.213516	0.518103	0.45555	0.948166	no	OK
AT1G10960	Chr1:3664385-3665039	442.112	249.04	635.184	335.249	200.811	469.686	-0.399182	-0.933366	0.184	0.705648	no	OK
AT1G10970	Chr1:3665086-3667139	12.1144	6.4985	17.7302	8.28677	4.17241	12.4011	-0.547836	-1.11806	0.11325	0.569843	no	OK
AT1G10980	Chr1:3667247-3669902	13.5767	7.31217	19.8412	10.9564	6.03358	15.8792	-0.309355	-0.665889	0.33545	0.870644	no	OK
AT1G10990	Chr1:3670277-3671187	6.49069	2.4535	10.5279	2.75376	0.589581	4.91794	-1.23697	-1.71094	0.01885	0.225095	no	OK
AT1G11000	Chr1:3671755-3675979	12.2196	6.82109	17.6181	22.0508	13.0951	31.0064	0.851634	1.96735	0.00655	0.116044	no	OK
AT1G11010	Chr1:3676606-3676644	0	0	0	0	0	0	0	0	1	1	no	NOTEST
AT1G11020	Chr1:3676690-3678524	20.8407	11.8282	29.8532	22.4306	12.9521	31.909	0.106063	0.24318	0.72675	0.999108	no	OK
AT1G11030	Chr1:3678774-3678848	0	0	0	0	0	0	0	0	1	1	no	NOTEST
AT1G11040	Chr1:3679224-3680924	0.155075	0	0.404409	0.0269833	0	0.111937	-2.52283	0	1	1	no	NOTEST
AT1G11050	Chr1:3681887-3684169	5.67753	2.88664	8.46842	6.90516	3.62984	10.1805	0.282412	0.57313	0.401	0.919092	no	OK
AT1G11055	Chr1:3681887-3684169	2.36156	0	6.46975	11.4841	0	51.9559	2.28182	0.804876	0.48725	0.963206	no	OK
AT1G11060	Chr1:3684567-3689847	8.28649	4.54059	12.0324	10.5393	6.17403	14.9046	0.34695	0.784483	0.2605	0.797034	no	OK
AT1G11070	Chr1:3690211-3693648	0.0509142	0	0.168951	0.0131456	0	0.05695	-1.95349	0	1	1	no	NOTEST
AT1G11080	Chr1:3694671-3698013	6.5228	3.2642	9.7814	2.88867	1.14044	4.6369	-1.17509	-2.07583	0.00525	0.101141	no	OK
AT1G11090	Chr1:3702607-3709302	17.2306	8.87975	25.5815	13.1879	6.40283	19.9729	-0.385761	-0.756601	0.278	0.814954	no	OK
AT1G11100	Chr1:3702607-3709302	0.834855	0	1.79547	0.754823	0	1.55315	-0.145389	-0.128963	0.86	0.999108	no	OK
AT1G11110	Chr1:3710207-3712503	1.38506	0.282253	2.48787	0.165925	0	0.438132	-3.06135	-2.32728	0.0174	0.214331	no	OK
AT1G11112	Chr1:3712998-3713735	7.42934	2.60011	12.2586	13.5335	6.10811	20.9589	0.865232	1.4101	0.0447	0.360809	no	OK
AT1G11120	Chr1:3715183-3717320	103.249	58.1868	148.311	42.833	22.6262	63.0398	-1.26933	-2.73802	0.0002	0.00926802	yes	OK
AT1G11125	Chr1:3718782-3719711	15.2268	7.64438	22.8093	17.9176	9.26777	26.5674	0.23476	0.469241	0.4959	0.967037	no	OK
AT1G11130	Chr1:3722856-3727450	38.5004	23.1787	53.8222	33.0626	20.1739	45.9513	-0.219675	-0.54666	0.44225	0.940953	no	OK
AT1G11145	Chr1:3727531-3728166	0	0	0	0	0	0	0	0	1	1	no	NOTEST
AT1G11150	Chr1:3728970-3731624	3.15808	1.44893	4.86724	0	0	0	#NAME?	#NAME?	5e-05	0.00289789	yes	OK
AT1G11160	Chr1:3733138-3739842	3.26936	1.6647	4.87402	3.43178	1.76815	5.09541	0.0699497	0.140566	0.8435	0.999108	no	OK
AT1G11170	Chr1:3740764-3744675	3.75871	1.57961	5.93781	0.454508	0	0.917354	-3.04786	-3.60573	0.0003	0.0125969	yes	OK
AT1G11175	Chr1:3744857-3745655	13.7267	6.28738	21.166	10.0599	4.29522	15.8246	-0.448367	-0.788065	0.2535	0.789828	no	OK
AT1G11180	Chr1:3745773-3748521	9.8937	4.79329	14.9941	5.95198	2.5052	9.39877	-0.733139	-1.31088	0.06425	0.434469	no	OK
AT1G11185	Chr1:3749509-3750035	0.226098	0	0.655946	0.470771	0	1.35447	1.05808	0	1	1	no	NOTEST
AT1G11190	Chr1:3750065-3752780	1.11797	0.167064	2.06888	0.367691	0	0.818355	-1.60432	-1.49078	0.044	0.358109	no	OK
AT1G11200	Chr1:3753364-3755641	23.3845	13.2091	33.56	25.0227	14.2473	35.7981	0.0976805	0.221194	0.7539	0.999108	no	OK
AT1G11210	Chr1:3755676-3756998	2.26124	0.645243	3.87723	6.29262	2.75249	9.83275	1.47655	2.25056	0.00295	0.0680197	no	OK
AT1G11220	Chr1:3759861-3761165	15.4272	8.09331	22.7611	3.65852	1.19175	6.12529	-2.07614	-3.4887	5e-05	0.00289789	yes	OK
AT1G11230	Chr1:3763267-3764483	0	0	0	0.0346348	0	0.179003	inf	0	1	1	no	NOTEST
AT1G11240	Chr1:3766753-3768294	129.884	77.9064	181.862	116.926	71.1994	162.653	-0.151628	-0.375664	0.59175	0.99585	no	OK
AT1G11250	Chr1:3768723-3769706	0.105014	0	0.334272	0.0452224	0	0.178944	-1.21547	0	1	1	no	NOTEST
AT1G11260	Chr1:3777327-3780337	38.82	23.2232	54.4168	45.7067	27.41	64.0033	0.235605	0.575886	0.4141	0.925495	no	OK
AT1G11265	Chr1:3780428-3786990	0.00376593	0	0.0560997	0	0	0	#NAME?	0	1	1	no	NOTEST
AT1G11270	Chr1:3780428-3786990	7.66138	3.65457	11.6682	4.75531	1.96689	7.54373	-0.688064	-1.21399	0.0867	0.505007	no	OK
AT1G11280	Chr1:3787333-3790876	20.3001	12.1031	28.4972	20.6957	12.353	29.0384	0.0278381	0.0676375	0.925	0.999108	no	OK
AT1G11290	Chr1:3791453-3793883	3.94952	1.8878	6.01124	3.68766	1.73036	5.64497	-0.0989693	-0.184295	0.78985	0.999108	no	OK
AT1G11300	Chr1:3794237-3800719	5.22828	2.97488	7.48167	8.74788	5.21156	12.2842	0.742597	1.74215	0.01445	0.191812	no	OK
AT1G11310	Chr1:3800737-3804185	43.5594	26.5171	60.6018	45.0799	27.4571	62.7026	0.049498	0.124068	0.85965	0.999108	no	OK
AT1G11320	Chr1:3807127-3808875	5.07064	2.21917	7.92211	6.15583	2.8848	9.42686	0.279785	0.50132	0.47	0.954772	no	OK
AT1G11330	Chr1:3810092-3813607	15.0261	8.92741	21.1247	17.2046	10.3465	24.0626	0.195324	0.475978	0.4938	0.965865	no	OK
AT1G11340	Chr1:3814115-3817420	0.0174125	0	0.0736537	0.02409	0	0.0928504	0.468304	0	1	1	no	NOTEST
AT1G11350	Chr1:3817590-3820805	7.91095	4.38989	11.432	9.1957	5.20544	13.186	0.217109	0.484191	0.48535	0.962668	no	OK
AT1G11360	Chr1:3821442-3823088	44.4184	26.8385	61.9983	38.961	23.0169	54.9051	-0.189127	-0.460533	0.5062	0.970645	no	OK
AT1G11362	Chr1:3824509-3825196	0.0905146	0	0.341206	0	0	0	#NAME?	0	1	1	no	NOTEST
AT1G11370	Chr1:3828097-3830945	0.19754	0	0.554509	0	0	0	#NAME?	0	1	1	no	NOTEST
AT1G11380	Chr1:3832622-3834191	14.4668	7.13925	21.7943	15.6066	8.14953	23.0636	0.109413	0.217829	0.76575	0.999108	no	OK
AT1G11390	Chr1:3834458-3837629	9.87917	5.59598	14.1624	9.40466	5.30351	13.5058	-0.0710139	-0.160094	0.8186	0.999108	no	OK
AT1G11400	Chr1:3837820-3840207	50.3985	29.8275	70.9695	48.5887	29.1907	67.9867	-0.0527613	-0.128107	0.8541	0.999108	no	OK
AT1G11410	Chr1:3841285-3844432	10.515	6.0574	14.9727	10.6516	6.14261	15.1605	0.0186128	0.04307	0.95175	0.999108	no	OK
AT1G11420	Chr1:3844580-3846872	6.19624	3.02629	9.36619	4.47434	1.99582	6.95286	-0.469718	-0.863571	0.2284	0.767739	no	OK
AT1G11430	Chr1:3847242-3849162	153.095	91.2825	214.908	157.6	95.3914	219.808	0.0418335	0.102708	0.8791	0.999108	no	OK
AT1G11440	Chr1:3849359-3850662	19.4355	10.7658	28.1052	13.442	7.14427	19.7397	-0.53195	-1.13995	0.10345	0.547637	no	OK
AT1G11450	Chr1:3853242-3855385	1.91749	0.265587	3.56939	7.43674	3.31986	11.5536	1.95545	2.64723	0.0014	0.0404375	yes	OK
AT1G11460	Chr1:3857004-3859268	0.286307	0	0.712255	0.187643	0	0.507554	-0.609576	0	1	1	no	NOTEST
AT1G11470	Chr1:3859661-3860604	0.134138	0	0.4168	0	0	0	#NAME?	0	1	1	no	NOTEST
AT1G11475	Chr1:3862398-3864030	129.81	73.3233	186.297	226.198	136.421	315.975	0.801183	1.88581	0.0079	0.131012	no	OK
AT1G11480	Chr1:3864152-3866969	47.8055	29.1078	66.5033	36.8488	22.456	51.2416	-0.375561	-0.941897	0.1724	0.686386	no	OK
AT1G11482	Chr1:3867404-3868870	0.0633025	0	0.212056	0.296534	0	0.720963	2.22786	0	1	1	no	NOTEST
AT1G11490	Chr1:3868883-3870065	0.130154	0	0.412862	0.752125	0	1.51742	2.53075	1.46266	0.13135	0.608129	no	OK
AT1G11500	Chr1:3870832-3871570	0.509149	0	1.32062	1.83095	0	3.73702	1.84644	1.34463	0.08455	0.499316	no	OK
AT1G11510	Chr1:3871777-3872836	2.98319	0.849262	5.11712	0.0701197	0	0.256788	-5.41089	-2.72117	0.15775	0.661653	no	OK
AT1G11520	Chr1:3873028-3873619	0	0	0	0	0	0	0	0	1	1	no	NOTEST
AT1G11530	Chr1:3874436-3877155	27.5083	13.1466	41.8701	40.272	21.5862	58.9578	0.549908	1.09143	0.1118	0.566387	no	OK
AT1G11540	Chr1:3874436-3877155	0.504701	0	1.64805	0.0812371	0	0.588655	-2.63522	0	1	1	no	NOTEST
AT1G11545	Chr1:3878549-3880361	5.33539	2.12004	8.55074	8.35754	3.86183	12.8532	0.647485	1.11117	0.1113	0.564874	no	OK
AT1G11550	Chr1:3881528-3881608	0	0	0	0	0	0	0	0	1	1	no	NOTEST
AT1G11560	Chr1:3881787-3882819	0	0	0	0.109844	0	0.339595	inf	0	1	1	no	NOTEST
AT1G11570	Chr1:3883279-3883956	2.11577	0	4.74475	3.19445	0	6.61222	0.59438	0.502518	0.46615	0.953216	no	OK
AT1G11572	Chr1:3884355-3884952	0	0	0	0	0	0	0	0	1	1	no	NOTEST
AT1G11580	Chr1:3888689-3890811	8.9005	4.73282	13.0682	29.3311	17.5143	41.1479	1.72047	3.86115	5e-05	0.00289789	yes	OK
AT1G11590	Chr1:3892579-3894677	0.0294144	0	0.121896	0.101633	0	0.286464	1.78877	0	1	1	no	NOTEST
AT1G11592	Chr1:3895178-3896934	36.3088	20.5273	52.0902	19.9707	10.9416	28.9997	-0.862434	-1.90636	0.00795	0.131453	no	OK
AT1G11593	Chr1:3898001-3898609	0	0	0	0	0	0	0	0	1	1	no	NOTEST
AT1G11595	Chr1:3898630-3899699	0	0	0	0	0	0	0	0	1	1	no	NOTEST
AT1G11600	Chr1:3902011-3903782	63.4089	38.6193	88.1986	95.014	57.4203	132.608	0.583454	1.45414	0.0412	0.34562	no	OK
AT1G11608	Chr1:3905578-3906818	0.112277	0	0.359675	0.0289754	0	0.119659	-1.95416	0	1	1	no	NOTEST
AT1G11610	Chr1:3906861-3909338	0	0	0	0	0	0	0	0	1	1	no	NOTEST
AT1G11620	Chr1:3910832-3911924	1.04828	0.0552587	2.04131	0.304938	0	0.765443	-1.78144	-1.38533	0.0624	0.428293	no	OK
AT1G11630	Chr1:3912901-3914407	18.5541	10.4792	26.6291	15.4753	8.64344	22.3072	-0.261771	-0.585382	0.3982	0.917705	no	OK
AT1G11640	Chr1:3914628-3914700	0	0	0	0	0	0	0	0	1	1	no	NOTEST
AT1G11650	Chr1:3914773-3918176	142.419	84.0872	200.751	154.6	90.9761	218.223	0.118394	0.282679	0.6871	0.999108	no	OK
AT1G11655	Chr1:3919271-3919774	0	0	0	0	0	0	0	0	1	1	no	NOTEST
AT1G11660	Chr1:3920542-3924555	21.8218	13.1867	30.4569	20.5358	12.3788	28.6929	-0.0876229	-0.216649	0.7545	0.999108	no	OK
AT1G11670	Chr1:3928161-3931576	21.2331	12.5095	29.9566	12.3438	6.95352	17.7341	-0.782525	-1.80932	0.0101	0.15416	no	OK
AT1G11680	Chr1:3938500-3940754	115.633	66.8755	164.39	90.1434	54.4396	125.847	-0.359258	-0.8609	0.21685	0.751313	no	OK
AT1G11684	Chr1:3941102-3941300	0	0	0	0	0	0	0	0	1	1	no	NOTEST
AT1G11690	Chr1:3941468-3942212	0.0269771	0	0.188485	0	0	0	#NAME?	0	1	1	no	NOTEST
AT1G11700	Chr1:3945736-3946613	37.9381	21.6572	54.219	39.9932	22.8857	57.1007	0.0761081	0.174128	0.8073	0.999108	no	OK
AT1G11710	Chr1:3948713-3951359	2.95198	1.32201	4.58195	3.50744	1.6374	5.37748	0.248734	0.449241	0.52465	0.97769	no	OK
AT1G11720	Chr1:3951552-3957044	13.3411	7.94755	18.7346	14.0178	8.41414	19.6215	0.0713857	0.17406	0.8014	0.999108	no	OK
AT1G11730	Chr1:3957472-3960113	6.89173	3.01485	10.7686	7.99371	3.68085	12.3066	0.213999	0.380608	0.5822	0.993923	no	OK
AT1G11735	Chr1:3961347-3961464	0	0	0	0	0	0	0	0	1	1	no	NOTEST
AT1G11740	Chr1:3963053-3966824	0.445623	0.0305426	0.860704	0.301896	0	0.620452	-0.561771	0	1	1	no	NOTEST
AT1G11750	Chr1:3967475-3971840	93.6582	46.7212	140.595	94.5032	53.3631	135.643	0.0129581	0.027061	0.9701	0.999108	no	OK
AT1G11755	Chr1:3967475-3971840	32.3272	0.592767	64.0616	20.063	1.18053	38.9455	-0.68821	-0.701546	0.3072	0.84493	no	OK
AT1G11760	Chr1:3972031-3973286	31.7298	17.1112	46.3483	37.3986	21.3192	53.4779	0.237147	0.521691	0.4465	0.943487	no	OK
AT1G11765	Chr1:3973874-3974509	0.681946	0	1.66002	0	0	0	#NAME?	#NAME?	0.0009	0.0290851	yes	OK
AT1G11770	Chr1:3975678-3979195	0.173031	0	0.789735	0	0	0	#NAME?	0	1	1	no	NOTEST
AT1G11780	Chr1:3975678-3979195	8.88475	4.67842	13.0911	7.28503	3.71765	10.8524	-0.286396	-0.582902	0.41025	0.923916	no	OK
AT1G11785	Chr1:3979861-3980956	1.71928	0	3.72212	0	0	0	#NAME?	#NAME?	5e-05	0.00289789	yes	OK
AT1G11790	Chr1:3981247-3985215	20.7039	12.1032	29.3045	22.8367	13.4505	32.2228	0.141452	0.335559	0.6314	0.999108	no	OK
AT1G11800	Chr1:3985224-3987290	14.3602	8.02214	20.6982	16.0036	9.09047	22.9167	0.156321	0.350899	0.6205	0.999108	no	OK
AT1G11803	Chr1:3987754-3988030	0	0	0	0	0	0	0	0	1	1	no	NOTEST
AT1G11806	Chr1:3988345-3989398	0	0	0	0	0	0	0	0	1	1	no	NOTEST
AT1G11810	Chr1:3989762-3993598	0.0132165	0	0.417511	0.0273002	0	0.646513	1.04658	0	1	1	no	NOTEST
AT1G11820	Chr1:3989762-3993598	59.7621	35.8077	83.7165	69.6607	42.1847	97.1367	0.221114	0.545089	0.4391	0.940015	no	OK
AT1G11840	Chr1:3995168-3997907	347.703	188.141	507.265	497.725	249.545	745.906	0.517494	1.05864	0.12765	0.599634	no	OK
AT1G11850	Chr1:3999198-3999876	191.434	95.3834	287.485	330.797	148.337	513.257	0.789095	1.46708	0.02805	0.283416	no	OK
AT1G11860	Chr1:4001112-4003442	208.004	115.274	300.735	347.797	184.445	511.149	0.741633	1.58767	0.0256	0.268963	no	OK
AT1G11870	Chr1:4003845-4006739	19.6919	11.4611	27.9228	18.9224	11.0715	26.7734	-0.0575071	-0.135365	0.8495	0.999108	no	OK
AT1G11880	Chr1:4007704-4010433	6.32669	3.07601	9.57737	6.05073	2.94763	9.15383	-0.0643407	-0.122866	0.86135	0.999108	no	OK
AT1G11890	Chr1:4010778-4014681	47.6451	27.5869	67.7033	52.992	31.0289	74.9551	0.153447	0.360076	0.60555	0.999108	no	OK
AT1G11900	Chr1:4010778-4014681	4.74764	0	10.7384	4.18572	0	10.9807	-0.181736	-0.122532	0.85525	0.999108	no	OK
AT1G11905	Chr1:4014846-4016540	20.5753	10.9896	30.161	20.8077	11.4485	30.167	0.0162048	0.03469	0.96375	0.999108	no	OK
AT1G11910	Chr1:4016783-4020983	194.881	108.845	280.917	217.024	120.119	313.93	0.155264	0.342786	0.621	0.999108	no	OK
AT1G11915	Chr1:4021824-4023292	1.05477	0.0868489	2.0227	1.85931	0.452353	3.26628	0.817838	0.953211	0.1935	0.720199	no	OK
AT1G11920	Chr1:4023666-4025097	4.47511	1.64361	7.30662	0.667535	0	1.38611	-2.74501	-3.04763	0.0006	0.0213951	yes	OK
AT1G11925	Chr1:4025929-4026732	0.21954	0	0.615601	0	0	0	#NAME?	0	1	1	no	NOTEST
AT1G11930	Chr1:4028691-4030584	69.5728	41.8972	97.2483	99.1093	60.0679	138.151	0.510498	1.26413	0.0752	0.47268	no	OK
AT1G11940	Chr1:4031573-4034078	19.6595	11.1785	28.1405	17.4152	9.81818	25.0123	-0.174879	-0.395156	0.5717	0.991294	no	OK
AT1G11950	Chr1:4034586-4038758	7.12283	3.91532	10.3303	10.3525	6.00286	14.7022	0.539459	1.21427	0.09165	0.517717	no	OK
AT1G11960	Chr1:4039710-4043880	10.1255	5.73495	14.516	7.3029	4.00911	10.5967	-0.471448	-1.04461	0.14185	0.63145	no	OK
AT1G11970	Chr1:4044369-4044669	0.132759	0	0.63858	0	0	0	#NAME?	0	1	1	no	NOTEST
AT1G11980	Chr1:4045618-4045855	1.43517	0	2.87298	0.94455	0	2.1359	-0.603521	-0.519419	0.72705	0.999108	no	OK
AT1G11990	Chr1:4046245-4049060	0.0370415	0	0.127894	0	0	0	#NAME?	0	1	1	no	NOTEST
AT1G12000	Chr1:4049895-4053835	75.7946	45.6889	105.9	84.0591	50.576	117.542	0.149308	0.367956	0.6017	0.998388	no	OK
AT1G12010	Chr1:4056206-4057933	3.04235	0.989511	5.09519	0.138418	0	0.391036	-4.45808	-3.17622	0.02905	0.288499	no	OK
AT1G12013	Chr1:4058286-4058416	0	0	0	0	0	0	0	0	1	1	no	NOTEST
AT1G12015	Chr1:4058486-4058576	0	0	0	0	0	0	0	0	1	1	no	NOTEST
AT1G12020	Chr1:4062461-4063337	14.7006	7.18883	22.2125	5.67456	2.08585	9.26327	-1.3733	-2.34153	0.00195	0.0510665	no	OK
AT1G12030	Chr1:4064666-4066341	0.716305	0	1.49471	0.348475	0	0.848506	-1.03952	-0.800616	0.2666	0.803353	no	OK
AT1G12040	Chr1:4070123-4072567	0.056945	0	0.160955	0	0	0	#NAME?	0	1	1	no	NOTEST
AT1G12050	Chr1:4072751-4076207	45.6233	27.7293	63.5173	51.181	31.1777	71.1844	0.165838	0.415209	0.55575	0.987263	no	OK
AT1G12060	Chr1:4076333-4076981	11.2524	4.53257	17.9722	11.8137	4.83154	18.7959	0.0702325	0.11588	0.87105	0.999108	no	OK
AT1G12064	Chr1:4077497-4078095	0	0	0	0.166724	0	0.491944	inf	0	1	1	no	NOTEST
AT1G12070	Chr1:4078912-4080106	0.0622823	0	0.244217	0.328956	0	0.891472	2.401	0	1	1	no	NOTEST
AT1G12080	Chr1:4084161-4085045	276.147	163.083	389.211	84.4254	50.0663	118.784	-1.70969	-4.1056	5e-05	0.00289789	yes	OK
AT1G12090	Chr1:4089846-4090725	414.198	227.462	600.934	357.41	209.917	504.904	-0.212739	-0.482532	0.48555	0.962694	no	OK
AT1G12100	Chr1:4095245-4095845	2.69702	0	5.75576	1.59722	0	3.76267	-0.7558	-0.592769	0.3996	0.918497	no	OK
AT1G12110	Chr1:4105232-4109545	2.93772	1.2348	4.64064	1.93221	0.706447	3.15797	-0.604445	-0.975096	0.1655	0.675449	no	OK
AT1G12120	Chr1:4114770-4117594	44.0815	26.8681	61.2949	46.68	28.4074	64.9525	0.08263	0.207175	0.7669	0.999108	no	OK
AT1G12130	Chr1:4118593-4120871	0.0240455	0	0.103069	0	0	0	#NAME?	0	1	1	no	NOTEST
AT1G12140	Chr1:4121368-4125648	11.3734	5.95944	16.7874	11.8605	6.28422	17.4369	0.0605046	0.125366	0.8587	0.999108	no	OK
AT1G12150	Chr1:4121368-4125648	1.03317	0	2.65091	0.756718	0	2.11323	-0.449251	-0.261659	0.70245	0.999108	no	OK
AT1G12160	Chr1:4126065-4128310	2.16696	0.708178	3.62574	0	0	0	#NAME?	#NAME?	5e-05	0.00289789	yes	OK
AT1G12170	Chr1:4128606-4129701	0	0	0	0	0	0	0	0	1	1	no	NOTEST
AT1G12180	Chr1:4130420-4131137	0	0	0	0	0	0	0	0	1	1	no	NOTEST
AT1G12190	Chr1:4132966-4134094	0	0	0	0	0	0	0	0	1	1	no	NOTEST
AT1G12200	Chr1:4137532-4140028	11.774	6.41703	17.1309	8.45445	4.31408	12.5948	-0.477817	-0.990925	0.1548	0.657788	no	OK
AT1G12210	Chr1:4140947-4143605	3.75238	1.77351	5.73126	0.355186	0.0233809	0.686991	-3.40116	-4.39525	5e-05	0.00289789	yes	OK
AT1G12211	Chr1:4143865-4144114	0	0	0	0	0	0	0	0	1	1	no	NOTEST
AT1G12220	Chr1:4144571-4147911	2.30216	0.977924	3.6264	0	0	0	#NAME?	#NAME?	5e-05	0.00289789	yes	OK
AT1G12230	Chr1:4147961-4151056	94.7948	56.6081	132.981	39.7369	23.84	55.6337	-1.25433	-3.06284	5e-05	0.00289789	yes	OK
AT1G12240	Chr1:4153651-4157644	50.6308	30.6711	70.5904	32.7561	19.8086	45.7037	-0.628249	-1.56011	0.02715	0.278702	no	OK
AT1G12244	Chr1:4157653-4159046	19.4236	10.3356	28.5116	14.795	7.49954	22.0905	-0.392701	-0.800877	0.2553	0.791907	no	OK
AT1G12250	Chr1:4159264-4161455	33.1165	18.9319	47.3011	50.2311	29.66	70.8022	0.601031	1.40602	0.04565	0.365135	no	OK
AT1G12260	Chr1:4162831-4165852	1.04696	0.235002	1.85892	2.1706	0.784369	3.55683	1.05188	1.45147	0.0407	0.343151	no	OK
AT1G12270	Chr1:4172074-4174775	57.4849	34.979	79.9908	59.7377	36.3919	83.0835	0.0554578	0.13898	0.8381	0.999108	no	OK
AT1G12280	Chr1:4174874-4177559	2.08475	0.839733	3.32976	4.63702	2.35217	6.92187	1.15333	2.06506	0.00595	0.109402	no	OK
AT1G12290	Chr1:4178358-4182593	1.47436	0.552605	2.39612	1.00549	0.303803	1.70717	-0.552197	-0.817026	0.2416	0.777678	no	OK
AT1G12294	Chr1:4178358-4182593	0	0	0	0	0	0	0	0	1	1	no	NOTEST
AT1G12300	Chr1:4183065-4186124	4.48594	2.32747	6.64442	3.01775	1.41038	4.62512	-0.571937	-1.1046	0.11865	0.582492	no	OK
AT1G12310	Chr1:4187164-4188056	138.663	84.5127	192.813	165.684	99.7275	231.64	0.256851	0.638518	0.36195	0.891479	no	OK
AT1G12320	Chr1:4189354-4190342	8.89437	3.57094	14.2178	36.2893	20.6078	51.9708	2.02858	3.8095	5e-05	0.00289789	yes	OK
AT1G12330	Chr1:4194657-4196749	101.593	58.3825	144.803	133.354	79.4722	187.236	0.392468	0.927426	0.18265	0.703723	no	OK
AT1G12340	Chr1:4197395-4198310	2.75741	0.443492	5.07133	45.7096	25.6145	65.8047	4.05111	5.92817	5e-05	0.00289789	yes	OK
AT1G12350	Chr1:4198412-4200802	16.124	8.62849	23.6195	68.4842	41.7592	95.2091	2.08656	4.76579	5e-05	0.00289789	yes	OK
AT1G12360	Chr1:4200875-4208951	42.38	23.5161	61.2439	38.2347	21.3738	55.0956	-0.148501	-0.32856	0.6344	0.999108	no	OK
AT1G12370	Chr1:4200875-4208951	14.9526	0.966737	28.9385	15.3666	2.08243	28.6508	0.0394024	0.042887	0.9528	0.999108	no	OK
AT1G12380	Chr1:4214261-4217132	20.7068	12.5326	28.881	15.5765	9.28795	21.865	-0.410739	-1.00843	0.15235	0.653133	no	OK
AT1G12390	Chr1:4220099-4221774	37.5691	21.3639	53.7744	3.32348	0.938058	5.7089	-3.49878	-5.79222	5e-05	0.00289789	yes	OK
AT1G12400	Chr1:4221862-4222837	19.5409	9.00831	30.0734	0.597084	0	1.64111	-5.03241	-3.8128	0.00865	0.139223	no	OK
AT1G12410	Chr1:4223029-4225124	97.8334	59.3073	136.359	64.67	39.1117	90.2283	-0.597229	-1.48399	0.0351	0.318189	no	OK
AT1G12411	Chr1:4225320-4225482	0	0	0	0	0	0	0	0	1	1	no	NOTEST
AT1G12420	Chr1:4226361-4229138	18.1754	10.6098	25.7409	19.5251	11.4764	27.5738	0.103345	0.244555	0.72095	0.999108	no	OK
AT1G12423	Chr1:4231026-4231146	0	0	0	0	0	0	0	0	1	1	no	NOTEST
AT1G12430	Chr1:4233872-4238764	31.3148	19.1486	43.481	38.3142	23.2475	53.3809	0.291035	0.729857	0.2926	0.830166	no	OK
AT1G12440	Chr1:4241591-4243008	142.038	83.2054	200.87	160.266	96.4751	224.057	0.174192	0.420371	0.54685	0.984468	no	OK
AT1G12450	Chr1:4244307-4245993	14.8621	7.97787	21.7464	14.5416	7.79588	21.2874	-0.0314519	-0.0665105	0.9258	0.999108	no	OK
AT1G12451	Chr1:4246108-4246291	0	0	0	0	0	0	0	0	1	1	no	NOTEST
AT1G12460	Chr1:4247248-4250630	10.2541	5.85638	14.6518	15.7826	9.42942	22.1358	0.622138	1.46629	0.0395	0.338913	no	OK
AT1G12470	Chr1:4251031-4259300	20.7808	12.5161	29.0456	18.9699	11.2906	26.6491	-0.131545	-0.321343	0.6467	0.999108	no	OK
AT1G12480	Chr1:4251031-4259300	0.91017	0	3.22497	2.2837	0	6.58876	1.32716	0.581173	0.5079	0.971404	no	OK
AT1G12490	Chr1:4260782-4261869	0.136106	0	0.430348	0	0	0	#NAME?	0	1	1	no	NOTEST
AT1G12500	Chr1:4263149-4265044	45.0845	24.7105	65.4584	26.7397	15.7686	37.7109	-0.753645	-1.71169	0.0173	0.213526	no	OK
AT1G12510	Chr1:4266987-4267061	0	0	0	0	0	0	0	0	1	1	no	NOTEST
AT1G12520	Chr1:4267105-4268926	89.535	54.5257	124.544	80.8385	48.7022	112.975	-0.147409	-0.366479	0.6033	0.998904	no	OK
AT1G12530	Chr1:4268985-4270787	51.665	29.1189	74.2111	31.7819	17.2314	46.3323	-0.700985	-1.53643	0.02935	0.289861	no	OK
AT1G12540	Chr1:4272959-4274206	0.0913885	0	0.294319	0.150544	0	0.464367	0.720099	0	1	1	no	NOTEST
AT1G12550	Chr1:4274593-4275981	16.1242	8.62426	23.6242	7.58569	3.38539	11.786	-1.08788	-2.08548	0.00475	0.0947314	no	OK
AT1G12560	Chr1:4276518-4277899	0	0	0	0	0	0	0	0	1	1	no	NOTEST
AT1G12570	Chr1:4277992-4280862	92.3719	55.0111	129.733	70.7362	42.9001	98.5723	-0.385006	-0.945811	0.174	0.689243	no	OK
AT1G12580	Chr1:4282898-4285829	28.4399	17.1593	39.7205	24.2853	14.5158	34.0549	-0.227833	-0.559072	0.42305	0.931567	no	OK
AT1G12590	Chr1:4285886-4285958	0	0	0	0	0	0	0	0	1	1	no	NOTEST
AT1G12600	Chr1:4286203-4288878	2.28276	0.64759	3.91793	1.29683	0.229147	2.36451	-0.815793	-1.03632	0.14955	0.647924	no	OK
AT1G12610	Chr1:4289943-4291017	0.0501575	0	0.200933	0.245611	0	0.610773	2.29184	0	1	1	no	NOTEST
AT1G12620	Chr1:4294593-4297084	4.82418	2.31812	7.33023	5.55558	2.85344	8.25772	0.203654	0.396727	0.5605	0.988943	no	OK
AT1G12630	Chr1:4298888-4299475	0.579248	0	1.44634	0.567752	0	1.41544	-0.0289219	-0.018964	0.927	0.999108	no	OK
AT1G12640	Chr1:4303311-4305798	17.2103	9.70417	24.7164	12.9672	7.25395	18.6804	-0.408408	-0.913254	0.1907	0.716344	no	OK
AT1G12650	Chr1:4305932-4308005	53.6983	32.569	74.8276	45.1819	27.02	63.3439	-0.24913	-0.613983	0.3862	0.909244	no	OK
AT1G12660	Chr1:4308942-4309583	0	0	0	0	0	0	0	0	1	1	no	NOTEST
AT1G12663	Chr1:4310968-4311457	0	0	0	0	0	0	0	0	1	1	no	NOTEST
AT1G12665	Chr1:4312330-4312935	0	0	0	0	0	0	0	0	1	1	no	NOTEST
AT1G12667	Chr1:4313857-4314204	0	0	0	0	0	0	0	0	1	1	no	NOTEST
AT1G12669	Chr1:4315465-4315987	0	0	0	0	0	0	0	0	1	1	no	NOTEST
AT1G12670	Chr1:4316700-4317005	0.383574	0	1.0832	0.589971	0	2.00676	0.621137	0.285541	0.7043	0.999108	no	OK
AT1G12672	Chr1:4318308-4319090	0	0	0	0.0749553	0	0.412315	inf	0	1	1	no	NOTEST
AT1G12680	Chr1:4319885-4322945	20.4137	11.9445	28.8828	21.3016	12.5358	30.0675	0.0614293	0.145733	0.83835	0.999108	no	OK
AT1G12700	Chr1:4323555-4326333	3.43524	1.59572	5.27476	2.15244	0.866659	3.43822	-0.674438	-1.16545	0.10275	0.546601	no	OK
AT1G12710	Chr1:4326738-4328481	10.2695	5.04085	15.4981	13.7609	7.3159	20.206	0.422215	0.846077	0.22895	0.768376	no	OK
AT1G12720	Chr1:4331061-4333220	0	0	0	0	0	0	0	0	1	1	no	NOTEST
AT1G12725	Chr1:4333382-4334033	0	0	0	0	0	0	0	0	1	1	no	NOTEST
AT1G12725.1	Chr1:4333382-4334033	0	0	0	0	0	0	0	0	1	1	no	NOTEST
AT1G12730	Chr1:4334614-4337844	10.3151	5.53146	15.0987	6.06895	2.92626	9.21164	-0.765239	-1.5261	0.0314	0.299469	no	OK
AT1G12740	Chr1:4342281-4344857	0.178004	0	0.424965	0.0895636	0	0.253257	-0.990923	0	1	1	no	NOTEST
AT1G12750	Chr1:4344984-4348328	18.0656	10.2776	25.8537	8.17462	4.03503	12.3142	-1.14402	-2.38474	0.00165	0.0453456	yes	OK
AT1G12760	Chr1:4348497-4350867	24.0822	14.2262	33.9382	29.8822	17.9849	41.7795	0.311319	0.755862	0.2851	0.821828	no	OK
AT1G12770	Chr1:4351063-4353685	27.8151	16.6732	38.9569	36.1077	21.9618	50.2537	0.376441	0.931385	0.1894	0.713632	no	OK
AT1G12775	Chr1:4353905-4358328	4.10975	0	8.59757	2.8801	0	6.9131	-0.51293	-0.400435	0.558	0.987968	no	OK
AT1G12780	Chr1:4353905-4358328	36.3663	20.3965	52.3362	37.4527	21.8241	53.0814	0.0424675	0.097184	0.8904	0.999108	no	OK
AT1G12790	Chr1:4359150-4361272	9.42193	4.40673	14.4371	14.3999	7.55854	21.2413	0.611964	1.18905	0.0911	0.516264	no	OK
AT1G12800	Chr1:4361550-4365331	55.9452	33.8182	78.0722	62.0846	37.4724	86.6968	0.15022	0.371882	0.5974	0.996905	no	OK
AT1G12805	Chr1:4366596-4367119	10.1249	3.18557	17.0641	5.69794	1.14595	10.2499	-0.82939	-1.09233	0.10595	0.553561	no	OK
AT1G12810	Chr1:4367255-4371293	99.1188	16.7129	181.525	62.5519	15.8558	109.248	-0.664104	-0.823946	0.2661	0.802591	no	OK
AT1G12820	Chr1:4367255-4371293	40.194	14.3274	66.0606	37.553	19.8792	55.2269	-0.0980503	-0.170489	0.8009	0.999108	no	OK
AT1G12830	Chr1:4374249-4375170	84.791	51.4206	118.161	64.1142	38.389	89.8393	-0.403269	-0.994688	0.16	0.665858	no	OK
AT1G12840	Chr1:4375514-4378514	80.324	48.2448	112.403	111.181	67.2166	155.146	0.46901	1.15688	0.1006	0.54043	no	OK
AT1G12845	Chr1:4378938-4379516	29.503	14.5703	44.4357	76.0576	44.0711	108.044	1.36623	2.87814	0.0001	0.00527114	yes	OK
AT1G12850	Chr1:4379706-4381612	53.9838	32.0986	75.869	21.3937	12.4458	30.3416	-1.33534	-3.17809	5e-05	0.00289789	yes	OK
AT1G12855	Chr1:4382159-4383611	0.207923	0	0.514378	0.0725759	0	0.223912	-1.51849	0	1	1	no	NOTEST
AT1G12860	Chr1:4384352-4386610	39.5805	23.777	55.3841	47.4765	28.9532	65.9997	0.262421	0.651666	0.3541	0.885286	no	OK
AT1G12870	Chr1:4387128-4389110	0.330058	0	0.755441	0.0292965	0	0.121056	-3.49392	0	1	1	no	NOTEST
AT1G12880	Chr1:4389750-4391151	24.633	13.5208	35.7452	20.801	11.1942	30.4078	-0.24394	-0.523813	0.4486	0.944788	no	OK
AT1G12890	Chr1:4391733-4392393	1.09116	0	2.37502	3.1771	0.566283	5.78792	1.54185	1.48935	0.04595	0.365875	no	OK
AT1G12900	Chr1:4392449-4394400	305.89	159.429	452.35	510.312	252.883	767.741	0.738368	1.47173	0.03855	0.334152	no	OK
AT1G12910	Chr1:4394896-4396291	37.9686	22.3049	53.6322	40.2347	24.0445	56.4249	0.0836359	0.20119	0.7691	0.999108	no	OK
AT1G12920	Chr1:4396347-4398193	85.1968	51.7778	118.616	85.0779	51.6253	118.53	-0.00201504	-0.00502957	0.9933	0.999393	no	OK
AT1G12930	Chr1:4398374-4405605	14.8526	8.89225	20.813	12.8244	7.61981	18.029	-0.211825	-0.514509	0.46625	0.953216	no	OK
AT1G12935.1	Chr1:4406317-4406746	0	0	0	0	0	0	0	0	1	1	no	NOTEST
AT1G12938	Chr1:4412886-4413057	0	0	0	0	0	0	0	0	1	1	no	NOTEST
AT1G12940	Chr1:4416404-4418590	0.156873	0	0.390525	0.329177	0	0.715884	1.06927	0	1	1	no	NOTEST
AT1G12950	Chr1:4419769-4422638	1.09398	0.236151	1.9518	1.47063	0.420657	2.52061	0.426856	0.558003	0.4222	0.93129	no	OK
AT1G12960	Chr1:4422706-4423155	0	0	0	0	0	0	0	0	1	1	no	NOTEST
AT1G12970	Chr1:4423639-4425789	11.1923	6.02018	16.3644	9.68408	5.10172	14.2664	-0.208821	-0.437688	0.5272	0.979136	no	OK
AT1G12980	Chr1:4429717-4430965	0.30478	0	0.707005	0.31945	0	0.722784	0.0678206	0	1	1	no	NOTEST
AT1G12990	Chr1:4433639-4436075	11.9768	6.74229	17.2114	14.5592	8.40251	20.7158	0.281682	0.64211	0.3583	0.889105	no	OK
AT1G13000	Chr1:4436104-4439476	12.1428	6.67079	17.6148	14.302	7.95906	20.645	0.236122	0.517712	0.46875	0.954463	no	OK
AT1G13010	Chr1:4440213-4440286	0	0	0	0	0	0	0	0	1	1	no	NOTEST
AT1G13020	Chr1:4440543-4443684	34.2823	20.5639	48.0008	38.5269	23.3328	53.7209	0.168399	0.415512	0.54395	0.983743	no	OK
AT1G13030	Chr1:4444042-4447406	23.3699	14.0119	32.728	17.8885	10.5686	25.2084	-0.38562	-0.933726	0.18795	0.711658	no	OK
AT1G13040	Chr1:4447646-4449200	6.63688	3.11256	10.1612	3.45154	1.3643	5.53879	-0.943264	-1.62483	0.02315	0.252953	no	OK
AT1G13050	Chr1:4450237-4451742	12.3601	6.1267	18.5935	7.09117	3.18281	10.9995	-0.801596	-1.48748	0.0368	0.325614	no	OK
AT1G13060	Chr1:4452211-4454876	112.045	67.4659	156.623	165.052	99.1731	230.931	0.558847	1.37468	0.0501	0.380934	no	OK
AT1G13070	Chr1:4455476-4457099	0.0409631	0	0.140782	0.0213831	0	0.0903879	-0.937854	0	1	1	no	NOTEST
AT1G13080	Chr1:4459165-4460940	12.359	6.74593	17.972	7.7522	3.88072	11.6237	-0.672882	-1.38187	0.0521	0.388719	no	OK
AT1G13090	Chr1:4461805-4463543	29.7704	17.5435	41.9973	33.9662	20.2905	47.6418	0.190222	0.458501	0.5172	0.974129	no	OK
AT1G13100	Chr1:4463923-4465538	0.57487	0	1.16285	0.27346	0	0.608557	-1.07191	-0.930973	0.207	0.739165	no	OK
AT1G13110	Chr1:4467219-4469033	2.1214	0.695833	3.54696	1.21719	0.281923	2.15245	-0.801461	-1.08845	0.12035	0.586222	no	OK
AT1G13120	Chr1:4469180-4473213	22.6463	13.5588	31.7337	16.2842	9.5928	22.9755	-0.475802	-1.14844	0.11	0.562065	no	OK
AT1G13130	Chr1:4474719-4477941	1.00451	0.206531	1.80249	0.0761769	0	0.224117	-3.72099	-2.45842	0.04625	0.366562	no	OK
AT1G13140	Chr1:4478490-4480327	57.3427	34.9233	79.762	9.81984	4.94206	14.6976	-2.54584	-5.5831	5e-05	0.00289789	yes	OK
AT1G13145	Chr1:4480859-4481334	5.03567	1.50272	8.56862	7.61611	1.69249	13.5397	0.596871	0.789954	0.3256	0.861525	no	OK
AT1G13150	Chr1:4481874-4483696	10.9767	6.0128	15.9405	2.36687	0.870986	3.86276	-2.21339	-3.94836	5e-05	0.00289789	yes	OK
AT1G13160	Chr1:4484583-4492587	24.3546	9.54371	39.1654	24.3925	10.0189	38.7662	0.00224629	0.00367742	0.99625	0.999393	no	OK
AT1G13170	Chr1:4484583-4492587	21.9145	8.83351	34.9954	26.8285	12.5962	41.0607	0.291881	0.506695	0.4577	0.949161	no	OK
AT1G13180	Chr1:4495027-4498469	12.0504	6.72984	17.371	12.9491	7.32165	18.5766	0.103771	0.232206	0.74105	0.999108	no	OK
AT1G13190	Chr1:4498880-4503591	45.749	26.4561	65.0419	38.1783	22.0068	54.3498	-0.260988	-0.605317	0.3842	0.908089	no	OK
AT1G13195	Chr1:4498880-4503591	10.3936	0	26.5073	12.7056	0	25.6397	0.289775	0.216593	0.74005	0.999108	no	OK
AT1G13200	Chr1:4507220-4508528	0.235372	0	0.582335	0.0272019	0	0.112787	-3.11316	0	1	1	no	NOTEST
AT1G13210	Chr1:4508962-4513938	7.68176	4.48401	10.8795	8.51383	4.98517	12.0425	0.148372	0.350151	0.6185	0.999108	no	OK
AT1G13220	Chr1:4515605-4520284	29.0884	16.0418	42.1351	21.2583	12.5646	29.9519	-0.452421	-1.03331	0.13585	0.618297	no	OK
AT1G13230	Chr1:4520630-4522544	3.23662	1.17726	5.29597	4.83444	2.02421	7.64467	0.578862	0.931135	0.1832	0.704242	no	OK
AT1G13240	Chr1:4522708-4522782	0	0	0	0	0	0	0	0	1	1	no	NOTEST
AT1G13245	Chr1:4525485-4526064	33.6291	16.864	50.3942	27.7226	13.5127	41.9325	-0.278648	-0.540242	0.4422	0.940953	no	OK
AT1G13250	Chr1:4528622-4530063	51.9614	29.9595	73.9632	42.1147	25.1776	59.0518	-0.303116	-0.719564	0.30545	0.843223	no	OK
AT1G13260	Chr1:4542167-4543742	5.73451	2.6525	8.81652	3.79099	1.56272	6.01926	-0.597096	-1.0393	0.13545	0.61766	no	OK
AT1G13270	Chr1:4544952-4547312	33.654	19.7463	47.5617	50.6402	30.6339	70.6466	0.589506	1.42943	0.04165	0.347835	no	OK
AT1G13280	Chr1:4547453-4548875	121.052	73.0948	169.009	136.35	82.3223	190.379	0.171693	0.424788	0.54125	0.982755	no	OK
AT1G13290	Chr1:4550152-4551620	7.06111	3.16295	10.9593	2.21847	0.614597	3.82234	-1.67033	-2.54559	0.00075	0.0254222	yes	OK
AT1G13300	Chr1:4556891-4558708	0.0422264	0	0.171328	0	0	0	#NAME?	0	1	1	no	NOTEST
AT1G13310	Chr1:4561067-4563061	0.0725574	0	0.236796	0	0	0	#NAME?	0	1	1	no	NOTEST
AT1G13320	Chr1:4563470-4567807	50.5593	30.6067	70.512	46.979	28.704	65.2541	-0.10596	-0.265084	0.7044	0.999108	no	OK
AT1G13330	Chr1:4567934-4571118	10.1975	4.56629	15.8287	9.03413	3.86304	14.2052	-0.174757	-0.304603	0.66435	0.999108	no	OK
AT1G13340	Chr1:4567934-4571118	0.597306	0	1.77519	0.737828	0	1.91635	0.304813	0.166511	0.81575	0.999108	no	OK
AT1G13350	Chr1:4572418-4576632	43.6261	26.4949	60.7574	33.3624	20.2731	46.4516	-0.386971	-0.966427	0.16615	0.676491	no	OK
AT1G13360	Chr1:4576872-4577967	82.8077	48.8827	116.733	101.897	61.3084	142.485	0.29927	0.726062	0.2966	0.833947	no	OK
AT1G13370	Chr1:4587779-4588613	2.40139	0.028633	4.77414	1.54761	0	3.11919	-0.633828	-0.62015	0.3883	0.911047	no	OK
AT1G13380	Chr1:4589070-4590423	175.273	96.8296	253.716	99.4658	60.0712	138.86	-0.81733	-1.89591	0.00915	0.144077	no	OK
AT1G13390	Chr1:4592480-4594391	50.7523	24.3898	77.1147	24.3657	13.6752	35.0561	-1.05862	-2.15838	0.00245	0.0600104	no	OK
AT1G13400	Chr1:4597626-4598911	5.80129	1.95817	9.64441	1.73395	0.0794003	3.38849	-1.74232	-2.0793	0.0061	0.111036	no	OK
AT1G13410	Chr1:4601260-4603298	3.14848	1.25908	5.03788	1.12405	0.264584	1.98351	-1.48595	-2.11934	0.00655	0.116044	no	OK
AT1G13420	Chr1:4604840-4606053	1.96018	0.510296	3.41006	0.597718	0	1.26616	-1.71345	-1.77158	0.02745	0.28029	no	OK
AT1G13430	Chr1:4606499-4607747	0	0	0	0	0	0	0	0	1	1	no	NOTEST
AT1G13440	Chr1:4608195-4610647	409.564	211.3	607.827	538.942	266.71	811.174	0.396043	0.784742	0.25975	0.796595	no	OK
AT1G13448	Chr1:4612242-4615353	0.788902	0	3.59656	0.500356	0	2.91482	-0.656891	-0.151877	0.79985	0.999108	no	OK
AT1G13450	Chr1:4612242-4615353	30.2773	18.0119	42.5427	17.9981	10.2595	25.7367	-0.750393	-1.76093	0.01165	0.167935	no	OK
AT1G13460	Chr1:4615812-4618329	8.9822	4.73836	13.226	8.09942	4.28026	11.9186	-0.14925	-0.309963	0.6569	0.999108	no	OK
AT1G13470	Chr1:4620227-4621580	0.510771	0	1.09212	4.41707	1.72051	7.11363	3.11234	3.34063	0.0007	0.0241788	yes	OK
AT1G13480	Chr1:4622633-4624070	0	0	0	0	0	0	0	0	1	1	no	NOTEST
AT1G13485	Chr1:4624170-4624344	0	0	0	0	0	0	0	0	1	1	no	NOTEST
AT1G13490	Chr1:4624714-4626064	0	0	0	0	0	0	0	0	1	1	no	NOTEST
AT1G13500	Chr1:4627788-4629169	0	0	0	0	0	0	0	0	1	1	no	NOTEST
AT1G13510	Chr1:4629202-4630821	0	0	0	0.0226206	0	0.0947819	inf	0	1	1	no	NOTEST
AT1G13520	Chr1:4631777-4633248	0.0136645	0	0.102524	0.0864277	0	0.273157	2.66106	0	1	1	no	NOTEST
AT1G13530	Chr1:4633739-4635129	0.0457311	0	0.184501	0	0	0	#NAME?	0	1	1	no	NOTEST
AT1G13540	Chr1:4635462-4636805	0.0415413	0	0.168736	0.0571833	0	0.212349	0.461047	0	1	1	no	NOTEST
AT1G13550	Chr1:4636983-4638330	0.202951	0	0.507345	0	0	0	#NAME?	0	1	1	no	NOTEST
AT1G13560	Chr1:4638513-4642104	84.7379	50.5728	118.903	81.8074	49.4157	114.199	-0.0507773	-0.124567	0.8626	0.999108	no	OK
AT1G13570	Chr1:4642345-4644422	29.3203	17.4859	41.1548	21.853	12.7853	30.9206	-0.42407	-1.01558	0.1473	0.643642	no	OK
AT1G13580	Chr1:4644520-4647007	16.7628	9.03049	24.4952	26.5883	15.575	37.6015	0.665523	1.48817	0.0327	0.306516	no	OK
AT1G13590	Chr1:4647948-4648740	0	0	0	0	0	0	0	0	1	1	no	NOTEST
AT1G13600	Chr1:4650786-4651469	7.86362	2.81167	12.9156	8.19005	2.99961	13.3805	0.0586794	0.0901422	0.8979	0.999108	no	OK
AT1G13605	Chr1:4658537-4659106	0	0	0	0	0	0	0	0	1	1	no	NOTEST
AT1G13607	Chr1:4660777-4661218	0	0	0	0	0	0	0	0	1	1	no	NOTEST
AT1G13608	Chr1:4661681-4662029	0	0	0	0	0	0	0	0	1	1	no	NOTEST
AT1G13609	Chr1:4662720-4663219	0	0	0	0.204657	0	0.695302	inf	0	1	1	no	NOTEST
AT1G13610	Chr1:4663830-4666031	0.131418	0	0.376685	0	0	0	#NAME?	0	1	1	no	NOTEST
AT1G13620	Chr1:4668442-4669471	0	0	0	0	0	0	0	0	1	1	no	NOTEST
AT1G13630	Chr1:4669783-4672957	2.47167	1.07144	3.8719	2.02105	0.788233	3.25386	-0.290381	-0.48356	0.4882	0.963659	no	OK
AT1G13635	Chr1:4674151-4676170	0.16968	0	0.482633	1.14655	0.0719545	2.22114	2.75641	1.84702	0.03785	0.330826	no	OK
AT1G13640	Chr1:4677026-4679812	22.2777	12.9319	31.6235	20.2372	12.1242	28.3503	-0.138586	-0.33109	0.64315	0.999108	no	OK
AT1G13650	Chr1:4680431-4682196	2.73045	0.85094	4.60996	6.02602	2.58014	9.4719	1.14207	1.76921	0.01365	0.184567	no	OK
AT1G13660	Chr1:4683170-4685640	0.0128185	0	0.0565522	0	0	0	#NAME?	0	1	1	no	NOTEST
AT1G13670	Chr1:4688155-4688966	5.40566	1.73246	9.07887	5.36157	1.74003	8.98312	-0.011815	-0.0170951	0.9818	0.999321	no	OK
AT1G13680	Chr1:4690408-4692841	2.49515	0.690303	4.3	2.90905	0.881225	4.93688	0.221421	0.305562	0.6609	0.999108	no	OK
AT1G13690	Chr1:4693288-4696023	51.5152	25.277	77.7533	72.4037	33.6073	111.2	0.491067	0.920847	0.19715	0.725949	no	OK
AT1G13700	Chr1:4693288-4696023	16.3917	2.90132	29.882	31.0989	7.53977	54.6581	0.923902	1.14502	0.1079	0.557193	no	OK
AT1G13710	Chr1:4702724-4704657	50.0211	30.4508	69.5913	35.2607	21.3631	49.1582	-0.504476	-1.2593	0.07085	0.457019	no	OK
AT1G13720	Chr1:4709634-4709706	0	0	0	0	0	0	0	0	1	1	no	NOTEST
AT1G13730	Chr1:4709823-4712550	51.9109	31.1239	72.6979	41.198	25.0596	57.3365	-0.333464	-0.825234	0.23975	0.776828	no	OK
AT1G13740	Chr1:4713673-4718235	24.612	13.2146	36.0094	24.6341	13.128	36.1403	0.00129467	0.00272877	0.9962	0.999393	no	OK
AT1G13750	Chr1:4713673-4718235	6.2822	1.33756	11.2268	6.57436	1.46784	11.6809	0.0655795	0.0822134	0.90605	0.999108	no	OK
AT1G13755	Chr1:4718672-4719354	0	0	0	0	0	0	0	0	1	1	no	NOTEST
AT1G13760	Chr1:4720242-4721342	0.0816361	0	0.307534	0	0	0	#NAME?	0	1	1	no	NOTEST
AT1G13770	Chr1:4721694-4724510	18.9369	10.7687	27.105	20.8238	12.0277	29.6199	0.137034	0.314665	0.65425	0.999108	no	OK
AT1G13780	Chr1:4724607-4726499	9.20153	4.73181	13.6713	8.16122	4.13862	12.1838	-0.17309	-0.346739	0.6256	0.999108	no	OK
AT1G13790	Chr1:4727437-4730425	17.4505	10.3151	24.5858	11.7113	6.73245	16.6902	-0.575358	-1.35221	0.05645	0.40549	no	OK
AT1G13800	Chr1:4731055-4733707	1.89082	0.749391	3.03225	1.95151	0.783011	3.12001	0.0455781	0.0743123	0.9145	0.999108	no	OK
AT1G13810	Chr1:4734035-4735389	13.5223	7.04962	19.9949	11.9628	6.08182	17.8438	-0.176782	-0.357172	0.61745	0.999108	no	OK
AT1G13820	Chr1:4735546-4737808	13.6419	7.19827	20.0855	17.8356	9.89387	25.7773	0.386714	0.825869	0.2268	0.76578	no	OK
AT1G13830	Chr1:4739872-4741038	0.0695526	0	0.270386	0.391322	0	0.967927	2.49218	0	1	1	no	NOTEST
AT1G13840	Chr1:4741998-4742071	0	0	0	0	0	0	0	0	1	1	no	NOTEST
AT1G13850	Chr1:4743094-4743167	0	0	0	0	0	0	0	0	1	1	no	NOTEST
AT1G13860	Chr1:4743204-4746956	12.6989	7.37065	18.0272	14.8664	8.86044	20.8724	0.22735	0.541105	0.4402	0.940185	no	OK
AT1G13870	Chr1:4747264-4748642	20.0237	11.0346	29.0127	23.351	13.0781	33.6239	0.221778	0.489142	0.4801	0.960627	no	OK
AT1G13880	Chr1:4748872-4751212	37.5587	22.5079	52.6095	26.0528	15.4996	36.6061	-0.527707	-1.2839	0.06715	0.444582	no	OK
AT1G13890	Chr1:4751580-4752844	0	0	0	0	0	0	0	0	1	1	no	NOTEST
AT1G13900	Chr1:4753144-4755580	14.3608	8.3177	20.4039	16.9205	9.96604	23.8751	0.23664	0.557703	0.42715	0.933446	no	OK
AT1G13910	Chr1:4755783-4757991	14.3347	7.58975	21.0797	10.1787	5.15947	15.1978	-0.49397	-1.0047	0.1503	0.649532	no	OK
AT1G13920	Chr1:4758187-4759754	4.27229	1.53069	7.0139	3.69261	1.20712	6.17811	-0.210369	-0.31359	0.6525	0.999108	no	OK
AT1G13930	Chr1:4761011-4762666	580.797	334.439	827.154	683.311	384.736	981.887	0.23451	0.533849	0.44155	0.940849	no	OK
AT1G13940	Chr1:4762702-4766749	10.0466	5.89409	14.1992	9.31694	5.42179	13.2121	-0.108785	-0.25652	0.71655	0.999108	no	OK
AT1G13950	Chr1:4773575-4774867	3.19214	0.693549	5.69074	1.47216	0	2.96531	-1.11659	-1.20821	0.0939	0.523433	no	OK
AT1G13960	Chr1:4776462-4779400	11.8519	6.61599	17.0879	9.27424	5.00396	13.5445	-0.353822	-0.768684	0.27045	0.807348	no	OK
AT1G13970	Chr1:4779522-4782542	1.47484	0.468505	2.48117	0.766888	0.139786	1.39399	-0.943469	-1.22808	0.0896	0.512611	no	OK
AT1G13980	Chr1:4788462-4794654	20.5171	12.4717	28.5625	17.6009	10.7901	24.4116	-0.221181	-0.556575	0.43035	0.935791	no	OK
AT1G13990	Chr1:4794755-4796597	11.1953	5.35837	17.0321	9.10897	4.13576	14.0822	-0.297527	-0.54636	0.42645	0.933426	no	OK
AT1G14000	Chr1:4797357-4801850	29.0288	13.1851	44.8725	36.6301	17.6254	55.6349	0.335547	0.617717	0.38305	0.907414	no	OK
AT1G14010	Chr1:4797357-4801850	63.7236	28.3174	99.1297	64.5177	26.0341	103.001	0.0178677	0.030386	0.9662	0.999108	no	OK
AT1G14020	Chr1:4802719-4807517	18.4732	6.8574	30.0891	18.2332	7.48154	28.9849	-0.0188653	-0.0303387	0.96635	0.999108	no	OK
AT1G14030	Chr1:4802719-4807517	26.4949	11.9717	41.018	26.9265	12.7395	41.1135	0.0233128	0.042507	0.9515	0.999108	no	OK
AT1G14040	Chr1:4810487-4814543	6.79293	3.6247	9.96116	6.38175	3.37693	9.38656	-0.0900827	-0.188431	0.79085	0.999108	no	OK
AT1G14048	Chr1:4815682-4815988	0	0	0	0	0	0	0	0	1	1	no	NOTEST
AT1G14060	Chr1:4817143-4818020	38.7196	22.2275	55.2116	33.7202	19.018	48.4224	-0.19945	-0.453625	0.5081	0.971456	no	OK
AT1G14070	Chr1:4818547-4820150	5.94856	2.75104	9.14608	5.60815	2.56394	8.65237	-0.085015	-0.154276	0.82475	0.999108	no	OK
AT1G14071	Chr1:4820404-4820499	0	0	0	0	0	0	0	0	1	1	no	NOTEST
AT1G14080	Chr1:4822527-4824414	0.0724644	0	0.237441	0.0188509	0	0.0802799	-1.94264	0	1	1	no	NOTEST
AT1G14090	Chr1:4824432-4827436	5.3259	2.84098	7.81081	4.5872	2.37791	6.7965	-0.215409	-0.445331	0.5259	0.978247	no	OK
AT1G14100	Chr1:4827960-4829587	10.1721	5.17039	15.1739	1.18635	0.207738	2.16497	-3.10002	-4.47507	5e-05	0.00289789	yes	OK
AT1G14110	Chr1:4830296-4831915	0.0119044	0	0.0902104	0	0	0	#NAME?	0	1	1	no	NOTEST
AT1G14120	Chr1:4833517-4835089	0.250714	0	0.608785	0.060869	0	0.225133	-2.04226	0	1	1	no	NOTEST
AT1G14130	Chr1:4835723-4837616	10.27	5.27502	15.2651	13.0221	6.98868	19.0555	0.34252	0.706882	0.31025	0.847715	no	OK
AT1G14140	Chr1:4837926-4839633	12.1158	5.95625	18.2753	17.592	9.54089	25.6432	0.538035	1.0904	0.11855	0.582233	no	OK
AT1G14150	Chr1:4839852-4841848	47.9412	27.4214	68.461	49.0591	27.621	70.4971	0.0332535	0.0753645	0.9125	0.999108	no	OK
AT1G14160	Chr1:4839852-4841848	0	0	0	0	0	0	0	0	1	1	no	NOTEST
AT1G14170	Chr1:4843233-4845847	12.8743	7.0499	18.6987	17.6515	10.1856	25.1175	0.455303	1.01914	0.14815	0.645574	no	OK
AT1G14180	Chr1:4847161-4849207	23.4058	13.6557	33.156	23.665	13.9258	33.4043	0.0158888	0.0376152	0.95655	0.999108	no	OK
AT1G14182	Chr1:4849447-4849826	0.294326	0	0.831233	0	0	0	#NAME?	0	1	1	no	NOTEST
AT1G14185	Chr1:4850273-4852096	0.327577	0	0.706393	0.473594	0	0.95915	0.531815	0	1	1	no	NOTEST
AT1G14190	Chr1:4852801-4854307	1.6538	0.442383	2.86522	2.30166	0.762147	3.84117	0.476891	0.66648	0.3379	0.871907	no	OK
AT1G14200	Chr1:4854383-4855200	27.298	14.4905	40.1056	24.2542	12.7819	35.7265	-0.170564	-0.354912	0.60635	0.999108	no	OK
AT1G14205	Chr1:4855532-4857964	5.28986	0	12.5201	6.666	0	13.9721	0.333593	0.263961	0.69315	0.999108	no	OK
AT1G14210	Chr1:4855532-4857964	14.5894	6.37467	22.8042	13.1624	5.62335	20.7015	-0.148498	-0.256306	0.70995	0.999108	no	OK
AT1G14220	Chr1:4858641-4859601	0	0	0	0.128389	0	0.442731	inf	0	1	1	no	NOTEST
AT1G14225	Chr1:4860514-4860649	0	0	0	0	0	0	0	0	1	1	no	NOTEST
AT1G14230	Chr1:4861265-4864094	13.4577	7.59723	19.3181	15.6857	9.01053	22.3608	0.221019	0.503217	0.46615	0.953216	no	OK
AT1G14240	Chr1:4864901-4868000	0.0942893	0	0.307064	0.340827	0	0.742594	1.85387	0	1	1	no	NOTEST
AT1G14250	Chr1:4868451-4871488	0.950682	0.153696	1.74767	0	0	0	#NAME?	#NAME?	5e-05	0.00289789	yes	OK
AT1G14260	Chr1:4872855-4877248	6.69171	0	13.6741	9.13086	0.0117384	18.25	0.448376	0.430349	0.55455	0.98687	no	OK
AT1G14270	Chr1:4872855-4877248	30.9924	17.0264	44.9583	42.7333	23.9097	61.5569	0.463448	1.01955	0.14675	0.642239	no	OK
AT1G14280	Chr1:4877626-4879149	7.33263	3.45195	11.2133	10.9934	5.79225	16.1945	0.584231	1.14092	0.1057	0.553191	no	OK
AT1G14290	Chr1:4880050-4881964	28.1245	16.2742	39.9749	29.798	17.4044	42.1916	0.0833875	0.195252	0.7837	0.999108	no	OK
AT1G14300	Chr1:4882375-4884791	21.5262	12.3552	30.6972	23.771	13.8221	33.7199	0.143112	0.332194	0.6379	0.999108	no	OK
AT1G14310	Chr1:4885043-4887933	9.7821	4.21667	15.3475	12.2831	5.63364	18.9326	0.328459	0.579804	0.39915	0.918317	no	OK
AT1G14315	Chr1:4885043-4887933	0.0411107	0	0.426728	0	0	0	#NAME?	0	1	1	no	NOTEST
AT1G14320	Chr1:4888213-4889661	599.089	314.799	883.379	985.326	464.383	1506.27	0.717831	1.40074	0.04735	0.37104	no	OK
AT1G14330	Chr1:4890117-4892251	4.61751	2.15338	7.08164	7.01962	3.67276	10.3665	0.60428	1.17061	0.09905	0.536069	no	OK
AT1G14340	Chr1:4897345-4898961	4.70155	1.23008	8.17302	19.0543	10.2479	27.8608	2.01891	3.213	5e-05	0.00289789	yes	OK
AT1G14345	Chr1:4899144-4899979	110.829	65.1342	156.525	80.8273	48.8073	112.847	-0.455425	-1.10419	0.1168	0.577729	no	OK
AT1G14350	Chr1:4907952-4913152	42.7159	19.357	66.0748	40.5894	20.439	60.7398	-0.0736701	-0.138278	0.8419	0.999108	no	OK
AT1G14360	Chr1:4907952-4913152	38.7285	7.1509	70.3061	32.7218	10.3452	55.0984	-0.243145	-0.316746	0.6528	0.999108	no	OK
AT1G14370	Chr1:4915575-4921596	1.53939	0	4.74817	2.86528	0	8.31539	0.896318	0.440331	0.3356	0.870687	no	OK
AT1G14380	Chr1:4915575-4921596	29.4141	17.7324	41.0959	32.2328	19.3142	45.1513	0.132019	0.324366	0.64605	0.999108	no	OK
AT1G14390	Chr1:4924276-4926794	0.217751	0	0.475294	0.250695	0	0.542297	0.20326	0	1	1	no	NOTEST
AT1G14400	Chr1:4927010-4928690	168.945	102.709	235.181	185.978	112.499	259.456	0.138574	0.345138	0.6176	0.999108	no	OK
AT1G14410	Chr1:4929122-4930904	57.0564	34.4256	79.6872	54.0944	32.3859	75.8029	-0.0769087	-0.188958	0.78575	0.999108	no	OK
AT1G14420	Chr1:4931565-4933515	0.558366	0.0323161	1.08442	0.386049	0	0.793174	-0.532427	-0.521947	0.45805	0.949384	no	OK
AT1G14430	Chr1:4934119-4936100	11.3735	6.23264	16.5143	7.69805	4.03836	11.3578	-0.563108	-1.19002	0.09675	0.530882	no	OK
AT1G14440	Chr1:4938823-4940903	102.574	60.2894	144.859	104.893	62.6796	147.107	0.0322567	0.0776197	0.9112	0.999108	no	OK
AT1G14450	Chr1:4946217-4947576	73.0271	39.4372	106.617	124.838	73.6171	176.059	0.773554	1.73982	0.0117	0.168419	no	OK
AT1G14455	Chr1:4947818-4948400	0.115676	0	0.421198	0.575504	0	1.43478	2.31474	1.05764	0.26385	0.800656	no	OK
AT1G14460	Chr1:4948747-4952927	11.4514	6.72473	16.1782	16.438	9.96758	22.9084	0.521506	1.26754	0.07285	0.464676	no	OK
AT1G14470	Chr1:4954079-4955702	1.73414	0.495599	2.97269	1.63718	0.450892	2.82347	-0.0830104	-0.113107	0.8727	0.999108	no	OK
AT1G14480	Chr1:4956256-4958076	4.88672	2.13049	7.64295	4.92213	2.19131	7.65295	0.0104171	0.0182531	0.97985	0.999108	no	OK
AT1G14490	Chr1:4958513-4959325	17.7647	8.46535	27.064	7.41608	2.87584	11.9563	-1.26028	-2.16899	0.00295	0.0680197	no	OK
AT1G14500	Chr1:4960374-4961780	0.0131327	0	0.098829	0	0	0	#NAME?	0	1	1	no	NOTEST
AT1G14510	Chr1:4961885-4964428	81.6845	49.0898	114.279	95.4499	58.2054	132.694	0.22468	0.558089	0.4276	0.933758	no	OK
AT1G14518	Chr1:4966809-4967493	0	0	0	0	0	0	0	0	1	1	no	NOTEST
AT1G14520	Chr1:4968141-4970311	6.38341	2.83068	9.93614	2.98121	0.992509	4.96991	-1.09843	-1.75278	0.0149	0.195307	no	OK
AT1G14530	Chr1:4970857-4973726	17.2958	9.54743	25.0442	12.7935	6.68392	18.903	-0.435014	-0.92099	0.19295	0.719622	no	OK
AT1G14540	Chr1:4974066-4975705	0.0143256	0	0.107087	0.267516	0	0.655768	4.22295	0	1	1	no	NOTEST
AT1G14549	Chr1:4978793-4978907	0	0	0	0	0	0	0	0	1	1	no	NOTEST
AT1G14550	Chr1:4979027-4980324	0	0	0	0	0	0	0	0	1	1	no	NOTEST
AT1G14560	Chr1:4980671-4983284	11.2078	6.09723	16.3184	12.3262	6.85905	17.7933	0.137219	0.29904	0.6653	0.999108	no	OK
AT1G14570	Chr1:4983534-4987375	58.0655	35.3648	80.7662	73.2536	44.7376	101.77	0.335217	0.842315	0.23815	0.775838	no	OK
AT1G14580	Chr1:4989561-4992732	13.2042	7.0812	19.3273	9.06121	4.77592	13.3465	-0.543223	-1.13698	0.1104	0.563037	no	OK
AT1G14590	Chr1:4998815-5000643	14.2697	7.6853	20.8542	13.9345	7.46916	20.3999	-0.0342963	-0.0726578	0.91795	0.999108	no	OK
AT1G14600	Chr1:5001010-5003370	4.60794	1.50251	7.71337	7.68845	3.24681	12.1301	0.738572	1.15347	0.09685	0.531053	no	OK
AT1G14610	Chr1:5008243-5014533	55.563	33.1616	77.9644	60.304	35.7599	84.8481	0.118128	0.28585	0.6842	0.999108	no	OK
AT1G14620	Chr1:5014752-5016604	55.8847	33.4983	78.2711	59.6795	35.8644	83.4946	0.0947823	0.232384	0.7418	0.999108	no	OK
AT1G14630	Chr1:5019954-5021537	43.4943	23.9855	63.0031	25.3444	13.4125	37.2763	-0.779158	-1.66111	0.01835	0.221438	no	OK
AT1G14640	Chr1:5023655-5025955	3.93096	1.82317	6.03876	1.74218	0.61856	2.8658	-1.17399	-1.94042	0.0054	0.10278	no	OK
AT1G14642	Chr1:5026363-5026585	0	0	0	0	0	0	0	0	1	1	no	NOTEST
AT1G14650	Chr1:5027661-5031779	61.6534	36.4392	86.8677	39.7534	24.236	55.2707	-0.633105	-1.55244	0.02875	0.287244	no	OK
AT1G14660	Chr1:5031949-5036477	6.51704	3.46964	9.56445	7.25083	3.90739	10.5943	0.153928	0.324933	0.64065	0.999108	no	OK
AT1G14670	Chr1:5037611-5040528	76.2007	45.4345	106.967	87.6926	52.5259	122.859	0.20265	0.493675	0.48	0.960545	no	OK
AT1G14680	Chr1:5040860-5041733	20.5966	10.7463	30.4469	6.55929	2.54971	10.5689	-1.6508	-2.94857	5e-05	0.00289789	yes	OK
AT1G14685	Chr1:5042322-5044294	81.6054	49.3633	113.848	73.3024	44.6036	102.001	-0.154805	-0.385826	0.5876	0.994996	no	OK
AT1G14686	Chr1:5045780-5046800	0.0356571	0	0.148551	0.0380377	0	0.153425	0.0932428	0	1	1	no	NOTEST
AT1G14687	Chr1:5047802-5048612	15.2624	7.34542	23.1794	16.3672	8.02677	24.7075	0.100822	0.192215	0.7827	0.999108	no	OK
AT1G14688	Chr1:5049525-5050983	0.500319	0	1.16683	0.14247	0	0.491105	-1.81219	0	1	1	no	NOTEST
AT1G14690	Chr1:5051759-5055252	55.582	33.6444	77.5197	45.9807	28.1324	63.829	-0.27359	-0.685128	0.3291	0.864597	no	OK
AT1G14700	Chr1:5058679-5061136	13.4258	7.12058	19.7311	9.92608	4.9457	14.9065	-0.435715	-0.878913	0.21915	0.75431	no	OK
AT1G14710	Chr1:5061865-5065178	72.2199	41.1193	103.32	51.7057	31.6066	71.8048	-0.482072	-1.15197	0.1002	0.539643	no	OK
AT1G14720	Chr1:5066635-5068645	27.8368	16.135	39.5385	34.1838	19.9535	48.4141	0.296321	0.69435	0.3295	0.865022	no	OK
AT1G14730	Chr1:5073104-5074779	4.45858	1.5082	7.40895	4.28312	1.40229	7.16395	-0.0579199	-0.0850982	0.90695	0.999108	no	OK
AT1G14740	Chr1:5075212-5077791	49.8888	30.3574	69.4202	42.1056	25.7045	58.5068	-0.244704	-0.614252	0.38065	0.90521	no	OK
AT1G14750	Chr1:5079406-5082520	4.61483	2.17383	7.05584	4.30159	1.98786	6.61531	-0.10141	-0.186355	0.78945	0.999108	no	OK
AT1G14755	Chr1:5083741-5084342	1.03524	0	2.51641	0.0981609	0	0.353164	-3.39868	-1.58866	0.2436	0.77924	no	OK
AT1G14760	Chr1:5084351-5085213	14.2011	4.83498	23.5672	3.11993	0.19033	6.04952	-2.18642	-2.64147	0.0006	0.0213951	yes	OK
AT1G14770	Chr1:5086625-5088846	15.7595	8.90239	22.6166	17.0263	9.7455	24.307	0.11154	0.253461	0.7184	0.999108	no	OK
AT1G14780	Chr1:5090989-5098032	0.410238	0	1.71357	0.227026	0	1.13489	-0.853604	0	1	1	no	NOTEST
AT1G14790	Chr1:5090989-5098032	14.5544	8.58958	20.5192	12.182	7.28093	17.0831	-0.256696	-0.619634	0.3747	0.901093	no	OK
AT1G14800	Chr1:5099571-5104695	0	0	0	0	0	0	0	0	1	1	no	NOTEST
AT1G14810	Chr1:5099571-5104695	34.0242	19.9017	48.1467	56.7631	34.6052	78.921	0.738394	1.7965	0.01025	0.15545	no	OK
AT1G14820	Chr1:5105017-5106954	63.0932	37.8197	88.3668	72.5791	44.2516	100.907	0.202068	0.50087	0.46715	0.953696	no	OK
AT1G14830	Chr1:5107420-5111670	52.4226	31.8979	72.9473	59.5314	36.1301	82.9326	0.183461	0.458413	0.5088	0.97165	no	OK
AT1G14840	Chr1:5111954-5115497	41.7487	25.5177	57.9797	50.2886	30.9192	69.658	0.2685	0.680145	0.33565	0.870687	no	OK
AT1G14850	Chr1:5116695-5123259	18.257	11.1189	25.3952	19.9616	12.1808	27.7423	0.128775	0.323354	0.65155	0.999108	no	OK
AT1G14860	Chr1:5124741-5126151	1.11325	0.101555	2.12495	0.426596	0	0.949837	-1.38384	-1.25671	0.08545	0.50175	no	OK
AT1G14870	Chr1:5128374-5129523	11.6619	4.68889	18.6349	17.3961	8.21116	26.581	0.576964	1.00271	0.1552	0.658219	no	OK
AT1G14880	Chr1:5132534-5133716	0.0259637	0	0.182349	13.5052	6.09814	20.9123	9.02281	2.06812	0.2029	0.733506	no	OK
AT1G14890	Chr1:5137013-5137957	71.3944	42.4299	100.359	15.384	7.62573	23.1424	-2.21437	-4.74288	5e-05	0.00289789	yes	OK
AT1G14900	Chr1:5138333-5139432	294.257	172.524	415.99	210.812	123.46	298.164	-0.481119	-1.13911	0.1002	0.539643	no	OK
AT1G14910	Chr1:5139711-5143689	35.4697	21.0431	49.8964	26.9936	16.3693	37.6178	-0.393972	-0.964974	0.16875	0.680168	no	OK
AT1G14920	Chr1:5149225-5151354	25.5277	14.7596	36.2959	35.8472	21.7848	49.9095	0.489793	1.17873	0.0936	0.522611	no	OK
AT1G14930	Chr1:5152262-5153084	0	0	0	0	0	0	0	0	1	1	no	NOTEST
AT1G14940	Chr1:5154536-5155564	0	0	0	0	0	0	0	0	1	1	no	NOTEST
AT1G14950	Chr1:5157335-5158269	0.0227124	0	0.162235	0	0	0	#NAME?	0	1	1	no	NOTEST
AT1G14960	Chr1:5159198-5160083	0.030109	0	0.207072	0	0	0	#NAME?	0	1	1	no	NOTEST
AT1G14970	Chr1:5161948-5164917	15.9754	9.14315	22.8076	6.19664	3.02728	9.366	-1.36629	-2.84095	5e-05	0.00289789	yes	OK
AT1G14980	Chr1:5165627-5166745	280.81	169.156	392.464	323.891	193.472	454.311	0.205913	0.504435	0.4704	0.954869	no	OK
AT1G14990	Chr1:5167030-5168264	28.7766	15.1318	42.4214	34.6486	18.7274	50.5698	0.267904	0.562475	0.4257	0.933019	no	OK
AT1G15000	Chr1:5168595-5170435	30.6267	17.7782	43.4753	31.9701	18.907	45.0332	0.0619327	0.146608	0.83415	0.999108	no	OK
AT1G15002	Chr1:5168595-5170435	0.765086	0	4.95154	0.619549	0	4.71155	-0.304404	-0.0492007	0.88515	0.999108	no	OK
AT1G15010	Chr1:5171206-5171742	1.10967	0	2.52493	1.24993	0	2.75051	0.171713	0.135905	0.84015	0.999108	no	OK
AT1G15015	Chr1:5172080-5172923	0.478658	0	1.16069	0	0	0	#NAME?	0	1	1	no	NOTEST
AT1G15020	Chr1:5173096-5176223	14.3213	8.19684	20.4458	13.8023	7.82992	19.7747	-0.0532544	-0.12135	0.8637	0.999108	no	OK
AT1G15030	Chr1:5177528-5181389	22.7224	13.2071	32.2377	24.0921	14.1357	34.0485	0.0844469	0.198979	0.78275	0.999108	no	OK
AT1G15040	Chr1:5177528-5181389	0.382988	0	1.74446	0.149841	0	1.00093	-1.35387	0	1	1	no	NOTEST
AT1G15045	Chr1:5181856-5181964	0	0	0	0	0	0	0	0	1	1	no	NOTEST
AT1G15050	Chr1:5182255-5183243	0.452784	0	1.09591	0.886944	0	2.03377	0.970019	0.700101	0.39895	0.918258	no	OK
AT1G15060	Chr1:5183606-5186974	16.5249	9.6942	23.3557	15.9081	9.35653	22.4597	-0.0548809	-0.130386	0.85305	0.999108	no	OK
AT1G15080	Chr1:5187625-5189673	12.664	6.63411	18.694	7.52608	3.49425	11.5579	-0.750767	-1.45213	0.0424	0.351105	no	OK
AT1G15090	Chr1:5189686-5189760	0	0	0	0	0	0	0	0	1	1	no	NOTEST
AT1G15100	Chr1:5193425-5194203	41.0557	22.8747	59.2366	31.051	17.0012	45.1009	-0.402941	-0.88229	0.20175	0.732186	no	OK
AT1G15110	Chr1:5199017-5202175	17.7736	10.331	25.2162	14.6869	8.34486	21.029	-0.275204	-0.634261	0.36205	0.891512	no	OK
[truncated: 32,221 more rows]

## Sheet: hua1 hua2 vs hua1 hua2 35S-PEP
Differential gene expression between hua1 hua2 (h1h2) and hua1 hua2 35S-PEP (h1h2P)
[truncated: 33,850 more rows]
