# Supplementary material for: Ovule identity mediated by pre-mRNA processing in Arabidopsis
Source: PLoS Genet. 2018 Jan 12;14(1):e1007182. doi: 10.1371/journal.pgen.1007182 (PMC5785034; doi:10.1371/journal.pgen.1007182)
Supplement: S2 Dataset — File in MS Excel format containing the results of the SEA analysis (as implemented in the agriGO website) in two separate tabs for (a) overrepresented GO terms identified in the set of genes differentially expressed between Col-0 and h1h2 samples, and (b) overrepresented GO terms identified in the set of genes differentially expressed between Col-0 and h1h2P. We assigned 970 different GO terms (116 in the “Cellular component”, 330 in the “Biological function”, and 524 in the “Molecular process” subontologies) to the 748 genes differentially expressed between Col-0 and h1h2, and 1397 terms (145 in the “Cellular Component”, 485 in the “Biological Function”, and 767 in the “Molecular Process” subontologies) to the 1203 genes differentially expressed between Col-0 and h1h2P. We used SEA to identify a subset of significantly overrepresented terms assigned to the differentially expressed genes. Twenty-four and 48 GO terms were significantly overrepresented in the sets of genes differentially expressed in h1h2 and h1h2P, respectively, including terms from the Biological Process (16 and 33, respectively), Cellular Component (6 and 9) and Molecular Function (2 and 6) subontologies. (XLSX) [file pgen.1007182.s014.xlsx]

## Sheet: Col-0_vs_hua1 hua2
Subontology	GO term	GO term description	query item	query total	ref item	ref total	p-value	FDR	entries
C	GO:0005576	extracellular region	125	683	1666	19643	8.8e-14	3.7e-11	AT5G24820, AT5G07540, AT1G68875, AT4G21326, AT3G52810, AT1G44224, AT5G59845, AT1G44970, AT2G33775, AT2G18130, AT4G28395, AT1G20132, AT1G20130, AT4G38770, AT2G05540, AT4G28090, AT2G28040, AT1G56360, AT5G03610, AT3G16750, AT5G07530, AT1G02800, AT1G28430, AT1G06990, AT4G20050, AT4G04460, AT3G13390, AT5G19580, AT5G44400, AT5G14920, AT1G61070, AT5G58390, AT5G40940, AT1G75050, AT4G30040, AT4G36350, AT5…
C	GO:0012511	monolayer-surrounded lipid storage body	7	683	12	19643	4.3e-08	9.1e-06	AT5G07540, AT5G07530, AT5G07520, AT5G07560, AT5G07550, AT5G07600, AT5G07510
C	GO:0031225	anchored to membrane	24	683	225	19643	1.8e-06	0.00025	AT3G60900, AT4G08670, AT5G65390, AT4G14080, AT4G28100, AT5G10430, AT1G36150, AT4G14815, AT5G11990, AT2G27035, AT5G58050, AT5G07475, AT1G79800, AT3G61640, AT1G23040, AT1G72230, AT1G73890, AT4G14805, AT3G46550, AT3G60280, AT4G09030, AT5G49280, AT2G47930, AT1G18280
C	GO:0005811	lipid particle	7	683	20	19643	3.3e-06	0.00035	AT5G07540, AT5G07530, AT5G07520, AT5G07560, AT5G07550, AT5G07600, AT5G07510
C	GO:0031226	intrinsic to plasma membrane	21	683	233	19643	8.9e-05	0.0075	AT3G60900, AT3G60280, AT5G53510, AT3G46550, AT5G13170, AT1G79800, AT2G27035, AT5G53190, AT5G09220, AT5G46240, AT2G25810, AT1G07340, AT4G14080, AT1G64780, AT4G28100, AT3G06100, AT4G14400, AT1G15460, AT5G60660, AT5G43340, AT4G10850
C	GO:0005887	integral to plasma membrane	14	683	139	19643	0.0004	0.028	AT5G13170, AT4G14400, AT5G53190, AT5G09220, AT5G46240, AT2G25810, AT1G07340, AT1G64780, AT5G53510, AT3G06100, AT1G15460, AT5G60660, AT5G43340, AT4G10850
F	GO:0005199	structural constituent of cell wall	9	622	17	18094	1.4e-09	9.3e-07	AT3G22800, AT1G49490, AT3G16380, AT4G13340, AT2G43150, AT1G20130, AT1G21310, AT2G15880, AT4G18670
F	GO:0008289	lipid binding	23	622	251	18094	2.8e-05	0.0098	AT5G07540, AT5G59310, AT5G07520, AT4G08670, AT5G48490, AT3G52130, AT1G05020, AT3G51590, AT1G36150, AT2G45000, AT4G14815, AT5G62080, AT5G07510, AT5G07560, AT5G07530, AT5G48485, AT1G66850, AT5G07550, AT4G15160, AT1G73890, AT1G35720, AT1G18280, AT5G07230
P	GO:0010876	lipid localization	24	614	125	17672	1.4e-11	2.6e-08	AT5G07540, AT5G59310, AT5G07520, AT4G08670, AT5G48490, AT3G52130, AT3G51590, AT1G36150, AT4G28395, AT4G14815, AT4G18550, AT5G62080, AT5G07510, AT5G07560, AT5G07530, AT5G48485, AT1G66850, AT5G07550, AT4G15160, AT1G69850, AT1G73890, AT5G07600, AT1G18280, AT5G07230
P	GO:0010584	pollen exine formation	12	614	26	17672	2.1e-11	2.6e-08	AT4G14080, AT3G13220, AT1G01280, AT2G19070, AT3G11980, AT4G35420, AT1G02050, AT3G59530, AT4G20050, AT1G62940, AT1G69500, AT4G34850
P	GO:0010208	pollen wall assembly	13	614	36	17672	1.3e-10	6.6e-08	AT5G22260, AT4G14080, AT3G13220, AT1G01280, AT2G19070, AT3G11980, AT4G35420, AT1G02050, AT3G59530, AT4G20050, AT1G62940, AT1G69500, AT4G34850
P	GO:0010927	cellular component assembly involved in morphogenesis	13	614	36	17672	1.3e-10	6.6e-08	AT5G22260, AT4G14080, AT3G13220, AT1G01280, AT2G19070, AT3G11980, AT4G35420, AT1G02050, AT3G59530, AT4G20050, AT1G62940, AT1G69500, AT4G34850
P	GO:0045229	external encapsulating structure organization	14	614	43	17672	1.3e-10	6.6e-08	AT5G22260, AT4G14080, AT3G13220, AT1G01280, AT2G19070, AT3G11980, AT4G35420, AT1G02050, AT3G59530, AT4G20460, AT4G20050, AT1G62940, AT1G69500, AT4G34850
P	GO:0009555	pollen development	32	614	265	17672	2.1e-09	8.8e-07	AT3G13220, AT3G57370, AT4G20900, AT5G41090, AT3G11980, AT3G10490, AT1G02050, AT4G14080, AT2G32460, AT2G31220, AT2G34220, AT1G17420, AT4G28395, AT1G01280, AT3G57390, AT1G69500, AT3G04620, AT5G22260, AT1G02065, AT3G07610, AT2G19070, AT2G16910, AT2G31210, AT4G20050, AT3G23840, AT1G62940, AT4G35420, AT1G06170, AT4G34850, AT3G59530, AT1G07340, AT1G06520
P	GO:0080110	sporopollenin biosynthetic process	6	614	7	17672	1.2e-08	4.4e-06	AT1G01280, AT1G62940, AT4G35420, AT1G02050, AT1G69500, AT4G34850
P	GO:0019915	lipid storage	8	614	18	17672	7.2e-08	2.2e-05	AT5G07540, AT5G07530, AT5G07520, AT5G07560, AT5G07550, AT5G07600, AT5G07510, AT4G18550
P	GO:0048229	gametophyte development	34	614	363	17672	3.6e-07	0.0001	AT3G13220, AT3G57370, AT4G20900, AT5G41090, AT3G11980, AT3G10490, AT1G02050, AT5G21150, AT4G14080, AT2G32460, AT2G31220, AT2G34220, AT1G17420, AT4G28395, AT1G01280, AT3G57390, AT1G69500, AT3G04620, AT3G07610, AT5G22260, AT1G02065, AT5G35600, AT2G19070, AT2G16910, AT2G31210, AT4G20050, AT3G23840, AT1G62940, AT4G35420, AT1G06170, AT1G06520, AT3G59530, AT1G07340, AT4G34850
P	GO:0006869	lipid transport	16	614	107	17672	1.1e-06	0.00028	AT1G73890, AT5G59310, AT5G48490, AT1G36150, AT5G48485, AT4G14815, AT1G66850, AT3G52130, AT4G15160, AT4G28395, AT5G62080, AT3G51590, AT1G18280, AT1G69850, AT4G08670, AT5G07230
P	GO:0048653	anther development	10	614	50	17672	7.8e-06	0.0018	AT5G22260, AT1G02065, AT3G13890, AT2G16910, AT1G06170, AT2G31210, AT2G31220, AT1G68480, AT1G17420, AT5G06839
P	GO:0019953	sexual reproduction	12	614	86	17672	4.7e-05	0.0097	AT5G07540, AT1G75920, AT5G07530, AT1G75910, AT5G07560, AT5G07520, AT5G07550, AT3G04620, AT5G07510, AT1G75930, AT1G06520, AT4G28395
P	GO:0048466	androecium development	11	614	77	17672	7.6e-05	0.013	AT5G22260, AT1G02065, AT3G13890, AT2G16910, AT4G18960, AT1G06170, AT2G31210, AT2G31220, AT1G68480, AT1G17420, AT5G06839
P	GO:0048443	stamen development	11	614	77	17672	7.6e-05	0.013	AT5G22260, AT1G02065, AT3G13890, AT2G16910, AT4G18960, AT1G06170, AT2G31210, AT2G31220, AT1G68480, AT1G17420, AT5G06839
P	GO:0048658	tapetal layer development	5	614	14	17672	8e-05	0.013	AT5G22260, AT2G31210, AT2G16910, AT1G06170, AT2G31220
P	GO:0048438	floral whorl development	16	614	165	17672	0.00025	0.039	AT5G22260, AT1G02065, AT5G66870, AT1G65620, AT2G16910, AT4G18960, AT1G69180, AT2G31210, AT1G06170, AT5G21150, AT3G15510, AT2G31220, AT3G13890, AT1G17420, AT1G68480, AT5G06839

## Sheet: Col-0_vs_hua1 hua2 35S-PEP
Subontology	GO term	GO term description	query item	query total	ref item	ref total	p-value	FDR	entries
C	GO:0005576	extracellular region	193	1105	1657	19626	4e-19	2.1e-16	AT5G24820, AT5G07540, AT1G68875, AT4G21326, AT1G09910, AT3G52810, AT1G44224, AT1G02813, AT5G59845, AT4G15200, AT1G28610, AT1G44970, AT3G13390, AT4G28395, AT1G23740, AT5G39260, AT1G20132, AT1G20130, AT4G38770, AT2G05540, AT4G28090, AT2G28040, AT1G56360, AT1G11920, AT1G78230, AT5G07530, AT1G11580, AT1G02800, AT5G20940, AT3G57260, AT5G62080, AT4G20050, AT4G15100, AT5G64620, AT5G19580, AT1G79620, AT2…
C	GO:0012511	monolayer-surrounded lipid storage body	8	1105	12	19626	4.2e-08	1.1e-05	AT5G07540, AT5G07530, AT5G07520, AT5G07560, AT2G33380, AT5G07550, AT5G07600, AT5G07510
C	GO:0030312	external encapsulating structure	60	1105	559	19626	2.7e-06	0.00035	AT4G36350, AT1G01980, AT5G49360, AT1G05260, AT3G21770, AT1G28290, AT1G49490, AT5G02490, AT3G51590, AT2G21140, AT1G21670, AT3G26380, AT5G39260, AT1G62380, AT4G26140, AT5G44430, AT1G11580, AT2G36190, AT4G13340, AT1G23760, AT1G03230, AT4G38770, AT5G67470, AT4G28090, AT3G19620, AT5G07430, AT1G02930, AT5G56870, AT1G35720, AT1G28600, AT5G07410, AT2G47030, AT1G02640, AT3G57260, AT4G37800, AT3G59010, AT4…
C	GO:0005618	cell wall	60	1105	559	19626	2.7e-06	0.00035	AT4G36350, AT1G01980, AT5G49360, AT1G05260, AT3G21770, AT1G28290, AT1G49490, AT5G02490, AT3G51590, AT2G21140, AT1G21670, AT3G26380, AT5G39260, AT1G62380, AT4G26140, AT5G44430, AT1G11580, AT2G36190, AT4G13340, AT1G23760, AT1G03230, AT4G38770, AT5G67470, AT4G28090, AT3G19620, AT5G07430, AT1G02930, AT5G56870, AT1G35720, AT1G28600, AT5G07410, AT2G47030, AT1G02640, AT3G57260, AT4G37800, AT3G59010, AT4…
C	GO:0005811	lipid particle	8	1105	20	19626	7.1e-06	0.00074	AT5G07540, AT5G07530, AT5G07520, AT5G07560, AT2G33380, AT5G07550, AT5G07600, AT5G07510
C	GO:0031225	anchored to membrane	30	1105	225	19626	1.4e-05	0.0012	AT3G60900, AT3G27200, AT2G44790, AT1G21090, AT5G10430, AT5G19240, AT4G28100, AT1G36150, AT1G24520, AT4G14815, AT1G55260, AT5G11990, AT3G13520, AT2G27035, AT5G07475, AT1G73890, AT1G79800, AT5G51480, AT1G23040, AT3G57260, AT1G72230, AT4G14080, AT3G46550, AT4G09030, AT3G26110, AT5G65390, AT2G47930, AT1G03870, AT1G18280, AT1G20030
C	GO:0031226	intrinsic to plasma membrane	30	1105	236	19626	3.4e-05	0.0026	AT3G60900, AT2G44790, AT5G64410, AT4G14080, AT5G51060, AT1G64780, AT4G28100, AT3G06100, AT5G43340, AT5G53190, AT5G13170, AT2G25810, AT2G27035, AT2G46440, AT1G79800, AT5G60660, AT5G40260, AT3G57260, AT5G46240, AT5G51480, AT5G53510, AT1G78000, AT4G32500, AT3G46550, AT4G14400, AT1G07340, AT1G03870, AT1G09930, AT1G15460, AT4G10850
C	GO:0005887	integral to plasma membrane	20	1105	142	19626	0.00016	0.0093	AT4G32500, AT2G46440, AT5G13170, AT4G14400, AT5G53190, AT5G40260, AT5G46240, AT2G25810, AT1G07340, AT5G51060, AT1G64780, AT5G53510, AT1G78000, AT3G06100, AT5G64410, AT1G09930, AT1G15460, AT5G60660, AT5G43340, AT4G10850
C	GO:0005578	proteinaceous extracellular matrix	6	1105	16	19626	0.00016	0.0093	AT5G07530, AT1G75910, AT1G02640, AT5G49360, AT3G19620, AT1G75930
F	GO:0005199	structural constituent of cell wall	9	1034	17	18083	1.1e-07	0.00012	AT3G22800, AT1G49490, AT3G16380, AT4G13340, AT3G24480, AT1G20130, AT2G15880, AT2G43150, AT4G18670
F	GO:0004553	hydrolase activity, hydrolyzing O-glycosyl compounds	38	1034	276	18083	7.5e-07	0.00042	AT5G17200, AT4G18340, AT5G49360, AT3G23770, AT5G56870, AT4G14080, AT1G23760, AT3G07820, AT3G20440, AT3G61810, AT3G26380, AT4G26140, AT1G75940, AT2G36190, AT5G20390, AT5G67460, AT1G30080, AT3G19620, AT4G10060, AT4G39010, AT3G55780, AT1G02640, AT1G02800, AT5G20940, AT3G57260, AT4G37800, AT4G20050, AT4G15210, AT5G08370, AT5G20250, AT3G25050, AT2G23900, AT5G63800, AT1G22880, AT2G43570, AT1G77410, AT4…
F	GO:0016798	hydrolase activity, acting on glycosyl bonds	40	1034	304	18083	1.3e-06	0.00048	AT5G17200, AT4G18340, AT2G36190, AT5G49360, AT3G23770, AT5G56870, AT4G14080, AT5G20390, AT3G07820, AT3G20440, AT3G61810, AT3G26380, AT4G26140, AT1G75940, AT3G55780, AT4G34060, AT1G23760, AT5G67460, AT1G30080, AT3G19620, AT4G10060, AT4G39010, AT1G11580, AT1G02640, AT1G02800, AT5G20940, AT3G57260, AT4G37800, AT4G20050, AT4G15210, AT5G08370, AT5G20250, AT3G25050, AT2G23900, AT5G63800, AT1G22880, AT2…
F	GO:0016298	lipase activity	18	1034	111	18083	6.5e-05	0.015	AT1G75920, AT1G28610, AT1G75910, AT5G14980, AT3G61680, AT1G20132, AT1G20120, AT3G16380, AT1G06250, AT5G14180, AT1G20130, AT3G62860, AT4G11830, AT4G11840, AT1G23240, AT5G15720, AT1G75930, AT4G18550
F	GO:0008289	lipid binding	31	1034	250	18083	5.6e-05	0.015	AT5G07540, AT5G59310, AT5G07520, AT1G62500, AT5G07560, AT3G52130, AT1G05020, AT3G13380, AT3G51590, AT1G36150, AT5G52160, AT2G45000, AT4G14815, AT5G05440, AT1G55260, AT2G42530, AT3G18280, AT5G62080, AT5G07510, AT5G07530, AT5G59320, AT1G66850, AT5G07550, AT4G15160, AT3G07450, AT5G62065, AT5G01870, AT1G73890, AT1G35720, AT1G18280, AT5G07230
F	GO:0022857	transmembrane transporter activity	79	1034	892	18083	0.00016	0.029	AT3G13220, AT1G77210, AT1G33080, AT5G41800, AT5G14570, AT3G53480, AT4G19690, AT1G15180, AT4G04760, AT5G65990, AT3G17430, AT1G64780, AT5G27350, AT1G11450, AT5G43340, AT1G80660, AT5G13170, AT1G78720, AT3G13900, AT2G01420, AT1G02520, AT1G02510, AT5G53190, AT1G80050, AT2G38060, AT1G61630, AT4G30110, AT2G25810, AT1G24400, AT2G16990, AT2G28900, AT1G65730, AT1G77690, AT5G60660, AT1G32450, AT5G66380, AT2…
P	GO:0010927	cellular component assembly involved in morphogenesis	17	1007	36	17656	2.4e-12	4.5e-09	AT5G22260, AT4G14080, AT3G13220, AT1G01280, AT2G19070, AT1G77850, AT4G35420, AT5G40260, AT1G02050, AT1G33430, AT3G59530, AT1G62940, AT4G20050, AT2G13680, AT3G11980, AT1G69500, AT1G68540
P	GO:0010208	pollen wall assembly	17	1007	36	17656	2.4e-12	4.5e-09	AT5G22260, AT4G14080, AT3G13220, AT1G01280, AT2G19070, AT1G77850, AT4G35420, AT5G40260, AT1G02050, AT1G33430, AT3G59530, AT1G62940, AT4G20050, AT2G13680, AT3G11980, AT1G69500, AT1G68540
P	GO:0045229	external encapsulating structure organization	18	1007	43	17656	7.1e-12	7.1e-09	AT5G22260, AT4G14080, AT3G13220, AT1G01280, AT2G19070, AT1G77850, AT4G35420, AT5G40260, AT1G02050, AT1G33430, AT3G59530, AT4G20460, AT1G62940, AT4G20050, AT2G13680, AT3G11980, AT1G69500, AT1G68540
P	GO:0009555	pollen development	47	1007	264	17656	7.7e-12	7.1e-09	AT3G13220, AT3G57370, AT4G20900, AT5G41090, AT3G11980, AT3G10490, AT1G02050, AT4G14080, AT5G56110, AT2G39800, AT2G32460, AT3G11330, AT2G31220, AT2G34220, AT4G12920, AT4G28395, AT4G27330, AT1G01280, AT3G57390, AT1G69500, AT2G13680, AT3G04620, AT5G22260, AT1G02065, AT3G07610, AT1G24520, AT2G19070, AT1G77850, AT2G16910, AT5G40260, AT1G33430, AT3G62230, AT2G31210, AT4G20050, AT1G05690, AT3G23840, AT1…
P	GO:0010876	lipid localization	30	1007	123	17656	1.3e-11	9.7e-09	AT5G07540, AT5G59310, AT5G07520, AT1G62500, AT5G07560, AT3G52130, AT3G51590, AT1G36150, AT1G69850, AT4G18550, AT5G52160, AT4G14815, AT1G55260, AT4G28395, AT5G62080, AT5G07510, AT3G18280, AT5G07530, AT5G59320, AT1G66850, AT5G07550, AT4G15160, AT3G07450, AT5G01870, AT1G73890, AT1G51460, AT3G59455, AT5G07600, AT1G18280, AT5G07230
P	GO:0010584	pollen exine formation	14	1007	26	17656	2.1e-11	1.3e-08	AT4G14080, AT3G13220, AT1G01280, AT2G19070, AT3G11980, AT4G35420, AT5G40260, AT1G02050, AT1G33430, AT3G59530, AT4G20050, AT1G62940, AT1G69500, AT1G68540
P	GO:0048229	gametophyte development	52	1007	363	17656	2.2e-09	1.2e-06	AT3G13220, AT3G57370, AT4G20900, AT5G41090, AT3G11980, AT1G17560, AT3G10490, AT1G02050, AT5G21150, AT4G14080, AT5G56110, AT2G39800, AT2G32460, AT3G11330, AT2G31220, AT2G34220, AT4G12920, AT4G28395, AT4G27330, AT1G01280, AT3G57390, AT1G69500, AT2G13680, AT3G04620, AT3G07610, AT5G22260, AT1G02065, AT5G35600, AT1G24520, AT2G19070, AT1G77850, AT2G16910, AT5G40260, AT1G33430, AT3G62230, AT2G31210, AT4…
P	GO:0048653	anther development	15	1007	50	17656	7.9e-08	3.6e-05	AT5G22260, AT1G02065, AT4G27330, AT1G08320, AT5G56110, AT3G13890, AT2G16910, AT3G28470, AT1G06170, AT2G17950, AT2G31210, AT3G57920, AT2G31220, AT1G68480, AT5G06839
P	GO:0006869	lipid transport	22	1007	105	17656	1.2e-07	4.8e-05	AT5G59310, AT1G62500, AT3G52130, AT3G51590, AT1G36150, AT5G01870, AT4G28395, AT5G52160, AT4G14815, AT1G55260, AT3G18280, AT5G62080, AT5G59320, AT1G66850, AT4G15160, AT3G07450, AT1G69850, AT1G73890, AT1G51460, AT3G59455, AT1G18280, AT5G07230
P	GO:0080110	sporopollenin biosynthetic process	6	1007	7	17656	2.3e-07	8.6e-05	AT1G01280, AT1G62940, AT4G35420, AT1G02050, AT1G69500, AT1G68540
P	GO:0048438	floral whorl development	26	1007	164	17656	2.7e-06	0.00091	AT5G66870, AT1G65620, AT1G17560, AT5G21150, AT5G56110, AT2G31220, AT5G06839, AT4G27330, AT3G13890, AT1G69180, AT1G23420, AT3G15510, AT3G57920, AT4G18960, AT5G22260, AT1G02065, AT1G08320, AT2G16910, AT4G09960, AT2G17950, AT2G31210, AT4G26000, AT3G28470, AT1G06170, AT2G42830, AT1G68480
P	GO:0019915	lipid storage	8	1007	18	17656	3e-06	0.00092	AT5G07540, AT5G07530, AT5G07520, AT5G07560, AT5G07550, AT5G07600, AT5G07510, AT4G18550
P	GO:0042493	response to drug	9	1007	24	17656	3.9e-06	0.0011	AT4G21910, AT1G33080, AT3G12610, AT3G16340, AT1G15180, AT1G33110, AT2G16990, AT2G29940, AT3G53480
P	GO:0048658	tapetal layer development	7	1007	14	17656	4.8e-06	0.0013	AT5G22260, AT2G16910, AT3G28470, AT1G06170, AT5G56110, AT2G31210, AT2G31220
P	GO:0048466	androecium development	16	1007	77	17656	6.5e-06	0.0015	AT5G22260, AT1G02065, AT4G27330, AT1G08320, AT5G56110, AT3G13890, AT2G16910, AT4G18960, AT3G28470, AT1G06170, AT2G17950, AT2G31210, AT3G57920, AT2G31220, AT1G68480, AT5G06839
P	GO:0048443	stamen development	16	1007	77	17656	6.5e-06	0.0015	AT5G22260, AT1G02065, AT4G27330, AT1G08320, AT5G56110, AT3G13890, AT2G16910, AT4G18960, AT3G28470, AT1G06170, AT2G17950, AT2G31210, AT3G57920, AT2G31220, AT1G68480, AT5G06839
P	GO:0055046	microgametogenesis	10	1007	36	17656	2.4e-05	0.0048	AT5G22260, AT1G66170, AT1G24520, AT3G04620, AT3G28470, AT3G62230, AT3G11330, AT3G57370, AT1G06520, AT4G28395
P	GO:0048437	floral organ development	27	1007	195	17656	2.3e-05	0.0048	AT5G66870, AT4G28490, AT1G65620, AT1G17560, AT5G21150, AT5G56110, AT2G31220, AT5G06839, AT4G27330, AT3G13890, AT1G69180, AT1G23420, AT3G15510, AT3G57920, AT4G18960, AT5G22260, AT1G02065, AT1G08320, AT2G16910, AT4G09960, AT2G17950, AT2G31210, AT3G28470, AT1G06170, AT2G42830, AT1G68480, AT5G23150
P	GO:0015893	drug transport	8	1007	23	17656	2.6e-05	0.0048	AT4G21910, AT1G33080, AT1G33110, AT3G16340, AT1G15180, AT2G16990, AT2G29940, AT3G53480
P	GO:0071555	cell wall organization	41	1007	357	17656	2.5e-05	0.0048	AT5G40260, AT5G17200, AT5G11130, AT1G05260, AT2G43150, AT2G31220, AT3G07820, AT2G21140, AT5G39260, AT4G39010, AT5G03795, AT1G11580, AT4G23990, AT2G13680, AT1G14100, AT5G07410, AT2G47030, AT5G23190, AT1G77850, AT1G02800, AT1G54940, AT4G37800, AT2G31210, AT3G59010, AT4G20050, AT2G46480, AT5G08370, AT4G18670, AT3G25050, AT2G23900, AT5G63800, AT3G23840, AT3G22800, AT1G49490, AT5G07430, AT1G06170, AT1…
P	GO:0048569	post-embryonic organ development	27	1007	198	17656	3e-05	0.0052	AT5G66870, AT4G28490, AT1G65620, AT1G17560, AT5G21150, AT5G56110, AT2G31220, AT5G06839, AT4G27330, AT3G13890, AT1G69180, AT1G23420, AT3G15510, AT3G57920, AT4G18960, AT5G22260, AT1G02065, AT1G08320, AT2G16910, AT4G09960, AT2G17950, AT2G31210, AT3G28470, AT1G06170, AT2G42830, AT1G68480, AT5G23150
P	GO:0048646	anatomical structure formation involved in morphogenesis	23	1007	159	17656	4.4e-05	0.0073	AT3G13220, AT4G35420, AT3G11980, AT1G02050, AT4G14080, AT1G01280, AT1G69500, AT2G13680, AT1G69560, AT5G22260, AT2G19070, AT1G77850, AT5G40260, AT1G77690, AT4G20050, AT1G33430, AT3G18550, AT1G62940, AT1G26780, AT3G59530, AT4G26260, AT1G68480, AT1G68540
P	GO:0019953	sexual reproduction	15	1007	84	17656	8.1e-05	0.012	AT5G07540, AT1G75910, AT1G75920, AT1G66170, AT5G07530, AT5G07520, AT5G07560, AT5G07550, AT3G62230, AT3G04620, AT5G07510, AT1G75930, AT1G06520, AT4G28395, AT1G24520
P	GO:0006855	multidrug transport	7	1007	20	17656	8e-05	0.012	AT4G21910, AT1G33080, AT1G33110, AT3G16340, AT1G15180, AT2G29940, AT3G53480
P	GO:0051707	response to other organism	71	1007	771	17656	9.7e-05	0.014	AT5G46050, AT4G12720, AT5G13320, AT4G19690, AT4G26750, AT5G14180, AT2G30770, AT4G18760, AT3G50930, AT1G64780, AT5G27350, AT5G02490, AT5G24530, AT5G45260, AT1G69850, AT5G06839, AT1G60960, AT2G27880, AT4G15210, AT1G61800, AT4G02520, AT1G18250, AT5G44430, AT3G51440, AT2G42530, AT4G23220, AT2G46370, AT3G43920, AT2G14560, AT5G16000, AT4G02380, AT5G10760, AT4G14400, AT1G02800, AT1G02930, AT2G46440, AT2…
P	GO:0009751	response to salicylic acid stimulus	23	1007	171	17656	0.00014	0.019	AT5G46050, AT2G36890, AT2G33380, AT1G12160, AT3G50930, AT5G24530, AT5G13330, AT5G13170, AT3G51440, AT2G14560, AT4G14400, AT5G54610, AT3G50480, AT3G22231, AT1G05690, AT5G65790, AT3G11280, AT4G31800, AT5G63160, AT3G52400, AT4G01060, AT1G21270, AT2G40750
P	GO:0009607	response to biotic stimulus	74	1007	833	17656	0.00021	0.028	AT5G46050, AT4G12720, AT5G13320, AT1G12210, AT4G26750, AT5G14180, AT2G30770, AT4G18760, AT3G50930, AT1G64780, AT5G27350, AT5G02490, AT5G24530, AT5G45260, AT1G69850, AT5G06839, AT1G60960, AT2G27880, AT4G15210, AT1G61800, AT4G02520, AT1G18250, AT5G44430, AT3G51440, AT2G42530, AT4G23220, AT2G46370, AT3G43920, AT2G14560, AT5G16000, AT4G02380, AT5G10760, AT4G14400, AT1G02800, AT1G02930, AT2G46440, AT2…
P	GO:0009556	microsporogenesis	8	1007	30	17656	0.00022	0.028	AT5G22260, AT1G02065, AT1G66170, AT4G20900, AT3G11980, AT4G20050, AT2G13680, AT4G27330
P	GO:0045490	pectin catabolic process	11	1007	56	17656	0.00029	0.037	AT3G09540, AT5G07410, AT2G47030, AT4G22080, AT1G11580, AT3G27400, AT3G59010, AT4G28490, AT5G07430, AT1G11920, AT3G24230
P	GO:0048236	plant-type spore development	9	1007	40	17656	0.00036	0.043	AT5G22260, AT1G02065, AT1G66170, AT4G20900, AT3G11980, AT5G21150, AT4G20050, AT2G13680, AT4G27330
P	GO:0015833	peptide transport	11	1007	58	17656	0.0004	0.045	AT5G46050, AT1G09930, AT5G64410, AT5G62730, AT3G25260, AT1G69870, AT5G28470, AT5G53510, AT1G65730, AT1G59740, AT1G32450
P	GO:0015837	amine transport	12	1007	67	17656	0.00039	0.045	AT5G04770, AT5G41800, AT5G38820, AT1G10010, AT4G21120, AT1G24400, AT5G65990, AT1G64780, AT1G08230, AT1G44800, AT1G77690, AT5G66380
P	GO:0006857	oligopeptide transport	11	1007	58	17656	0.0004	0.045	AT5G46050, AT1G09930, AT5G64410, AT5G62730, AT3G25260, AT1G69870, AT5G28470, AT5G53510, AT1G65730, AT1G59740, AT1G32450
